# Supplementary material for: Microbial Diversity in Groundwater and Its Response to Seawater Intrusion in Beihai City, Southern China
Source: Front Microbiol. 2022 Jul 13;13:876665. doi: 10.3389/fmicb.2022.876665 (PMC9328385; doi:10.3389/fmicb.2022.876665)
Supplement: Supplementary file 2 [file Data_Sheet_2.XLSX]

## Sheet: Table S1
Supplementary Table 1. Abundance of bacterial ASVs in each sample and its taxonomic annotation
ASV Id	SW	ZLV-CI-L	G1-UC-H	G1-CI-H	G1-CII-H	G1-UC-L	G1-CI-L	G1-CII-L	G2-UC-H	G2-CI-H	G2-CII-H	G3-UC-H	G3-CI-H	G3-CII-H	Kingdom	Phylum	Class	Order	Family	Genus	Species
5d4aec25260c30c966945d8a2eb83b61	0	0	0	0	0	0	0	0	0	0	0	135	37	0	Bacteria	Planctomycetota	Pla4_lineage	Pla4_lineage	Pla4_lineage	Pla4_lineage	uncultured_bacterium
06c58100f5820418f5667d311f667dd0	0	0	0	0	0	0	0	0	0	0	0	0	112	0	Bacteria	Bacteroidota	Bacteroidia	Bacteroidales	Rikenellaceae	Alistipes	uncultured_Rikenellaceae
b940a81e08fc8d9c487767ba60605bf8	0	0	0	0	0	0	0	0	0	0	0	0	35	0	Bacteria	Acidobacteriota	Vicinamibacteria	Vicinamibacterales	Vicinamibacteraceae	Vicinamibacteraceae	unclassified
e01ca1f772f22caf78b461b37b066c2c	0	0	0	0	0	0	0	0	0	0	0	0	0	2	Bacteria	Proteobacteria	Alphaproteobacteria	Rhizobiales	Xanthobacteraceae	unclassified	unclassified
458de507524a2d986fc27c7db18b3d38	0	0	0	0	0	0	0	0	0	0	0	4	0	0	Bacteria	Patescibacteria	Parcubacteria	unclassified	unclassified	unclassified	unclassified
382655e82bb856f35e378aea57670cf4	0	0	0	0	0	0	0	0	0	0	0	0	0	21	Bacteria	Methylomirabilota	Methylomirabilia	Rokubacteriales	Rokubacteriales	Rokubacteriales	uncultured_bacterium
29cdb45bc1ff761084469db3dbb2a065	0	0	0	0	0	15	0	0	0	0	0	0	0	0	Bacteria	Actinobacteriota	Actinobacteria	Propionibacteriales	Nocardioidaceae	Nocardioides	unclassified
485cc2bd534c4333bb759777512a7541	0	0	27	0	0	34	0	0	0	0	0	0	0	0	Bacteria	Patescibacteria	ABY1	Candidatus_Magasanikbacteria	Candidatus_Magasanikbacteria	Candidatus_Magasanikbacteria	uncultured_bacterium
8306cb70bb1474ed1eccd28b9231ad0d	0	132	0	0	0	0	0	0	0	0	0	0	0	4	Bacteria	Bacteroidota	Bacteroidia	Cytophagales	Cyclobacteriaceae	Marivirga	unclassified
e849e2c8d313b48664f01a639d3c0e26	0	0	0	0	0	0	0	0	0	29	76	0	150	69	Bacteria	Proteobacteria	Gammaproteobacteria	Burkholderiales	Chromobacteriaceae	Aquitalea	Aquitalea_magnusonii
52c6187b0abe45c0c4b5c0f49badb3a5	0	0	0	0	0	0	0	0	0	98	0	0	0	0	Bacteria	Patescibacteria	Microgenomatia	Candidatus_Woesebacteria	Candidatus_Woesebacteria	Candidatus_Woesebacteria	uncultured_Microgenomates
8072c928bbf73f6f3c4c7e94c44920ce	0	0	0	0	0	0	0	0	0	0	0	16	17	0	Bacteria	Armatimonadota	Chthonomonadetes	Chthonomonadales	Chthonomonadales	Chthonomonadales	uncultured_bacterium
c1d0ac9cf51fa4a4ff1be33e17212c21	0	20	0	0	0	0	0	0	0	0	0	0	0	0	Bacteria	Cyanobacteria	Cyanobacteriia	Cyanobacteriales	Nostocaceae	Nostoc_PCC-7107	Nostoc_sp.
e1b7b98e9f925cba2f1f3630bac1b973	0	17	0	0	0	0	0	0	0	0	0	0	0	0	Bacteria	Patescibacteria	Gracilibacteria	JGI_0000069-P22	JGI_0000069-P22	JGI_0000069-P22	uncultured_bacterium
2c19da49fcf8c34aeb0b363c58c2bf4b	0	0	0	0	0	0	0	0	0	30	0	0	0	0	Bacteria	Proteobacteria	Alphaproteobacteria	Rhizobiales	Rhizobiales_Incertae_Sedis	uncultured	uncultured_Rhizobiales
cbb3142783c4228cec598f77279e69e8	0	0	0	0	0	0	0	0	0	0	0	52	0	0	Bacteria	Verrucomicrobiota	Verrucomicrobiae	Pedosphaerales	Pedosphaeraceae	Pedosphaeraceae	unclassified
0c32a5bb01b2ecfb94f56126ac139283	0	0	0	0	0	0	0	0	18	0	0	0	0	0	Bacteria	SAR324_clade(Marine_group_B)	SAR324_clade(Marine_group_B)	SAR324_clade(Marine_group_B)	SAR324_clade(Marine_group_B)	SAR324_clade(Marine_group_B)	uncultured_bacterium
e464bf40311695eceb3096b6858a2556	0	13	0	0	0	0	0	0	0	0	0	0	0	0	Bacteria	Patescibacteria	ABY1	Candidatus_Magasanikbacteria	Candidatus_Magasanikbacteria	Candidatus_Magasanikbacteria	uncultured_bacterium
5034cecb35ebf8c485a8530b82f33cfb	0	13	0	0	0	0	0	0	0	0	0	0	0	0	Bacteria	Chloroflexi	Chloroflexia	Chloroflexales	Chloroflexaceae	Candidatus_Chloroploca	uncultured_bacterium
27107f34a7dd4da31a5ba1bb3a569717	0	0	0	0	0	0	0	0	0	21	0	0	0	0	Bacteria	Cyanobacteria	Sericytochromatia	Sericytochromatia	Sericytochromatia	Sericytochromatia	uncultured_bacterium
a83209dccceda9136aeabc58ede7df7b	0	0	0	0	0	0	0	0	0	62	0	0	0	6	Bacteria	Actinobacteriota	Actinobacteria	Corynebacteriales	Corynebacteriaceae	Corynebacterium	Corynebacterium_tuberculostearicum
f225d7a2511483b99bce2e5902b82d11	0	138	0	0	0	0	0	0	0	0	0	0	0	0	Bacteria	Cyanobacteria	Cyanobacteriia	Chloroplast	Chloroplast	Chloroplast	unclassified
5993e0e9c7c88b7232e21ea378cb2b42	0	0	0	0	0	0	0	0	0	51	0	0	0	6	Bacteria	Bacteroidota	Ignavibacteria	Ignavibacteriales	SR-FBR-L83	SR-FBR-L83	uncultured_bacterium
54a1cee1c4d7259795f2faa40f1aa5ac	0	0	0	0	0	38	0	0	0	0	0	0	0	0	Bacteria	Acidobacteriota	Holophagae	Holophagales	Holophagaceae	Geothrix	unclassified
e6a4cff9cacae92f25a0ba278a3ef6ac	0	0	0	0	0	0	0	0	0	0	0	0	31	75	Bacteria	Myxococcota	Polyangia	Haliangiales	Haliangiaceae	Haliangium	uncultured_Haliangium
1f7705770c2c9afd6bc71460a60b56e5	0	14	0	0	0	0	0	0	0	0	0	0	0	0	Bacteria	Firmicutes	Clostridia	Peptostreptococcales-Tissierellales	Peptostreptococcales-Tissierellales	JTB215	bacterium_str.
9ef338d9f173a24c57f332e05cabcecc	21	0	0	0	0	0	0	0	0	0	0	0	0	0	Bacteria	Proteobacteria	Alphaproteobacteria	Rhodobacterales	Rhodobacteraceae	Tropicimonas	uncultured_bacterium
42acd7f73946902ab311d3b1682225d1	0	0	0	0	0	0	0	0	10	0	0	0	0	0	Bacteria	Verrucomicrobiota	Omnitrophia	Omnitrophales	Omnitrophaceae	Candidatus_Omnitrophus	uncultured_Firmicutes
47e9a59e083cd3fecd686a60c709c6df	0	0	0	0	0	0	0	0	0	0	21	0	0	0	Bacteria	Acidobacteriota	Acidobacteriae	Bryobacterales	Bryobacteraceae	Bryobacter	unclassified
0b5d7755c18d22ed336d3028f6854bae	0	0	0	0	0	0	0	0	0	29	0	0	0	0	Bacteria	Chloroflexi	P2-11E	P2-11E	P2-11E	P2-11E	uncultured_bacterium
2213ea1298d68db56219c149d03ebf73	0	9	0	0	0	0	0	0	0	0	0	0	0	0	Bacteria	Verrucomicrobiota	Verrucomicrobiae	Pedosphaerales	Pedosphaeraceae	uncultured	unclassified
a50d3ca00ca82ae9c000b35186ce2e1a	0	0	0	0	0	0	0	0	0	0	0	0	28	0	Bacteria	Proteobacteria	Alphaproteobacteria	uncultured	uncultured	uncultured	uncultured_bacterium
597bb06b64967810fc99f34fbfa7777d	0	282	0	0	0	0	9	0	0	0	0	0	0	0	Bacteria	Bacteroidota	Bacteroidia	Bacteroidales	Bacteroidaceae	Bacteroides	unclassified
8459f60f492c57c2785ed9349baffe17	0	0	0	0	0	0	0	0	0	0	0	0	20	0	Bacteria	Acidobacteriota	Acidobacteriae	Solibacterales	Solibacteraceae	Candidatus_Solibacter	unclassified
447410d44dd3a6772a1940b80403175f	0	0	0	0	0	0	0	0	0	0	0	0	0	91	Bacteria	Acidobacteriota	Vicinamibacteria	Vicinamibacterales	uncultured	uncultured	unclassified
4b39808f535ed53d5364cfc664f268d4	0	313	0	0	0	0	0	0	0	0	0	0	0	0	Bacteria	Acidobacteriota	Holophagae	Holophagales	Holophagaceae	Holophaga	Geothrix_sp.
1c5632bb3704674f30ffe2cb5304ed55	0	0	46	0	0	22	0	0	0	0	0	0	0	0	Bacteria	Verrucomicrobiota	Omnitrophia	Omnitrophales	Omnitrophaceae	Candidatus_Omnitrophus	uncultured_bacterium
0f54b49995fcc1d894799ba17da40ce2	0	0	0	0	0	0	0	0	15	0	0	0	0	0	Bacteria	Proteobacteria	Gammaproteobacteria	Burkholderiales	Rhodocyclaceae	C39	unclassified
bf6b3e6ed983a650e50a3e2929b3c0bf	0	0	0	0	0	0	0	0	0	0	0	0	18	0	Bacteria	Elusimicrobiota	Elusimicrobia	Lineage_IV	Lineage_IV	Lineage_IV	uncultured_bacterium
8f74e4cc2d6d6dc1df50371bff74264f	83	0	0	0	0	0	0	0	0	0	0	0	0	0	Bacteria	Proteobacteria	Alphaproteobacteria	SAR11_clade	Clade_II	Clade_II	unclassified
77592cec8ea2b0843f7e4b100b9571f6	0	0	0	0	0	0	0	0	0	0	31	0	24	0	Bacteria	Verrucomicrobiota	Verrucomicrobiae	Pedosphaerales	Pedosphaeraceae	ADurb.Bin063-1	uncultured_bacterium
245d865dfca12e6c0a5ca0fb83a3b283	0	0	0	0	0	0	0	0	17	0	0	0	0	0	Bacteria	Elusimicrobiota	Elusimicrobia	Lineage_IV	Lineage_IV	Lineage_IV	unclassified
c6f7fb8f88247de34d460875f05aee45	0	0	0	0	0	0	0	0	0	0	16	0	0	0	Bacteria	Proteobacteria	Alphaproteobacteria	Rhizobiales	Devosiaceae	Pelagibacterium	unclassified
1c5deac60582bc383ab4a53d7b76c621	0	0	0	0	0	0	0	0	0	0	0	0	18	0	Bacteria	Proteobacteria	Alphaproteobacteria	Elsterales	uncultured	uncultured	unclassified
554b56360cf4b6d0d6c3b3699187e0e6	0	0	0	0	0	22	0	0	0	0	0	0	0	0	Bacteria	Verrucomicrobiota	Omnitrophia	Omnitrophales	Omnitrophaceae	Candidatus_Omnitrophus	uncultured_bacterium
2834d943300743e8e3e8b025122c6d67	0	0	0	0	0	0	0	0	50	0	0	0	0	0	Bacteria	Patescibacteria	Microgenomatia	Candidatus_Gottesmanbacteria	Candidatus_Gottesmanbacteria	Candidatus_Gottesmanbacteria	uncultured_Microgenomates
23426662de320f02da4d20fba42823d0	0	0	0	0	0	0	0	0	0	0	0	0	0	30	Bacteria	Verrucomicrobiota	Chlamydiae	Chlamydiales	Simkaniaceae	Ga0074140	Chlamydiae_bacterium
9d3cd47c5b2337cc2e17051aaa87e1e5	0	0	0	0	0	0	0	0	0	0	0	0	118	0	Bacteria	Bacteroidota	Bacteroidia	Bacteroidales	Rikenellaceae	Alistipes	unclassified
43131d5fcec0241fe896cd5916d593f0	0	0	9	0	0	0	0	0	0	0	5	0	0	0	Bacteria	Gemmatimonadota	Gemmatimonadetes	Gemmatimonadales	Gemmatimonadaceae	Gemmatimonas	unclassified
c521a27ba4647a42eb5718596e964e13	0	0	0	0	0	0	0	0	0	66	0	0	0	0	Bacteria	Patescibacteria	Microgenomatia	Candidatus_Gottesmanbacteria	Candidatus_Gottesmanbacteria	Candidatus_Gottesmanbacteria	uncultured_bacterium
86c2e50a48edbe91fa26addcf716188a	0	0	0	0	0	0	0	0	0	0	0	0	7	0	Bacteria	Proteobacteria	Alphaproteobacteria	Caulobacterales	Caulobacteraceae	uncultured	unclassified
dd0a1c192c5dddf229f76e7b27fb828e	0	13	0	0	0	0	0	0	0	0	0	0	0	0	Bacteria	Bacteroidota	Bacteroidia	Flavobacteriales	Flavobacteriaceae	Aureitalea	unclassified
9ad090d4102077606a176909e2882b24	0	0	0	0	0	7	0	0	0	0	0	0	0	0	Bacteria	Planctomycetota	Phycisphaerae	MSBL9	SG8-4	SG8-4	unclassified
2c129c24ed9352aeeb717856f8938007	0	0	0	0	3	0	0	0	0	0	0	0	0	0	Bacteria	Proteobacteria	Gammaproteobacteria	Burkholderiales	Nitrosomonadaceae	MND1	unclassified
b87f60c93048964b219fec9f08f6be00	9	36	18	5299	13	14	6972	16	20	225	15	67	92	25	Bacteria	Bacteroidota	Bacteroidia	Cytophagales	Spirosomaceae	Flectobacillus	Flectobacillus_sp.
9d484febc365bd1b24aab36d94e6541f	0	0	3	0	0	0	0	0	0	0	0	0	0	0	Bacteria	Verrucomicrobiota	Omnitrophia	Omnitrophales	Omnitrophaceae	Candidatus_Omnitrophus	uncultured_bacterium
d8cc1e1c4ac2d70d4427bcdebc7796b5	0	0	0	0	0	0	0	12	0	0	0	0	0	0	Bacteria	Cyanobacteria	Vampirivibrionia	Obscuribacterales	Obscuribacteraceae	Obscuribacteraceae	uncultured_bacterium
30438f58cdcd2c3d8f5a7f9b4620a363	0	0	0	0	0	0	0	0	0	50	0	37	65	45	Bacteria	Proteobacteria	Gammaproteobacteria	Pseudomonadales	Moraxellaceae	Acinetobacter	Acinetobacter_indicus
0b79fd7d6c04e43a3f48f1c2806f292d	0	0	0	0	0	0	0	0	0	0	0	0	0	18	Bacteria	Proteobacteria	Alphaproteobacteria	AT-s3-44	AT-s3-44	AT-s3-44	uncultured_bacterium
9540a7aa05dca39aa6164a7981be6b09	0	0	0	0	0	0	0	0	7	0	0	0	0	0	Bacteria	Patescibacteria	Parcubacteria	Candidatus_Lloydbacteria	Candidatus_Lloydbacteria	Candidatus_Lloydbacteria	uncultured_bacterium
3b0896307d6c1dfe8352fafaa1815273	0	0	0	0	0	0	0	0	20	0	0	0	0	0	Bacteria	Patescibacteria	Microgenomatia	Candidatus_Gottesmanbacteria	Candidatus_Gottesmanbacteria	Candidatus_Gottesmanbacteria	uncultured_bacterium
147897bdb44f0ed8564e7fdbcbbee567	0	0	0	0	7	0	0	0	0	0	0	0	0	0	Bacteria	Patescibacteria	Parcubacteria	Candidatus_Kaiserbacteria	Candidatus_Kaiserbacteria	Candidatus_Kaiserbacteria	uncultured_bacterium
8c42e495851678ba1e906a016f8c6060	0	0	0	0	0	0	0	0	0	0	0	0	0	21	Bacteria	Acidobacteriota	Acidobacteriae	Subgroup_13	Subgroup_13	Subgroup_13	uncultured_Holophaga
c5621f399d5f56f030c8b002a0ea41f7	0	0	0	0	759	0	0	403	0	0	0	0	46	133	Bacteria	Proteobacteria	Gammaproteobacteria	Burkholderiales	Burkholderiaceae	Burkholderia-Caballeronia-Paraburkholderia	unclassified
90dad9f16b2586d2eeae17403fcfb84b	0	0	16	0	0	9	0	0	0	0	0	0	0	0	Bacteria	Desulfobacterota	Desulfobulbia	Desulfobulbales	unclassified	unclassified	unclassified
d26a6370ee9c2f233e808943518e49dc	6	0	0	0	0	0	0	0	0	0	0	0	0	0	Bacteria	Bdellovibrionota	Bdellovibrionia	Bdellovibrionales	Bdellovibrionaceae	OM27_clade	uncultured_bacterium
5bffeae184ba16b3dd8947c6685fe878	0	0	0	0	0	0	0	0	13	0	0	0	0	0	Bacteria	Chloroflexi	Dehalococcoidia	SAR202_clade	SAR202_clade	SAR202_clade	uncultured_bacterium
0701838d61310be412e07858ce28941c	0	0	0	0	0	0	0	0	0	73	0	0	0	0	Bacteria	Patescibacteria	Parcubacteria	unclassified	unclassified	unclassified	unclassified
a676525ee718328102c9825ea279b964	0	0	0	0	0	0	0	0	0	0	0	0	14	21	Bacteria	WPS-2	WPS-2	WPS-2	WPS-2	WPS-2	uncultured_bacterium
01ad9a3e6701f27779097865ed179846	159	0	0	0	0	0	0	0	0	0	0	0	0	0	Bacteria	Proteobacteria	Gammaproteobacteria	Cellvibrionales	Halieaceae	OM60(NOR5)_clade	unclassified
89af7a0fea52613856ea63fde4f5fa7a	0	25	0	0	0	0	0	0	0	0	0	0	0	0	Bacteria	Proteobacteria	Alphaproteobacteria	Rhodospirillales	Rhodospirillaceae	Insolitispirillum	Insolitispirillum_peregrinum
6816f1fc2f99bcfae396c4bb597f9ec2	0	0	0	0	0	0	0	0	0	612	0	0	0	6	Bacteria	Proteobacteria	Gammaproteobacteria	Xanthomonadales	Xanthomonadaceae	uncultured	uncultured_Xanthomonadaceae
9990da74893098c817fd05064114110c	0	0	0	0	0	0	0	0	0	0	0	0	41	0	Bacteria	Proteobacteria	Gammaproteobacteria	Gammaproteobacteria_Incertae_Sedis	Unknown_Family	Acidibacter	uncultured_gamma
68be2b859c97f8a04c97b22c0f9b1bc4	0	6	0	0	0	0	0	0	0	0	0	0	0	0	Bacteria	Proteobacteria	Alphaproteobacteria	Rickettsiales	Rickettsiaceae	unclassified	unclassified
bc654f4c465d0fd9b6bae7fe0f5ecf18	0	0	0	0	0	0	0	0	0	0	5	0	0	0	Bacteria	Hydrogenedentes	Hydrogenedentia	Hydrogenedentiales	Hydrogenedensaceae	Hydrogenedensaceae	uncultured_bacterium
a7f7240f983395d7aacea6ccd9f3926c	0	0	0	0	0	0	0	11	0	0	0	0	0	0	Bacteria	Proteobacteria	Gammaproteobacteria	Legionellales	Legionellaceae	Legionella	uncultured_Legionellales
34e61942cd1528316da86a953cac4daf	0	0	0	12	0	0	13	0	11	0	74	32	0	0	Bacteria	Proteobacteria	Gammaproteobacteria	JG36-TzT-191	JG36-TzT-191	JG36-TzT-191	uncultured_proteobacterium
9479d116fe3f2082838ef20bd0b3af98	0	0	0	0	0	0	0	0	0	0	0	0	0	21	Bacteria	Planctomycetota	Planctomycetes	Gemmatales	Gemmataceae	uncultured	unclassified
37e787672344668387ebae7b6458304d	0	4	0	0	0	0	0	0	0	0	0	0	0	0	Bacteria	Bacteroidota	Bacteroidia	Flavobacteriales	Cryomorphaceae	uncultured	unclassified
6cb1fe19dea611085b03ae61c3640718	0	0	0	0	0	0	0	0	35	210	0	0	0	0	Bacteria	Patescibacteria	Microgenomatia	Candidatus_Daviesbacteria	Candidatus_Daviesbacteria	Candidatus_Daviesbacteria	unclassified
07ea818f1152dfcc9b36257d285233fd	6	9	0	0	0	0	0	0	0	0	0	0	0	0	Bacteria	Planctomycetota	Planctomycetes	Pirellulales	Pirellulaceae	Rhodopirellula	marine_metagenome
2357701e3e70599c01f4249a2a282340	0	33	0	0	0	0	0	0	0	0	0	0	0	0	Bacteria	Cyanobacteria	Cyanobacteriia	Cyanobacteriales	Nostocaceae	Nostoc_PCC-7524	Nostoc_sp.
b3aa30b8fe65bb4fca53c5f2a303d3a1	0	0	0	0	0	0	0	0	80	52	0	0	0	0	Bacteria	Methylomirabilota	Methylomirabilia	Methylomirabilales	Methylomirabilaceae	Candidatus_Methylomirabilis	uncultured_Firmicutes
a8d4a80f31cdc98ef7271f51480166e3	0	0	0	0	0	0	0	0	18	0	0	0	0	0	Bacteria	Nitrospirota	Thermodesulfovibrionia	uncultured	uncultured	uncultured	uncultured_bacterium
166e59091a9e434e57d3f30a3c862a5d	0	26	0	0	0	0	0	0	0	0	0	0	0	0	Bacteria	Cyanobacteria	Cyanobacteriia	Cyanobacteriales	Nostocaceae	unclassified	unclassified
60898d4b9c3280e79433a0195f49cebe	0	0	0	0	0	0	0	0	0	0	0	0	0	21	Bacteria	Actinobacteriota	Actinobacteria	Pseudonocardiales	Pseudonocardiaceae	Actinomycetospora	Actinomycetospora_sp.
619ab8c3d0edce498591d4845edaad89	0	0	0	9	0	0	0	0	0	0	105	0	0	0	Bacteria	Chloroflexi	JG30-KF-CM66	JG30-KF-CM66	JG30-KF-CM66	JG30-KF-CM66	uncultured_bacterium
b8e5f6021f8e77e2f5842d1e6c0390c0	0	0	0	0	0	0	0	0	0	0	0	346	0	0	Bacteria	Elusimicrobiota	Elusimicrobia	Lineage_IV	Lineage_IV	Lineage_IV	uncultured_bacterium
e73b182139d7da2db4d21f64990150d0	0	9	0	0	0	0	0	0	0	0	0	0	0	0	Bacteria	Bacteroidota	Bacteroidia	Cytophagales	unclassified	unclassified	unclassified
17924e10816abab79a889a22c72f1fb7	0	0	0	0	0	5	0	0	0	0	0	0	0	0	Bacteria	Patescibacteria	Microgenomatia	Candidatus_Shapirobacteria	Candidatus_Shapirobacteria	Candidatus_Shapirobacteria	uncultured_bacterium
0695d764aaa7011833855e43785efc10	0	29	0	0	0	0	0	0	0	0	0	0	0	0	Bacteria	Bacteroidota	Bacteroidia	Flavobacteriales	Flavobacteriaceae	Muriicola	unclassified
29c9969fea7cb8fa438916f8aaee6ed9	0	7	0	0	0	0	0	0	0	0	0	0	0	0	Bacteria	Chloroflexi	Anaerolineae	Anaerolineales	Anaerolineaceae	uncultured	uncultured_Chloroflexi
e883ad82df48a0a2a800892a79cee734	0	0	0	0	0	0	0	0	16	0	0	0	0	0	Bacteria	Cyanobacteria	Vampirivibrionia	Obscuribacterales	Obscuribacteraceae	Obscuribacteraceae	uncultured_bacterium
e83aae9349118d756b38408e59ef936f	0	0	0	0	0	4	0	0	247	88	0	57	0	0	Bacteria	Planctomycetota	Brocadiae	Brocadiales	Brocadiaceae	unclassified	unclassified
8c61219726c51546eb0bd27c871f2833	0	0	0	0	0	0	0	0	6	0	6	0	0	0	Bacteria	Patescibacteria	Parcubacteria	Candidatus_Lloydbacteria	Candidatus_Lloydbacteria	Candidatus_Lloydbacteria	Candidatus_Lloydbacteria
2034f7039cb89393710277ea61777bc6	0	0	0	0	0	0	0	0	15	0	0	0	0	0	Bacteria	Patescibacteria	Parcubacteria	Candidatus_Lloydbacteria	Candidatus_Lloydbacteria	Candidatus_Lloydbacteria	Candidatus_Lloydbacteria
853113e406173110e7c679bcde87443d	0	0	0	0	0	0	0	0	0	0	0	0	72	0	Bacteria	Verrucomicrobiota	Omnitrophia	Omnitrophales	Omnitrophales	Omnitrophales	uncultured_planctomycete
4f54888b2d46554bb76a8921b892264c	19	0	0	0	0	0	0	0	0	0	0	0	0	0	Bacteria	Bdellovibrionota	Oligoflexia	Oligoflexales	uncultured	uncultured	uncultured_bacterium
b11416f77b189c8968acf4f518661744	0	5	0	0	0	0	0	0	0	0	0	0	0	0	Bacteria	Verrucomicrobiota	Verrucomicrobiae	Pedosphaerales	Pedosphaeraceae	Pedosphaeraceae	unclassified
8a0da1f1b0d2d78bed2d8017f9e282ab	0	0	0	0	0	0	0	0	0	0	13	0	0	0	Bacteria	Firmicutes	Bacilli	Lactobacillales	Leuconostocaceae	Leuconostoc	unclassified
020f615a1050cfd9d2110c8403a12a59	0	0	0	0	0	0	0	0	12	0	0	0	0	0	Bacteria	Patescibacteria	Parcubacteria	Candidatus_Jorgensenbacteria	Candidatus_Jorgensenbacteria	Candidatus_Jorgensenbacteria	Parcubacteria_group
1cb9b3051179fae7bcc3256aa3d838ff	0	0	0	0	0	0	0	0	8	0	0	0	0	0	Bacteria	Patescibacteria	Parcubacteria	unclassified	unclassified	unclassified	unclassified
96a9f164398df85de965220a4177a305	0	0	0	0	0	0	0	0	0	0	0	0	21	0	Bacteria	Acidobacteriota	Acidobacteriae	Bryobacterales	Bryobacteraceae	Bryobacter	unclassified
8d1ebc000a8a81de5d1230442d605c2d	0	0	0	0	0	0	0	0	0	226	0	65	118	0	Bacteria	Acidobacteriota	Acidobacteriae	Subgroup_2	Subgroup_2	Subgroup_2	unclassified
26555e5f46d3a32f3d1506b4788a55fd	0	0	0	0	0	11	0	0	0	0	0	0	0	0	Bacteria	Bacteroidota	Kryptonia	Kryptoniales	BSV26	BSV26	uncultured_green
776523f9ce56b36f01e519e73f643fd6	0	18	0	0	0	0	0	0	0	0	0	0	0	0	Bacteria	Proteobacteria	Gammaproteobacteria	Alteromonadales	Colwelliaceae	Thalassotalea	Thalassotalea_ponticola
72b0e82d6a705f9087b9eaddde09b1fe	0	0	0	0	0	0	4	0	0	0	0	0	61	261	Bacteria	Elusimicrobiota	Elusimicrobia	Lineage_IV	Lineage_IV	Lineage_IV	uncultured_bacterium
c70faa002f43f14679d2f3a861a9fe06	0	0	0	0	0	0	0	0	0	0	0	184	0	0	Bacteria	Nitrospirota	Nitrospiria	Nitrospirales	Nitrospiraceae	Nitrospira	Nitrospira_enrichment
4aeba46100877ede579071db3edfc7a9	0	0	0	0	0	0	0	0	0	0	24	0	0	0	Bacteria	Myxococcota	Polyangia	Polyangiales	Polyangiaceae	Pajaroellobacter	uncultured_Polyangiaceae
77c36e91bf6b932764fbb1d8d80eb5a3	0	0	0	0	0	0	0	0	0	0	0	0	10	0	Bacteria	Proteobacteria	Gammaproteobacteria	Burkholderiales	unclassified	unclassified	unclassified
28ad971528c7e7a223944dc2bcbd15e9	0	0	2	0	0	0	0	0	0	0	0	0	0	0	Bacteria	Verrucomicrobiota	Omnitrophia	Omnitrophales	Omnitrophaceae	Candidatus_Omnitrophus	uncultured_bacterium
90e82b7a94db3d38fac96ac00a70ffb3	0	0	72	0	0	61	0	0	0	0	0	0	0	0	Bacteria	Patescibacteria	Parcubacteria	Candidatus_Moranbacteria	Candidatus_Moranbacteria	Candidatus_Moranbacteria	uncultured_organism
f673ea79dd66b26fc3e9cf173b120f98	0	0	0	0	0	0	0	0	0	0	0	0	26	0	Bacteria	Bacteroidota	Bacteroidia	Bacteroidales	Tannerellaceae	Parabacteroides	Gryllus_firmus
e1ad71679dace6d1d502a91df086f04b	0	0	0	0	0	0	0	0	0	0	234	0	0	0	Bacteria	Proteobacteria	Alphaproteobacteria	Caulobacterales	Caulobacteraceae	Phenylobacterium	unclassified
90df2ea53896aa69e1b7575e04e44e09	0	0	0	0	0	0	0	0	0	0	16	0	0	16	Bacteria	Proteobacteria	Gammaproteobacteria	Burkholderiales	Alcaligenaceae	unclassified	unclassified
5e9abcfdc7f0cd43b2083dbb64e6651b	0	44	0	0	0	0	0	0	0	0	0	0	0	4	Bacteria	Proteobacteria	Gammaproteobacteria	Oceanospirillales	Nitrincolaceae	Marinobacterium	Marinobacterium_marisflavi
b6c29a4be17812972d77b9bdeb6347e0	0	0	0	0	0	0	0	0	0	0	59	0	0	0	Bacteria	Proteobacteria	Alphaproteobacteria	Rhizobiales	Devosiaceae	Devosia	unclassified
c56961b7ed707104c12ea27611ce079d	0	0	0	0	0	16	0	0	0	0	0	0	0	0	Bacteria	Methylomirabilota	Methylomirabilia	Methylomirabilales	Methylomirabilaceae	Sh765B-TzT-35	uncultured_bacterium
30dfa05cb5559e9f6edb2604d781b823	0	49	0	0	0	0	0	0	0	0	0	0	0	0	Bacteria	Proteobacteria	Gammaproteobacteria	Burkholderiales	Chromobacteriaceae	Chromobacterium	unclassified
17546cdda9a286ee125ccc0fe63f4178	0	8	0	0	0	0	0	0	0	0	0	0	0	0	Bacteria	Bacteroidota	Bacteroidia	Flavobacteriales	Flavobacteriaceae	unclassified	unclassified
8ff4f74f190b1c391e4293a6fc5f06cc	0	0	0	0	0	0	0	0	0	0	0	0	47	0	Bacteria	Proteobacteria	Gammaproteobacteria	Gammaproteobacteria_Incertae_Sedis	Unknown_Family	Acidibacter	uncultured_Steroidobacter
364e02c7b616f81ab09f179f04718a7b	0	0	0	0	0	0	0	0	0	0	0	21	0	25	Bacteria	Actinobacteriota	Thermoleophilia	Gaiellales	uncultured	uncultured	uncultured_bacterium
7e7df6ac28316d1e3c97afeb97a8895c	0	0	0	0	0	0	0	0	0	0	0	214	29	58	Bacteria	Bacteroidota	Kryptonia	Kryptoniales	BSV26	BSV26	uncultured_bacterium
a78ce2fa7ca57d27d5e1b071583a6c0e	0	0	0	0	0	0	0	0	0	0	0	128	33	0	Bacteria	Verrucomicrobiota	Verrucomicrobiae	Opitutales	Opitutaceae	Opitutus	unclassified
b97014e755ee6f7e930e494c7df702fb	0	0	0	0	0	0	0	0	10	0	0	0	0	0	Bacteria	Patescibacteria	Microgenomatia	Candidatus_Daviesbacteria	Candidatus_Daviesbacteria	Candidatus_Daviesbacteria	uncultured_bacterium
aed84f59700bae3b8d21fc9a05add36b	0	0	0	0	0	0	0	0	10	0	0	0	0	0	Bacteria	Patescibacteria	Microgenomatia	Candidatus_Gottesmanbacteria	Candidatus_Gottesmanbacteria	Candidatus_Gottesmanbacteria	uncultured_bacterium
19a97ce61e5838cdf56cc50b2f113b02	0	16	0	0	0	0	0	0	0	0	0	0	0	0	Bacteria	Proteobacteria	Gammaproteobacteria	Alteromonadales	Alteromonadaceae	Alteromonas	unclassified
30e02c93f3a881685422a6a8e4aae1c9	0	0	0	0	0	0	0	0	0	0	0	0	0	10	Bacteria	Proteobacteria	Alphaproteobacteria	Paracaedibacterales	Paracaedibacteraceae	Candidatus_Odyssella	Candidatus_Odyssella
95e9f7c374b6db2dcb6dc13bcafa8a5a	0	0	0	0	0	0	0	0	0	0	17	0	0	0	Bacteria	Verrucomicrobiota	Chlamydiae	Chlamydiales	Simkaniaceae	unclassified	unclassified
03db7217025d68686958f04a182f98ae	0	0	10	0	0	0	0	0	0	0	0	0	0	0	Bacteria	Verrucomicrobiota	Omnitrophia	Omnitrophales	Omnitrophaceae	Candidatus_Omnitrophus	uncultured_bacterium
421c4fde5e0b6d90aba4333ba1328d82	0	0	0	0	0	0	0	0	0	0	0	0	32	0	Bacteria	Actinobacteriota	Actinobacteria	Propionibacteriales	Nocardioidaceae	Marmoricola	unclassified
29eac3c94bb8396e347794da95a6c5d0	0	0	0	0	0	0	0	0	0	0	4	0	0	0	Bacteria	Acidobacteriota	Acidobacteriae	Acidobacteriales	uncultured	uncultured	unclassified
d7fb01c9c91b936c671eb4ec37f8876b	0	0	0	0	0	0	0	0	0	0	29	0	78	0	Bacteria	Firmicutes	Clostridia	Lachnospirales	Lachnospiraceae	Epulopiscium	unclassified
84d640f008616a9c567d4d1bfb0d4262	70	0	0	0	0	0	0	0	0	0	0	0	0	0	Bacteria	Proteobacteria	Alphaproteobacteria	Rhodospirillales	AEGEAN-169_marine_group	AEGEAN-169_marine_group	unclassified
87811e8886ac01b1f6066f8dd368895d	0	11	0	0	0	0	0	0	0	0	0	0	0	0	Bacteria	Cyanobacteria	Cyanobacteriia	Oxyphotobacteria_Incertae_Sedis	Unknown_Family	Pseudanabaena_NgrPSln22	Pseudanabaenaceae_cyanobacterium
0d391ddc849fe8fe54de114a4a6b3d46	0	210	0	0	0	0	0	0	0	0	0	0	0	0	Bacteria	Bacteroidota	Bacteroidia	Flavobacteriales	Flavobacteriaceae	Muricauda	unclassified
e9eafe11c4480e7d3d6ae2532b831959	26	0	0	0	0	0	0	0	0	0	0	0	0	0	Bacteria	Proteobacteria	Gammaproteobacteria	Burkholderiales	Comamonadaceae	Hydrogenophaga	unclassified
101967df194798034284f1f568b60364	0	0	26	0	0	32	0	0	0	0	0	0	0	0	Bacteria	Nitrospirota	Thermodesulfovibrionia	uncultured	uncultured	uncultured	uncultured_bacterium
e18aac0aabaafb66fd00117ce1b30a09	0	0	0	0	0	0	0	0	0	0	0	112	0	0	Bacteria	Verrucomicrobiota	Omnitrophia	Omnitrophales	Omnitrophales	Omnitrophales	uncultured_planctomycete
2cf416f432491c69668ace29e1ce65a7	0	0	0	0	0	0	0	0	0	0	0	0	13	0	Bacteria	Proteobacteria	Gammaproteobacteria	Cellvibrionales	Porticoccaceae	C1-B045	unclassified
91b5922a694ffdeffb01219714ac99f2	0	0	0	0	0	0	0	0	17	0	0	0	0	0	Bacteria	Desulfobacterota	Desulfobacteria	Desulfobacterales	Desulfosarcinaceae	SEEP-SRB1	unclassified
59cfdb0b7fc5613c0c44b6f50a8f0324	0	0	0	0	0	0	0	0	0	0	0	0	0	18	Bacteria	Bacteroidota	Kryptonia	Kryptoniales	BSV26	BSV26	uncultured_bacterium
befa7452170788ceccbbd37986c8203a	0	14	0	0	0	0	0	0	0	0	0	0	0	0	Bacteria	Bacteroidota	Bacteroidia	Cytophagales	Cyclobacteriaceae	uncultured	uncultured_Flammeovirgaceae
f6e85d9874bb785957efbd95a42cdf25	0	0	0	0	0	0	0	0	0	0	0	0	9	0	Bacteria	Patescibacteria	ABY1	Candidatus_Komeilibacteria	Candidatus_Komeilibacteria	Candidatus_Komeilibacteria	marine_metagenome
05b6d7871bdb69ec57eeb7b237642eab	0	0	0	0	0	0	0	0	0	30	0	0	0	0	Bacteria	Gemmatimonadota	Gemmatimonadetes	Gemmatimonadales	Gemmatimonadaceae	uncultured	uncultured_bacterium
5bd7894c402a35b774ec984458ef9ef2	0	0	0	2	0	0	6	0	0	0	0	0	0	0	Bacteria	Proteobacteria	unclassified	unclassified	unclassified	unclassified	unclassified
5bd6774157a65015190fb83ece81c81e	0	0	0	0	0	0	0	0	0	0	0	0	8	0	Bacteria	Actinobacteriota	Actinobacteria	Micrococcales	Microbacteriaceae	Microbacterium	unclassified
1a8a3bd61aff870f8c595745ad08026a	0	0	0	0	0	0	0	0	0	0	0	0	14	0	Bacteria	Actinobacteriota	Actinobacteria	Micrococcales	Brevibacteriaceae	Sediminivirga	Sediminivirga_luteola
fe6e1950dd228ffa3565439c2dd870c6	9	0	0	0	0	0	0	0	0	0	0	0	0	0	Bacteria	Cyanobacteria	Cyanobacteriia	Chloroplast	Chloroplast	Chloroplast	Marsupiomonas_pelliculata
2a33b8cfc2cfd5d5174e9c450a77c410	0	0	0	0	0	0	0	0	0	0	0	0	28	0	Bacteria	Actinobacteriota	Coriobacteriia	Coriobacteriales	Coriobacteriales_Incertae_Sedis	Raoultibacter	uncultured_bacterium
73d76ad0e28202f97d6814a6808cc688	0	0	29	0	0	18	0	0	0	0	0	0	0	0	Bacteria	Proteobacteria	Gammaproteobacteria	Burkholderiales	Sutterellaceae	uncultured	uncultured_bacterium
5a88001649d6b4f11afbe45a0eeb3e32	0	49	0	0	0	0	0	0	0	0	0	0	0	0	Bacteria	Bacteroidota	Bacteroidia	Cytophagales	Microscillaceae	Microscilla	unclassified
5f78afca5ffc32ee9a393bfba8a4ee11	0	0	0	0	0	29	0	0	0	0	0	0	0	0	Bacteria	unclassified	unclassified	unclassified	unclassified	unclassified	unclassified
c3a28ffa0e304c3f1e07f454be225726	0	0	0	10	0	0	8	0	0	0	0	0	0	0	Bacteria	Bacteroidota	Kapabacteria	Kapabacteriales	Kapabacteriales	Kapabacteriales	uncultured_bacterium
bb6247becba3c1a53bceb7976b6b781a	0	0	0	0	0	17	0	0	0	0	0	0	0	0	Bacteria	Acidobacteriota	Holophagae	Holophagales	Holophagaceae	Holophagaceae	uncultured_bacterium
dd70d0c7b4a3651eea8bc3bf29223b9f	0	0	0	0	0	0	0	0	0	0	0	12	0	0	Bacteria	Proteobacteria	Gammaproteobacteria	Burkholderiales	Nitrosomonadaceae	IS-44	unclassified
9cd10c435afa5dd3147f60953bb2586d	0	0	0	0	0	0	0	0	0	0	0	73	0	0	Bacteria	Proteobacteria	Alphaproteobacteria	Sphingomonadales	Sphingomonadaceae	Novosphingobium	unclassified
990ed6a1a6923bd13f6d1c857080df41	0	0	0	0	0	0	0	0	0	21	0	0	0	0	Bacteria	Proteobacteria	Gammaproteobacteria	Diplorickettsiales	Diplorickettsiaceae	unclassified	unclassified
d04384eb96166f06426af71e20c6ae83	0	0	0	0	0	0	0	0	0	33	0	0	0	0	Bacteria	Patescibacteria	Parcubacteria	Candidatus_Staskawiczbacteria	Candidatus_Staskawiczbacteria	Candidatus_Staskawiczbacteria	uncultured_bacterium
aef4201478b9663ee29fd0e840ffc759	0	0	0	0	0	0	0	0	0	0	0	0	0	23	Bacteria	Verrucomicrobiota	Omnitrophia	Omnitrophales	Omnitrophales	Omnitrophales	uncultured_planctomycete
e7b8bce168d2df75cdfdaec4ca47fb1a	0	58	0	0	0	0	0	0	0	0	0	0	0	0	Bacteria	Bacteroidota	Bacteroidia	Flavobacteriales	Flavobacteriaceae	Aquibacter	unclassified
f33e272223590f95bca827350a2e5986	0	0	0	0	0	0	0	0	0	0	0	0	0	13	Bacteria	Verrucomicrobiota	Chlamydiae	Chlamydiales	cvE6	cvE6	metagenome
3baeb1ce460efccdb7514184a1a6e983	0	0	0	0	0	0	0	0	0	8	0	0	0	0	Bacteria	Chloroflexi	Dehalococcoidia	unclassified	unclassified	unclassified	unclassified
e903da33fabb126c26fff441251a8f42	0	0	0	0	0	0	0	0	10	0	0	0	0	0	Bacteria	Chloroflexi	Dehalococcoidia	SAR202_clade	SAR202_clade	SAR202_clade	unclassified
7f915289bb8ed3c2ac9cdd3e89d88083	0	0	57	0	0	58	0	0	0	0	0	64	0	0	Bacteria	Proteobacteria	Gammaproteobacteria	Methylococcales	Methylomonadaceae	Methylomonas	uncultured_bacterium
d2210382ff55dacd2318fbe64b71e001	0	0	0	0	0	0	0	0	0	0	0	0	0	97	Bacteria	Proteobacteria	Gammaproteobacteria	Burkholderiales	Chitinimonadaceae	Chitinimonas	uncultured_bacterium
b5536004d1ededb33846519356354498	0	0	0	0	0	0	0	0	12	0	0	0	0	0	Bacteria	Myxococcota	Polyangia	Blfdi19	Blfdi19	Blfdi19	unclassified
3e3765a93eb3011c7f8dd8192cc7e902	0	0	0	0	0	0	0	0	0	0	0	11	0	0	Bacteria	Planctomycetota	Pla4_lineage	Pla4_lineage	Pla4_lineage	Pla4_lineage	uncultured_bacterium
07593ecdf1fba9b480acb31e6af0f89f	0	0	0	23	5	0	28	0	0	0	47	29	0	0	Bacteria	Proteobacteria	Alphaproteobacteria	Rhizobiales	Xanthobacteraceae	Bradyrhizobium	unclassified
cdf394cc0c4ebb20fbf67c8f7fbb11d7	0	11	0	0	0	0	0	0	0	0	0	0	0	0	Bacteria	Bacteroidota	Kapabacteria	Kapabacteriales	Kapabacteriales	Kapabacteriales	uncultured_bacterium
a60e2caf044f4866c04ed47a8f7ca96b	0	0	0	0	0	0	0	0	0	0	0	37	0	0	Bacteria	Cyanobacteria	Vampirivibrionia	Caenarcaniphilales	Caenarcaniphilales	Caenarcaniphilales	uncultured_bacterium
94a494bfb347938a7f062346589b3003	0	0	0	0	0	7	0	0	0	0	0	0	0	0	Bacteria	Verrucomicrobiota	Omnitrophia	Omnitrophales	Omnitrophaceae	Candidatus_Omnitrophus	uncultured_bacterium
50756838758213f645ca85f730efb0cf	0	0	39	0	0	29	0	0	0	0	0	27	0	0	Bacteria	Proteobacteria	Gammaproteobacteria	Burkholderiales	Hydrogenophilaceae	uncultured	uncultured_Thiobacillus
4201659196870275ac280915a2005571	9	0	0	0	0	0	0	0	0	0	0	0	0	0	Bacteria	Proteobacteria	Gammaproteobacteria	Oceanospirillales	Litoricolaceae	Litoricola	uncultured_bacterium
a9a89939f6bdc5737a01f7eb8e26b360	0	6	0	0	0	0	0	0	0	0	0	0	0	0	Bacteria	Bacteroidota	Bacteroidia	Sphingobacteriales	NS11-12_marine_group	NS11-12_marine_group	metagenome
dd27e6e0b38448ef24244988e8dbe643	0	0	0	0	0	0	0	0	0	0	67	0	0	0	Bacteria	Bacteroidota	Bacteroidia	Chitinophagales	Chitinophagaceae	Vibrionimonas	unclassified
2986a7505248ee9a0c35719ca98357af	0	0	0	0	0	0	0	0	0	0	0	0	0	6	Bacteria	Chloroflexi	Dehalococcoidia	SAR202_clade	SAR202_clade	SAR202_clade	unclassified
ca5c3015a2552602d8351b1b67cdfcb6	0	0	0	10	0	0	12	0	0	36	0	0	0	0	Bacteria	Acidobacteriota	Blastocatellia	11-24	11-24	11-24	uncultured_bacterium
1ce3b5c6d85ce967f8677e23e3e9b0be	931	39	13	0	0	0	20	0	0	0	0	25	0	24	Bacteria	Proteobacteria	Alphaproteobacteria	SAR11_clade	Clade_I	Clade_Ia	unclassified
8c9a6722b3d9aa230dd55d67b5067fb5	0	16	0	0	0	0	0	0	0	0	0	0	0	39	Bacteria	Proteobacteria	Gammaproteobacteria	Burkholderiales	Oxalobacteraceae	uncultured	unclassified
8e094030ae5e1e95216bfaaeb15c671e	0	15	0	0	0	0	0	0	0	0	0	0	0	0	Bacteria	Bacteroidota	Bacteroidia	Sphingobacteriales	env.OPS_17	env.OPS_17	uncultured_bacterium
a2969501d271869ebefbe7c790c3c8be	0	0	0	0	0	15	0	0	0	0	0	0	0	0	Bacteria	Verrucomicrobiota	Omnitrophia	Omnitrophales	Omnitrophaceae	Candidatus_Omnitrophus	unclassified
b00ed12fd475e0aabf49f92602f9f1dd	10	0	0	0	0	0	0	0	0	0	0	0	0	0	Bacteria	Proteobacteria	Gammaproteobacteria	Burkholderiales	Comamonadaceae	unclassified	unclassified
fdec7924c92400ebd31fdf7ab270010a	0	0	4	0	0	0	0	0	0	0	0	0	0	0	Bacteria	Patescibacteria	Berkelbacteria	Berkelbacteria	Berkelbacteria	Berkelbacteria	uncultured_bacterium
c35423306023edf895c3b2bd8fe46921	0	0	15	1	1	0	0	10	2	0	0	7	3	2	Bacteria	Proteobacteria	Gammaproteobacteria	Burkholderiales	Comamonadaceae	unclassified	unclassified
c2f1f481b49d613eefd2c7f15ad0ee3e	0	0	0	0	0	0	0	0	0	0	0	0	0	22	Bacteria	Proteobacteria	Alphaproteobacteria	Rhizobiales	Beijerinckiaceae	Methylocystis	unclassified
81ccd208133e5a4d1988adf4fd676124	0	0	0	0	0	0	0	0	0	0	0	0	0	79	Bacteria	Proteobacteria	Alphaproteobacteria	Elsterales	uncultured	uncultured	uncultured_bacterium
c272d556202d6989c829503300a44d01	0	0	18	0	0	13	0	0	0	0	0	0	0	0	Bacteria	Verrucomicrobiota	Omnitrophia	Omnitrophales	Omnitrophaceae	Candidatus_Omnitrophus	uncultured_bacterium
e96b8b82006b8c2c51e8eaee1806f4bf	0	0	0	0	0	0	0	0	0	0	0	0	38	0	Bacteria	unclassified	unclassified	unclassified	unclassified	unclassified	unclassified
bed71f76425b2b8daca9c02d08029b43	9	0	0	0	0	0	0	0	0	0	0	0	0	0	Bacteria	Proteobacteria	Gammaproteobacteria	Oceanospirillales	Oleiphilaceae	Oleiphilus	unclassified
7f60c1689465442cbca15b0e8d1a7428	0	40	0	0	0	0	0	0	0	0	0	0	0	0	Bacteria	Proteobacteria	Gammaproteobacteria	Cellvibrionales	Cellvibrionaceae	Cellvibrio	unclassified
5690918cb5500a21ebf2ffcac1b70d7f	59	0	0	0	0	0	0	0	0	0	0	0	0	12	Bacteria	Cyanobacteria	Cyanobacteriia	Synechococcales	Cyanobiaceae	Cyanobium_PCC-6307	unclassified
6584c411fca01ca73409fc117b8a278d	24	0	0	0	0	0	0	0	0	0	0	0	0	0	Bacteria	Proteobacteria	Alphaproteobacteria	Rhodobacterales	Rhodobacteraceae	unclassified	unclassified
b8f1428a06c684e617b562641e136cdd	0	0	0	0	0	0	0	0	4	0	0	0	0	0	Bacteria	Patescibacteria	ABY1	Candidatus_Kerfeldbacteria	Candidatus_Kerfeldbacteria	Candidatus_Kerfeldbacteria	uncultured_bacterium
af3fd16e6731f49aad0c561864471ac4	0	0	0	0	0	0	0	0	0	39	0	0	0	0	Bacteria	Proteobacteria	Gammaproteobacteria	CCD24	CCD24	CCD24	unclassified
622b33586c8bfd6924700af572a6c9c4	0	0	0	0	0	0	0	0	0	0	0	0	0	38	Bacteria	Armatimonadota	Fimbriimonadia	Fimbriimonadales	Fimbriimonadaceae	Fimbriimonadaceae	unclassified
5948f41864ca2ed138e2a8ad0fd1b5bc	0	0	0	0	0	0	0	0	0	0	37	0	0	0	Bacteria	Proteobacteria	Alphaproteobacteria	Elsterales	uncultured	uncultured	unclassified
66a739c11c4148e4d926c0d899ad564b	0	0	0	0	156	0	0	66	0	0	0	0	22	0	Bacteria	Proteobacteria	Gammaproteobacteria	Xanthomonadales	Rhodanobacteraceae	Rhodanobacter	unclassified
18a49699174a68c55e618d6656507a4a	0	13	0	0	0	0	0	0	0	0	21	0	0	13	Bacteria	Bacteroidota	Bacteroidia	Cytophagales	Hymenobacteraceae	Rufibacter	unclassified
d04897cff4dfe1ef6eabf3237c07fad0	0	0	0	0	0	0	0	0	0	47	0	0	0	0	Bacteria	Acidobacteriota	Vicinamibacteria	Vicinamibacterales	uncultured	uncultured	unclassified
73adec0d4c8a59cca2e8eb6c497afa02	0	0	0	0	0	0	0	0	0	0	0	0	20	0	Bacteria	Verrucomicrobiota	Verrucomicrobiae	Pedosphaerales	Pedosphaeraceae	Pedosphaeraceae	unclassified
860f8b5972e80509950401f0265f80c4	0	0	12	0	0	14	0	0	0	0	0	0	0	0	Bacteria	Patescibacteria	ABY1	Candidatus_Kerfeldbacteria	Candidatus_Kerfeldbacteria	Candidatus_Kerfeldbacteria	uncultured_bacterium
05f2591ddc498a8142396f21c6881f0f	0	0	0	0	0	0	0	0	22	0	0	0	0	0	Bacteria	Myxococcota	Polyangia	mle1-27	mle1-27	mle1-27	uncultured_bacterium
10c90481251023600e2ef452655a19b6	0	0	0	0	0	0	0	9	0	0	0	0	0	0	Bacteria	Chloroflexi	Ktedonobacteria	Ktedonobacterales	Ktedonobacteraceae	FCPS473	uncultured_Ktedobacteria
2d1c439123a94fe27a4938e3cd4f8864	0	48	0	0	0	0	0	0	0	0	0	0	0	0	Bacteria	Bacteroidota	Bacteroidia	Flavobacteriales	Crocinitomicaceae	Fluviicola	unclassified
fcfc8bd6b65cbd43637034cd58ba3b9c	0	0	27	0	0	20	0	0	0	0	0	0	0	0	Bacteria	Acidobacteriota	Acidobacteriota	Acidobacteriota	Acidobacteriota	Acidobacteriota	uncultured_Acidobacterium
06d2432fcaa0bc4606b53c9c65cca8ac	0	0	0	0	0	0	0	0	0	25	0	0	0	0	Bacteria	Firmicutes	Clostridia	Peptostreptococcales-Tissierellales	Peptostreptococcaceae	Terrisporobacter	Terrisporobacter_glycolicus
08b72f04c08216872bdb4f375a167545	22	0	0	0	0	0	0	0	0	0	0	0	0	0	Bacteria	Proteobacteria	Gammaproteobacteria	Burkholderiales	Nitrosomonadaceae	IS-44	uncultured_beta
bb277b3a91e0882721c2a276e65583c1	0	0	0	0	0	0	0	0	0	0	0	13	0	0	Bacteria	Proteobacteria	Alphaproteobacteria	Rickettsiales	Rickettsiaceae	Candidatus_Megaira	Candidatus_Megaira
fe7a8238d7a3e5b88041657b30a94d25	0	0	0	0	0	0	0	0	0	0	10	0	0	0	Bacteria	Proteobacteria	Gammaproteobacteria	Beggiatoales	Beggiatoaceae	uncultured	uncultured_bacterium
25ff556a1bde395bb3683eaa39100f0e	0	0	0	0	0	0	0	0	0	58	0	0	0	0	Bacteria	Patescibacteria	Microgenomatia	Candidatus_Gottesmanbacteria	Candidatus_Gottesmanbacteria	Candidatus_Gottesmanbacteria	uncultured_bacterium
b0a9bfef6c7ec6dc9f3c19376d83ca37	0	0	23	24	0	0	23	0	0	75	24	81	321	117	Bacteria	Proteobacteria	Gammaproteobacteria	Pseudomonadales	Moraxellaceae	Acinetobacter	unclassified
949edb6661a002c39c522a1b458247fa	0	0	146	0	0	104	0	0	0	0	5	0	0	0	Bacteria	Proteobacteria	Gammaproteobacteria	Methylococcales	Methylococcaceae	Methylogaea	Methylogaea_oryzae
e1602a83132f3a33bd79d46ab4683058	0	0	0	0	0	0	0	0	4	0	0	0	0	0	Bacteria	Patescibacteria	Parcubacteria	Candidatus_Azambacteria	Candidatus_Azambacteria	Candidatus_Azambacteria	Parcubacteria_group
e43f93c53830a79114897fff1c0cf5c4	0	0	0	0	0	0	0	0	0	0	4	0	0	0	Bacteria	Actinobacteriota	Thermoleophilia	Gaiellales	uncultured	uncultured	uncultured_organism
01e05f4c82d28c9913afa97746f89dc7	0	0	0	0	0	0	0	0	10	0	0	0	0	0	Bacteria	Planctomycetota	vadinHA49	vadinHA49	vadinHA49	vadinHA49	uncultured_bacterium
eaf76f677d12c8ea81e2b6a39e329816	0	0	0	0	0	0	0	0	0	0	0	11	0	0	Bacteria	Dadabacteria	Dadabacteriia	Dadabacteriales	Dadabacteriales	Dadabacteriales	uncultured_bacterium
a4ad6a71cbaa5afccfafe53d498732d6	0	0	0	0	0	0	0	0	0	0	0	0	51	0	Bacteria	Planctomycetota	Planctomycetes	Pirellulales	Pirellulaceae	uncultured	uncultured_Planctomycetaceae
989df2c45b1759c6e1a31209fc39eecb	0	0	0	0	0	0	0	0	0	28	0	0	0	0	Bacteria	Patescibacteria	Parcubacteria	Candidatus_Nomurabacteria	Candidatus_Nomurabacteria	Candidatus_Nomurabacteria	uncultured_bacterium
e9b5b52634a0db1d7d673bce3294dc3e	0	12	0	0	0	0	0	0	0	0	0	0	0	0	Bacteria	Bacteroidota	Bacteroidia	Flavobacteriales	Flavobacteriaceae	Flavobacterium	unclassified
d766166408d5258f7c126b0e1c359aa9	0	21	0	0	0	0	0	0	0	0	0	0	0	0	Bacteria	Bacteroidota	Bacteroidia	Flavobacteriales	Flavobacteriaceae	Lutibacter	unclassified
388e127987ae70ef6113557b1a437608	0	0	0	0	0	0	0	0	0	69	0	0	0	0	Bacteria	Bacteroidota	Bacteroidia	Bacteroidales	Bacteroidaceae	Bacteroides	unclassified
0c6ab70ec572d25363d1e36b1d4df517	0	0	0	0	0	0	0	0	19	0	0	0	0	0	Bacteria	Planctomycetota	Pla4_lineage	Pla4_lineage	Pla4_lineage	Pla4_lineage	uncultured_bacterium
3ffff942c1f21c9cc64b92b4a3a4e306	0	0	0	0	0	0	0	0	0	0	8	0	0	0	Bacteria	Firmicutes	Negativicutes	Veillonellales-Selenomonadales	Sporomusaceae	uncultured	uncultured_Firmicutes
677ada52c115268cc254e322045b6241	0	0	0	0	0	0	0	0	0	0	39	0	0	0	Bacteria	Actinobacteriota	Thermoleophilia	Gaiellales	uncultured	uncultured	unclassified
df2a9c79db4a7c8195675361157db1b5	0	0	0	11	0	0	15	0	28	0	0	0	0	0	Bacteria	Chloroflexi	KD4-96	KD4-96	KD4-96	KD4-96	uncultured_bacterium
cf27f38c05520ccf1d5148b54709ce6c	0	0	0	0	0	0	0	0	0	75	60	0	23	0	Bacteria	Firmicutes	Clostridia	Lachnospirales	Lachnospiraceae	Epulopiscium	uncultured_bacterium
b92357e21a17533e693fe0f176f110a0	0	0	0	0	46	0	0	32	0	0	0	0	0	0	Bacteria	Proteobacteria	Gammaproteobacteria	Burkholderiales	Chitinimonadaceae	Chitinimonas	uncultured_bacterium
fa1678492ea201ba2a4306d4a2684f77	18	19	7	15	20	19	10	0	24	13	9	965	5	24	Bacteria	Nitrospirota	Nitrospiria	Nitrospirales	Nitrospiraceae	Nitrospira	Nitrospira_enrichment
3a4aa7ea061599444bbc00d93cfde755	0	0	0	0	0	0	0	0	0	19	0	0	0	0	Bacteria	Dependentiae	Babeliae	Babeliales	unclassified	unclassified	unclassified
0b97adc78d38aeec036daa12bce3d1ca	0	0	0	0	0	0	0	0	0	0	14	0	0	0	Bacteria	Acidobacteriota	Acidobacteriae	Acidobacteriales	uncultured	uncultured	unclassified
3e0f658f259f43948313054848425169	0	0	0	0	0	0	0	0	0	0	0	67	0	0	Bacteria	Acidobacteriota	Acidobacteriae	Subgroup_2	Subgroup_2	Subgroup_2	uncultured_Acidobacteria
a32658e698f61f06977ece916231ed37	0	0	0	0	0	0	0	0	0	0	0	0	0	19	Bacteria	Myxococcota	Polyangia	Polyangiales	Polyangiaceae	Pajaroellobacter	uncultured_Polyangiaceae
9a31fe2b754328820b1b30ce0eb73374	0	0	0	0	0	0	0	0	0	0	0	52	0	0	Bacteria	Acidobacteriota	Acidobacteriae	Subgroup_2	Subgroup_2	Subgroup_2	uncultured_Acidobacteria
6d6454a35485664eb6753ba2e5832d11	0	0	0	0	0	0	0	0	0	0	0	0	0	10	Bacteria	Bacteroidota	Bacteroidia	Sphingobacteriales	FFCH9454	FFCH9454	uncultured_bacterium
16d4855db750a034336d77754c580c66	0	0	0	0	0	0	0	0	11	0	0	0	0	0	Bacteria	Patescibacteria	ABY1	Candidatus_Kerfeldbacteria	Candidatus_Kerfeldbacteria	Candidatus_Kerfeldbacteria	uncultured_bacterium
a6552884da0964bb51bd15ad877bb21f	0	0	0	0	0	0	0	0	10	0	0	0	0	0	Bacteria	Elusimicrobiota	Elusimicrobia	Lineage_IV	Lineage_IV	Lineage_IV	uncultured_bacterium
3a274b3cdbb2bcbfba25e3d757174d3d	0	0	0	0	0	0	0	0	0	0	0	0	0	23	Bacteria	Proteobacteria	Alphaproteobacteria	Elsterales	uncultured	uncultured	uncultured_Alphaproteobacteria
8f09d4f6633d934fe2510ec23fc82785	0	16	0	0	0	0	0	0	0	0	0	0	0	0	Bacteria	Patescibacteria	Parcubacteria	Candidatus_Kaiserbacteria	Candidatus_Kaiserbacteria	Candidatus_Kaiserbacteria	uncultured_organism
6eb8ef21923ca9f840f59770e436f253	0	0	0	0	0	0	0	0	0	38	0	0	0	0	Bacteria	Proteobacteria	Gammaproteobacteria	Burkholderiales	Nitrosomonadaceae	Ellin6067	uncultured_Nitrosomonadaceae
400671e4252650d2c7ce0ae000c83617	0	0	0	0	0	0	0	0	0	10	0	0	0	0	Bacteria	Proteobacteria	Alphaproteobacteria	Rhizobiales	Xanthobacteraceae	Pseudolabrys	uncultured_bacterium
acc4f102bb526b62b0d2792bc378eea9	0	0	0	0	0	0	0	0	0	0	30	0	0	0	Bacteria	Acidobacteriota	Acidobacteriae	Acidobacteriales	uncultured	uncultured	unclassified
ad820ba1f226f41e1368a219c8628359	0	0	0	0	0	0	0	0	0	0	0	6	0	0	Bacteria	Fibrobacterota	Fibrobacteria	Fibrobacterales	Fibrobacteraceae	possible_genus_04	unclassified
07bfd60ea5388ab7d9d0fdcbcc816892	0	0	0	0	0	0	0	0	0	0	0	59	0	0	Bacteria	Proteobacteria	Gammaproteobacteria	Burkholderiales	Chromobacteriaceae	Crenobacter	uncultured_bacterium
3022173222d038f4ab30c062af0690ac	0	0	0	0	0	5	0	0	0	0	0	0	0	0	Bacteria	Patescibacteria	Microgenomatia	Candidatus_Daviesbacteria	Candidatus_Daviesbacteria	Candidatus_Daviesbacteria	uncultured_Microgenomates
e3c5aa368fb0beebf85078d17513d593	0	0	0	0	0	0	0	0	0	43	0	0	0	0	Bacteria	Verrucomicrobiota	Omnitrophia	Omnitrophales	Omnitrophaceae	Candidatus_Omnitrophus	unclassified
8f666ac81da92cd4227a300726362927	0	0	115	0	0	98	0	0	0	0	0	0	0	6	Bacteria	Patescibacteria	Parcubacteria	UBA9983	UBA9983	UBA9983	uncultured_bacterium
15108fa5c8d39e4de14d95d3d1c409ba	0	5	0	0	0	0	0	0	0	0	0	0	0	0	Bacteria	Chloroflexi	Chloroflexia	Chloroflexales	Roseiflexaceae	uncultured	unclassified
57efad17cad9ef31e2dbc2890d96ac07	0	0	6	0	0	5	0	0	0	0	0	0	0	0	Bacteria	Patescibacteria	Parcubacteria	GWB1-42-6	GWB1-42-6	GWB1-42-6	uncultured_Parcubacteria
e65380cdc5e3fb57a3be936961071c39	0	470	8	0	8	5	0	0	13	7	20	8	24	9	Bacteria	Proteobacteria	Gammaproteobacteria	Oceanospirillales	Alcanivoracaceae1	Alcanivorax	Alcanivorax_venustensis
d11769f894c79085f2bfc8ca321c4866	0	4	0	0	0	0	0	0	0	0	0	0	0	0	Bacteria	Planctomycetota	OM190	OM190	OM190	OM190	uncultured_bacterium
04febd9183d36f43ed3a5aa490f2e37f	0	0	0	0	0	0	0	0	18	0	6	0	0	0	Bacteria	Patescibacteria	ABY1	Candidatus_Komeilibacteria	Candidatus_Komeilibacteria	Candidatus_Komeilibacteria	uncultured_bacterium
7f0d03fede838f25bb44267db0849c6c	0	0	0	0	0	0	0	0	0	0	0	0	7	0	Bacteria	Bdellovibrionota	Bdellovibrionia	Bdellovibrionales	Bdellovibrionaceae	Bdellovibrio	uncultured_bacterium
34aacd2b5cda01f7ed8ed1fac897ef68	0	53	0	0	0	0	0	0	0	0	0	0	0	0	Bacteria	Bacteroidota	Bacteroidia	Bacteroidales	Williamwhitmaniaceae	Blvii28_wastewater-sludge_group	uncultured_bacterium
fd6f721a97338b1e7f0543cede668714	0	13	0	0	0	0	0	0	0	0	0	0	0	0	Bacteria	Proteobacteria	Gammaproteobacteria	Alteromonadales	Shewanellaceae	Shewanella	Shewanella_bicestrii
4f59f8457f4b2b44e75969cb141e7d7b	0	0	0	0	0	0	0	0	0	0	0	43	0	0	Bacteria	Proteobacteria	Gammaproteobacteria	Burkholderiales	Nitrosomonadaceae	MND1	unclassified
85773c632afae11b1a607e1316a6ce93	0	0	0	0	0	0	0	0	0	74	17	0	27	0	Bacteria	Verrucomicrobiota	Chlamydiae	Chlamydiales	Parachlamydiaceae	Candidatus_Protochlamydia	metagenome
6275d5425580acf344e875b44ebdb9ee	0	0	37	0	0	27	0	0	0	0	0	0	0	0	Bacteria	Verrucomicrobiota	Omnitrophia	Omnitrophales	Omnitrophaceae	Candidatus_Omnitrophus	uncultured_bacterium
59a502d86ae3028e18e4744c4ad51f8d	0	0	0	0	0	0	0	0	0	0	10	0	0	30	Bacteria	Proteobacteria	Alphaproteobacteria	Rhizobiales	Hyphomicrobiaceae	Pedomicrobium	unclassified
2e7cc54fb4d3fe622a71d20acdead94f	0	0	28	0	0	0	0	0	0	0	0	0	0	0	Bacteria	Patescibacteria	Parcubacteria	Candidatus_Staskawiczbacteria	Candidatus_Staskawiczbacteria	Candidatus_Staskawiczbacteria	uncultured_bacterium
a63cfbe38cbf315577fcf470a38d9995	0	0	0	0	90	0	0	43	0	0	0	0	26	14	Bacteria	Proteobacteria	Alphaproteobacteria	Micropepsales	Micropepsaceae	uncultured	unclassified
8e7674a7d258c37187aaffac42441035	0	0	0	0	0	0	0	0	0	0	0	0	0	47	Bacteria	Planctomycetota	Pla4_lineage	Pla4_lineage	Pla4_lineage	Pla4_lineage	uncultured_bacterium
4405c7ca26b07036e907319d6214a990	0	0	0	0	13	0	0	11	0	0	0	0	0	0	Bacteria	Chloroflexi	SHA-26	SHA-26	SHA-26	SHA-26	uncultured_bacterium
9930d8964f5096c8938afb47d38dd6e5	0	0	3	0	0	0	0	0	0	0	0	0	0	0	Bacteria	Planctomycetota	Phycisphaerae	Phycisphaerales	Phycisphaeraceae	Z195MB87	uncultured_planctomycete
774e5ba58af21c181e983c13153212e8	0	16	7	18	67	16	0	37	18	19	14	0	22	1344	Bacteria	Proteobacteria	Alphaproteobacteria	Caulobacterales	Caulobacteraceae	Phenylobacterium	unclassified
76372e2706c75ae784b3f36073ce39ae	0	0	0	0	0	0	0	0	0	0	113	0	0	0	Bacteria	Proteobacteria	Alphaproteobacteria	Elsterales	uncultured	uncultured	uncultured_forest
095c94be461fb1d6e6bc3f292e039d4a	0	0	12	0	0	24	0	0	0	0	0	0	0	0	Bacteria	Verrucomicrobiota	Omnitrophia	Omnitrophales	unclassified	unclassified	unclassified
45588dc3d44736e961b81e2325bd76bc	0	24	0	0	0	0	0	0	0	0	0	0	0	0	Bacteria	Campilobacterota	Campylobacteria	Campylobacterales	Arcobacteraceae	Arcobacteraceae	uncultured_Arcobacter
4c31c3e198534eab45b6d92b61f75b10	0	0	0	0	4	0	0	0	0	144	22	0	52	16	Bacteria	Firmicutes	Clostridia	Peptostreptococcales-Tissierellales	Peptostreptococcaceae	Paraclostridium	unclassified
e5f0a4bdd3c80513230a46311f5d6ddd	0	0	0	0	0	0	0	0	0	88	0	0	0	0	Bacteria	Patescibacteria	Parcubacteria	unclassified	unclassified	unclassified	unclassified
7709b81610f92513c41902f58a76035f	0	0	0	0	0	0	0	0	0	13	0	0	0	0	Bacteria	Firmicutes	Clostridia	Lachnospirales	Lachnospiraceae	Lachnospiraceae_NK4A136_group	unclassified
bc5d3b7125eab12802a029d31b85d9cc	0	0	0	0	0	0	0	0	0	0	0	0	0	10	Bacteria	Dependentiae	Babeliae	Babeliales	Babeliales	Babeliales	uncultured_bacterium
09a942dcabd471952c47e76db2184cad	0	0	0	0	0	0	0	0	0	0	79	0	0	0	Bacteria	Verrucomicrobiota	Verrucomicrobiae	Pedosphaerales	Pedosphaeraceae	Pedosphaeraceae	unclassified
febb7fa07b565945f1e6eb64eea55b6a	0	0	0	0	0	0	0	0	0	0	5	0	0	0	Bacteria	Proteobacteria	unclassified	unclassified	unclassified	unclassified	unclassified
619f7f289a0045e960ee26b5a90f23fd	0	0	0	0	0	3	0	0	0	0	0	0	0	0	Bacteria	Patescibacteria	ABY1	Candidatus_Kerfeldbacteria	Candidatus_Kerfeldbacteria	Candidatus_Kerfeldbacteria	Candidatus_Falkowbacteria
3d996ac17155bc59e5ec8445ff5672b7	0	0	0	0	0	0	0	0	0	0	0	153	0	0	Bacteria	Acidobacteriota	Acidobacteriae	Subgroup_2	Subgroup_2	Subgroup_2	uncultured_bacterium
7202fe403bae1f219c232f96e4741efd	0	0	0	0	0	0	0	0	0	0	52	0	0	0	Bacteria	Firmicutes	Bacilli	Bacillales	Bacillaceae	Bacillus	Bacillus_horikoshii
090b7df73d3647cdf70c775dc2f8e3b5	0	0	0	0	0	0	0	0	0	0	0	0	0	51	Bacteria	Bdellovibrionota	Oligoflexia	0319-6G20	0319-6G20	0319-6G20	uncultured_Syntrophobacteraceae
717b40e018aaecce0042dc601152144e	0	0	0	0	0	0	0	0	0	0	47	0	0	0	Bacteria	Acidobacteriota	Acidobacteriae	Subgroup_2	Subgroup_2	Subgroup_2	unclassified
a81fe2fa445e7a622de55bf6df401f96	0	0	0	0	0	0	0	0	0	0	10	0	0	23	Bacteria	Proteobacteria	Alphaproteobacteria	Azospirillales	Azospirillaceae	Azospirillum	unclassified
85c0a395051063a568a59e7192faaa08	0	0	0	0	0	0	0	0	0	60	0	0	0	0	Bacteria	RCP2-54	RCP2-54	RCP2-54	RCP2-54	RCP2-54	uncultured_bacterium
dd8658754599294a2a27c1dabc47ab53	0	0	0	0	0	0	0	0	9	0	0	0	0	0	Bacteria	Verrucomicrobiota	Chlamydiae	Chlamydiales	cvE6	cvE6	metagenome
bf42bf04be7d5b2738a09ec43a800d27	0	0	0	0	0	0	0	0	0	0	0	32	0	0	Bacteria	Proteobacteria	Alphaproteobacteria	Rhodospirillales	Magnetospirillaceae	Telmatospirillum	uncultured_bacterium
30086ad4b542d0d56e17beac580fed85	12	0	0	0	0	0	0	0	0	0	0	0	0	0	Bacteria	Bacteroidota	Bacteroidia	Flavobacteriales	Crocinitomicaceae	Fluviicola	uncultured_Flavobacterium
9b120183191c1514ed5645e591f3c3ca	0	0	8	0	0	11	0	0	0	0	0	0	0	0	Bacteria	Verrucomicrobiota	Omnitrophia	Omnitrophales	Omnitrophaceae	Candidatus_Omnitrophus	uncultured_bacterium
ab6836e55c96fb8317fa82b875c4c240	0	0	0	0	0	0	0	0	0	0	65	25	0	0	Bacteria	Planctomycetota	Planctomycetes	Gemmatales	Gemmataceae	uncultured	uncultured_planctomycete
64337bdf0e156df87c917079305d645f	0	19	0	0	0	0	0	0	0	0	0	0	0	0	Bacteria	Proteobacteria	Gammaproteobacteria	Burkholderiales	Chitinimonadaceae	Chitinivorax	unclassified
7a47f09a5094dd26ec713219b545720d	0	0	12	0	0	20	0	0	0	0	0	0	0	0	Bacteria	Verrucomicrobiota	Chlamydiae	Chlamydiales	Parachlamydiaceae	Neochlamydia	unclassified
49774f9bf2385c4e1cf712c149858660	0	0	0	0	0	0	0	0	41	0	0	0	0	0	Bacteria	Nitrospirota	4-29-1	4-29-1	4-29-1	4-29-1	uncultured_bacterium
eb31ca809774988e10ad1741c59cd833	0	0	0	0	0	0	0	0	58	139	0	0	0	0	Bacteria	Patescibacteria	Parcubacteria	UBA9983	UBA9983	UBA9983	unclassified
315b22bdff0b023067c49f581c9cca9d	0	0	12	0	0	9	0	0	0	0	0	0	0	0	Bacteria	Patescibacteria	Microgenomatia	Candidatus_Woesebacteria	Candidatus_Woesebacteria	Candidatus_Woesebacteria	uncultured_bacterium
5192d80bc38acb37a2257980cc46e8d7	0	0	20	0	0	0	0	0	0	0	0	0	0	0	Bacteria	Desulfobacterota	Desulfobacteria	Desulfatiglandales	Desulfatiglandaceae	Desulfatiglans	unclassified
977c7e2eec83fb8b0f5d83f4a19ff4ab	0	10	0	0	0	0	0	0	0	0	0	0	0	0	Bacteria	Bacteroidota	Bacteroidia	Cytophagales	Cytophagaceae	Cytophaga	metagenome
1ed3a9d3472b7c7f947165d470b5c72c	0	0	0	0	0	0	0	0	8	0	0	0	0	0	Bacteria	Cyanobacteria	Sericytochromatia	Sericytochromatia	Sericytochromatia	Sericytochromatia	uncultured_cyanobacterium
883ec718686217dff99a157a8215b47e	0	0	0	0	0	0	0	0	0	0	0	0	0	46	Bacteria	Acidobacteriota	Subgroup_5	Subgroup_5	Subgroup_5	Subgroup_5	uncultured_bacterium
6e41c1749dd69ff5a0c6250fcf869c82	0	0	0	13	0	0	0	0	0	0	0	0	0	0	Bacteria	Proteobacteria	Gammaproteobacteria	Milano-WF1B-44	Milano-WF1B-44	Milano-WF1B-44	unclassified
c41af7c569ee07f93b7e4d51a5965dc8	0	0	0	0	0	0	4	0	0	0	0	0	0	0	Bacteria	Proteobacteria	Alphaproteobacteria	Sphingomonadales	Sphingomonadaceae	Sphingopyxis	unclassified
2fe3bddfcd79ccad65199531c3ea5b7c	0	0	0	0	0	0	0	0	0	0	0	0	0	16	Bacteria	Planctomycetota	Pla4_lineage	Pla4_lineage	Pla4_lineage	Pla4_lineage	uncultured_planctomycete
6be818f3d9c8532f4a3c5c8621e693cd	0	0	0	0	0	33	0	0	0	0	0	0	0	0	Bacteria	Planctomycetota	Phycisphaerae	MSBL9	SG8-4	SG8-4	uncultured_bacterium
a2152e1817bf784a9fad7053c420b545	0	0	0	0	0	0	0	0	0	0	13	0	0	0	Bacteria	Firmicutes	unclassified	unclassified	unclassified	unclassified	unclassified
ec4a53c043b51b5a37e7d2cabca10042	0	0	0	0	0	0	0	0	0	0	0	36	0	0	Bacteria	Bdellovibrionota	Oligoflexia	0319-6G20	0319-6G20	0319-6G20	unclassified
2dc2cf60102ff00cd077f2304ec84d06	0	0	0	0	0	0	0	0	0	0	0	0	15	0	Bacteria	Firmicutes	Bacilli	Lactobacillales	Streptococcaceae	Streptococcus	unclassified
f7c0d9b37387c6aee3d747762964e5f5	0	0	0	0	0	0	0	0	0	0	0	13	17	0	Bacteria	Acidobacteriota	Blastocatellia	Pyrinomonadales	Pyrinomonadaceae	RB41	uncultured_Acidobacteria
4ef873060cbe05ce030cc830eaa398ea	152	26	0	0	0	0	0	0	0	0	0	0	0	0	Bacteria	Cyanobacteria	Cyanobacteriia	Synechococcales	Cyanobiaceae	Synechococcus_CC9902	unclassified
69c56cb52bbd167f9aa4f1a23599435c	0	0	0	0	0	0	0	0	0	0	0	0	20	0	Bacteria	Cyanobacteria	Cyanobacteriia	Chloroplast	Chloroplast	Chloroplast	unclassified
d4c875d02c2df3151e660bbdb422e9f5	0	0	0	0	0	0	0	0	0	0	0	0	0	10	Bacteria	Proteobacteria	Gammaproteobacteria	Burkholderiales	Comamonadaceae	unclassified	unclassified
1f0f88f9b30fa14a8b3bda515304d228	0	0	0	0	0	0	0	0	0	0	0	0	32	16	Bacteria	Acidobacteriota	Acidobacteriae	Subgroup_2	Subgroup_2	Subgroup_2	unclassified
4f029622288883fcacfac4e0742305fc	0	0	0	0	0	0	0	0	0	47	0	0	0	0	Bacteria	Patescibacteria	Microgenomatia	Candidatus_Woesebacteria	Candidatus_Woesebacteria	Candidatus_Woesebacteria	uncultured_Microgenomates
b582fc04150e3847ebfe4981c7857ff6	0	0	0	0	0	0	0	0	0	0	0	0	0	38	Bacteria	Proteobacteria	Gammaproteobacteria	Gammaproteobacteria_Incertae_Sedis	Unknown_Family	Acidibacter	unclassified
88969298b854a00191aab24115572540	0	0	0	0	0	0	0	0	26	0	0	0	0	0	Bacteria	Patescibacteria	Gracilibacteria	Candidatus_Peregrinibacteria	Candidatus_Peregrinibacteria	Candidatus_Peregrinibacteria	uncultured_bacterium
919810336e467bbec7478f66ef62e610	0	0	0	0	0	0	0	0	0	0	0	2	0	0	Bacteria	Chloroflexi	Anaerolineae	Anaerolineales	Anaerolineaceae	uncultured	unclassified
c1b2d6992b75182e5e8b4142a26f9cb4	0	0	0	0	0	0	0	0	33	0	0	0	0	0	Bacteria	Proteobacteria	Gammaproteobacteria	Burkholderiales	Nitrosomonadaceae	GOUTA6	unclassified
f7353e96c647b7b55b5406a24af3cd97	0	0	0	0	0	0	0	0	0	0	0	0	0	18	Bacteria	Armatimonadota	Chthonomonadetes	Chthonomonadales	Chthonomonadaceae	Chthonomonas	uncultured_bacterium
f6fb6b29efe10dbaa7704fbc8ad4eacf	0	0	229	0	0	129	0	0	66	0	0	0	0	34	Bacteria	Proteobacteria	Gammaproteobacteria	Burkholderiales	Comamonadaceae	unclassified	unclassified
6341751e2e76795a84507a8bb97c9be4	0	0	0	0	0	0	0	0	0	72	0	0	0	0	Bacteria	Patescibacteria	Microgenomatia	Candidatus_Woesebacteria	Candidatus_Woesebacteria	Candidatus_Woesebacteria	uncultured_bacterium
62a8e57b08b4418f163a1bb7539afb0a	0	0	0	0	0	0	0	0	0	0	0	0	39	0	Bacteria	Actinobacteriota	Actinobacteria	Pseudonocardiales	Pseudonocardiaceae	Pseudonocardia	unclassified
337c3176e18c38423f789f6809a0febd	0	0	0	0	0	0	0	0	8	0	0	0	0	0	Bacteria	Verrucomicrobiota	Chlamydiae	Chlamydiales	cvE6	cvE6	unclassified
f61316350b1bd20e73096602444b98fa	0	6	0	0	0	0	0	0	0	0	0	0	0	0	Bacteria	Bacteroidota	Bacteroidia	Cytophagales	Flammeovirgaceae	Algivirga	Algivirga_pacifica
fb564beb3b16f0740e267643fc1a2574	0	0	0	0	0	0	0	0	0	0	6	0	0	0	Bacteria	Proteobacteria	Gammaproteobacteria	unclassified	unclassified	unclassified	unclassified
57ffdac6f25638a5e2df478969dd3fe4	0	0	0	0	0	0	0	0	0	0	0	4	0	0	Bacteria	Chloroflexi	Dehalococcoidia	SAR202_clade	SAR202_clade	SAR202_clade	uncultured_bacterium
e01570517d009e1f5e5443a9dd58a231	0	0	0	0	0	0	0	0	0	0	14	0	46	0	Bacteria	Firmicutes	Clostridia	Clostridiales	Clostridiaceae	Clostridium_sensu_stricto_5	uncultured_bacterium
f54d51fa781d6980a32c39862de22bec	0	8	0	0	0	0	0	0	0	0	0	0	0	0	Bacteria	Proteobacteria	Gammaproteobacteria	Beggiatoales	Beggiatoaceae	Beggiatoa	uncultured_gamma
7d376cdbb8bcd3697ef75cde87a5b39c	154	0	0	0	0	0	0	0	0	0	0	0	0	0	Bacteria	Actinobacteriota	Acidimicrobiia	Actinomarinales	Actinomarinaceae	Candidatus_Actinomarina	unclassified
2997f1920aefbb91632b549f2538b73b	663	0	0	11	20	0	0	13	0	0	0	0	0	0	Bacteria	Proteobacteria	Alphaproteobacteria	SAR11_clade	Clade_I	Clade_Ia	unclassified
a24f74e9f3a3ada75b6d0752ecf8a0e5	9	9	0	0	5	14	6	10	10	16	8	20	7	16	Bacteria	Proteobacteria	Alphaproteobacteria	Caulobacterales	Hyphomonadaceae	uncultured	uncultured_bacterium
4be1618759b195f47b3c465a4e3ef4e0	0	8	0	0	0	0	0	0	0	0	0	0	0	0	Bacteria	Verrucomicrobiota	Omnitrophia	Omnitrophales	Omnitrophales	Omnitrophales	uncultured_bacterium
ae60aa113a9e4c653511e6fb40a3b2c5	0	8	0	0	0	0	0	0	0	0	0	0	0	0	Bacteria	Bacteroidota	Bacteroidia	Flavobacteriales	Flavobacteriaceae	unclassified	unclassified
287bc4931f9719ac70ca0a26a958ee31	0	0	13	0	0	11	0	0	0	0	0	0	0	0	Bacteria	Acidobacteriota	Aminicenantia	Aminicenantales	Aminicenantales	Aminicenantales	uncultured_bacterium
05414be43394cae9f864aeae7b52a3f3	0	0	0	0	0	0	0	0	0	0	0	0	24	0	Bacteria	RCP2-54	RCP2-54	RCP2-54	RCP2-54	RCP2-54	unclassified
315f69c5b352590a37bc17296007303d	0	0	0	0	0	0	0	0	0	0	0	0	27	0	Bacteria	Acidobacteriota	Acidobacteriae	Bryobacterales	Bryobacteraceae	Bryobacter	uncultured_bacterium
9a95c45cd6233351704ed090a14f0fcb	0	0	0	45	0	0	31	0	0	0	116	66	55	154	Bacteria	Proteobacteria	Alphaproteobacteria	Reyranellales	Reyranellaceae	Reyranella	unclassified
826427cf8f1d2b572752239548a2293e	0	0	0	0	0	0	0	0	0	0	0	7	0	0	Bacteria	Chloroflexi	Dehalococcoidia	S085	S085	S085	uncultured_bacterium
7d1b6d10ba3ef40324735055a23f7c7a	0	0	0	0	0	0	0	0	9	0	0	0	0	0	Bacteria	Elusimicrobiota	Elusimicrobia	Lineage_IV	Lineage_IV	Lineage_IV	uncultured_bacterium
519814d7405eef3876651bf01b5f8473	0	0	0	0	0	0	0	0	0	0	6	0	0	0	Bacteria	Bacteroidota	Bacteroidia	Cytophagales	Hymenobacteraceae	Pontibacter	unclassified
8f94776ffac8ca4da5edccc3fab3ecaf	0	0	0	0	0	8	0	0	0	0	0	0	0	0	Bacteria	Verrucomicrobiota	Omnitrophia	Omnitrophales	Omnitrophaceae	Candidatus_Omnitrophus	uncultured_bacterium
416e3e1d3e3661ffafd0a24f81ad4c4c	0	0	0	0	0	0	0	0	0	0	0	0	0	33	Bacteria	unclassified	unclassified	unclassified	unclassified	unclassified	unclassified
91edc0bcb88b37e514201d0fe6faa4ab	0	22	0	0	0	0	0	0	0	0	0	0	0	0	Bacteria	Proteobacteria	Alphaproteobacteria	Rhodobacterales	Rhodobacteraceae	unclassified	unclassified
861cec37d13c99c34082495b6ec84cc7	0	0	21	0	0	0	0	0	0	0	0	0	0	0	Bacteria	Verrucomicrobiota	Omnitrophia	Omnitrophales	Omnitrophaceae	Candidatus_Omnitrophus	uncultured_bacterium
869d7a1f511a60bc23eac8097d14c977	0	0	0	0	0	0	0	7	0	0	0	0	0	0	Bacteria	Proteobacteria	Alphaproteobacteria	Elsterales	uncultured	uncultured	uncultured_forest
0780c22c545ff02f8993b1837b08b3c5	18	0	0	0	0	0	0	0	0	0	0	0	0	0	Bacteria	SAR324_clade(Marine_group_B)	SAR324_clade(Marine_group_B)	SAR324_clade(Marine_group_B)	SAR324_clade(Marine_group_B)	SAR324_clade(Marine_group_B)	uncultured_marine
3cdf297114c3b55361d23a485d5917eb	0	0	0	0	17	0	0	0	0	0	0	0	0	0	Bacteria	Proteobacteria	Alphaproteobacteria	Acetobacterales	Acetobacteraceae	uncultured	uncultured_bacterium
fd12b2368ab9c65b52381c32157185d9	0	10	0	0	0	0	0	0	0	0	0	0	0	0	Bacteria	Bdellovibrionota	Oligoflexia	0319-6G20	0319-6G20	0319-6G20	uncultured_bacterium
7d0d792e1a32da8fbcd7a270f856988c	0	0	0	0	0	0	0	0	0	0	0	0	9	0	Bacteria	Planctomycetota	Phycisphaerae	mle1-8	mle1-8	mle1-8	uncultured_bacterium
3f2518e0716cee16b4cd87ffc3e0ef2c	0	0	0	0	0	0	0	0	0	0	0	0	11	0	Bacteria	Acidobacteriota	Acidobacteriae	Solibacterales	Solibacteraceae	Candidatus_Solibacter	uncultured_bacterium
247a8cbb4b90dd8cb07b115c18a109cf	0	0	0	0	0	0	0	0	0	0	53	0	0	0	Bacteria	Chloroflexi	Anaerolineae	Anaerolineales	Anaerolineaceae	uncultured	uncultured_soil
c6c82adc3be3bdcdd80bad117d6edd5d	0	0	0	0	0	0	0	0	0	0	11	0	0	7	Bacteria	Armatimonadota	Chthonomonadetes	Chthonomonadales	Chthonomonadaceae	Chthonomonas	uncultured_Armatimonadetes
e284f33d964a21f338721ab08f62c8ca	0	0	0	0	0	0	0	0	0	0	20	0	0	0	Bacteria	Actinobacteriota	Actinobacteria	Frankiales	unclassified	unclassified	unclassified
e17d416738097e741b1b3b0410adc792	0	0	0	0	0	0	0	0	0	0	0	0	0	31	Bacteria	Proteobacteria	Alphaproteobacteria	uncultured	uncultured	uncultured	uncultured_Rhodospirillales
77309440d9adc79cac35660c827b718c	0	35	0	0	0	0	0	0	0	0	0	0	0	0	Bacteria	Bacteroidota	Bacteroidia	Cytophagales	Cyclobacteriaceae	Algoriphagus	unclassified
1ce867952cb368668ae12cbdfc13a47c	6	0	0	0	452	7	0	219	12	12	0	13	5	23	Bacteria	Proteobacteria	Alphaproteobacteria	unclassified	unclassified	unclassified	unclassified
675e2628db6bede073ee0885594e0892	0	3	0	0	0	0	0	0	0	0	232	0	0	0	Bacteria	Bacteroidota	Kapabacteria	Kapabacteriales	Kapabacteriales	Kapabacteriales	uncultured_bacterium
93dba76b47b377a695fcb9fb4f754f60	0	0	0	0	0	0	0	0	12	0	0	0	0	0	Bacteria	Planctomycetota	Pla4_lineage	Pla4_lineage	Pla4_lineage	Pla4_lineage	uncultured_bacterium
1e1e73a9c77ecb679270a1c968cc15ea	0	0	0	0	51	0	0	32	0	0	0	0	0	0	Bacteria	Proteobacteria	Alphaproteobacteria	Caulobacterales	Caulobacteraceae	uncultured	unclassified
8bf747f79d8e14658b55efb88f86a037	0	0	0	0	0	0	0	0	0	37	0	0	0	0	Bacteria	Patescibacteria	Berkelbacteria	Berkelbacteria	Berkelbacteria	Berkelbacteria	Candidatus_Berkelbacteria
88c9c0c6b04b0993bbb78fd1762b54ce	0	0	0	0	0	0	0	0	0	0	0	0	0	5	Bacteria	Verrucomicrobiota	Verrucomicrobiae	Pedosphaerales	Pedosphaeraceae	Pedosphaeraceae	unclassified
771319717b848ed62f7cb183d78979af	27	36	24	798	29	31	933	17	40	0	19	386	377	47	Bacteria	Proteobacteria	Gammaproteobacteria	Burkholderiales	Chromobacteriaceae	Vogesella	Vogesella_sp.
056db6c3e82c6712eb294db5b998c9d9	0	0	0	0	0	0	0	0	11	0	0	0	0	0	Bacteria	Proteobacteria	Gammaproteobacteria	Burkholderiales	Burkholderiaceae	Candidatus_Tremblaya	Candidatus_Tremblaya
a7d0adb5dada2b3387b04518a93e4e44	0	0	0	0	0	0	0	0	0	0	0	0	0	139	Bacteria	Acidobacteriota	Acidobacteriae	Acidobacteriales	uncultured	uncultured	unclassified
845ebded608aa7a6bef4ae636f02a937	0	0	0	0	0	0	0	0	0	0	0	0	60	0	Bacteria	Actinobacteriota	Actinobacteria	Corynebacteriales	Mycobacteriaceae	Mycobacterium	unclassified
da19dfd2e79cb5bfb76e75714c90193a	0	0	0	0	0	0	0	0	11	0	0	0	0	0	Bacteria	MBNT15	MBNT15	MBNT15	MBNT15	MBNT15	uncultured_bacterium
cec2b8051c26128ab3720ea29a6f895e	0	3	0	0	0	0	0	0	0	0	0	0	0	0	Bacteria	Bacteroidota	Bacteroidia	SM1A07	SM1A07	SM1A07	uncultured_Chlorobi
98896f0ac1954353d1a4b813c21734ee	0	0	0	0	0	0	0	0	0	0	0	0	13	0	Bacteria	Planctomycetota	Phycisphaerae	Tepidisphaerales	WD2101_soil_group	WD2101_soil_group	uncultured_bacterium
96ae99159fc533913ab65d921e2e3b35	0	0	0	0	0	13	0	0	0	0	0	0	0	0	Bacteria	Proteobacteria	Alphaproteobacteria	Rhizobiales	Hyphomicrobiaceae	Hyphomicrobium	unclassified
d890214417af4fc68be10d653d3e79b4	0	0	0	0	8	0	0	0	0	235	54	0	74	0	Bacteria	Proteobacteria	Alphaproteobacteria	Micropepsales	Micropepsaceae	uncultured	uncultured_bacterium
2f1ea2837f84cdcfc19f954c2db752d4	0	0	0	0	0	0	0	0	0	0	0	0	10	0	Bacteria	Proteobacteria	Gammaproteobacteria	Burkholderiales	Comamonadaceae	unclassified	unclassified
a7809773d23eea415dc1bb2463761d7c	23	12	0	0	0	0	0	0	0	0	0	0	0	0	Bacteria	Planctomycetota	Pla3_lineage	Pla3_lineage	Pla3_lineage	Pla3_lineage	unidentified_marine
e93b4639cfaa11cbeeee3508f54db46b	0	0	0	0	0	0	0	0	6	0	0	0	0	0	Bacteria	Firmicutes	unclassified	unclassified	unclassified	unclassified	unclassified
84b7a4730a1acde16bfd27988ab478a8	0	0	0	0	0	0	0	0	100	89	0	0	0	0	Bacteria	Verrucomicrobiota	Omnitrophia	Omnitrophales	Omnitrophaceae	Candidatus_Omnitrophus	unclassified
df31a306f2e5120c37923741f87037a8	0	0	0	0	0	0	0	0	0	17	0	0	0	0	Bacteria	Actinobacteriota	Actinobacteria	Corynebacteriales	Mycobacteriaceae	Mycobacterium	unclassified
d878866dd437aae1ef5ad3f8cf9529a5	0	0	0	0	21	0	0	36	0	0	0	0	0	0	Bacteria	Nitrospirota	Leptospirillia	Leptospirillales	Leptospirillaceae	Leptospirillum	uncultured_proteobacterium
702fbe7293ee68cafc298ffc95c7aa17	0	42	0	0	0	0	0	0	0	0	0	0	0	0	Bacteria	Proteobacteria	Alphaproteobacteria	Sphingomonadales	Sphingomonadaceae	unclassified	unclassified
6d5e5648c8429c4ebe31548c8a5e3a55	0	0	0	0	0	0	0	0	0	0	0	16	0	0	Bacteria	Elusimicrobiota	Lineage_IIa	Lineage_IIa	Lineage_IIa	Lineage_IIa	uncultured_bacterium
5bad140cbb5e3943006edc08886a420f	0	0	0	0	0	0	0	0	0	0	41	0	0	92	Bacteria	Proteobacteria	Alphaproteobacteria	Micropepsales	Micropepsaceae	uncultured	unclassified
2067a52a0e2981b45b8a93ff4b9ad3b6	0	0	0	0	0	0	0	0	0	0	0	12	0	0	Bacteria	Planctomycetota	Planctomycetes	Planctomycetales	uncultured	uncultured	uncultured_bacterium
d2feb0d999db40b12d784b417010cce0	0	0	0	0	0	0	0	0	44	36	0	0	0	0	Bacteria	Patescibacteria	Parcubacteria	UBA9983	UBA9983	UBA9983	Candidatus_Nomurabacteria
3a4e0e0d20787b6d65ebdbe3a458afee	93	0	0	0	0	0	0	0	0	0	0	0	0	0	Bacteria	Cyanobacteria	Cyanobacteriia	Chloroplast	Chloroplast	Chloroplast	uncultured_Mamiellophyceae
10c6377d7965b6b67f4fe7cc6c90c95d	0	0	0	0	0	23	0	0	0	0	0	0	0	0	Bacteria	Verrucomicrobiota	Omnitrophia	Omnitrophales	Omnitrophaceae	Candidatus_Omnitrophus	uncultured_bacterium
1139641e499a2d8effea7df15902c2b7	0	0	0	0	0	0	0	0	0	28	0	0	0	0	Bacteria	Patescibacteria	Parcubacteria	Candidatus_Jorgensenbacteria	Candidatus_Jorgensenbacteria	Candidatus_Jorgensenbacteria	Candidatus_Jorgensenbacteria
22a98229926ce1b61c6fedec6f5c0e56	0	0	0	0	0	2	0	0	0	0	0	0	0	0	Bacteria	Cyanobacteria	Vampirivibrionia	Gastranaerophilales	Gastranaerophilales	Gastranaerophilales	uncultured_bacterium
ddf212b280f79148559460e4af48f767	0	0	0	0	0	0	0	0	0	320	0	0	0	0	Bacteria	Bacteroidota	Bacteroidia	Chitinophagales	Chitinophagaceae	Sediminibacterium	unclassified
60c6e7359bd94b71e0a6c47f9203b74a	0	0	0	0	0	0	0	0	12	0	0	0	0	0	Bacteria	Patescibacteria	Parcubacteria	Candidatus_Lloydbacteria	Candidatus_Lloydbacteria	Candidatus_Lloydbacteria	Candidatus_Lloydbacteria
7f5e36579a6766f33b918b72cb12e6c2	0	0	0	0	0	0	0	0	8	0	0	0	0	0	Bacteria	Patescibacteria	Parcubacteria	Candidatus_Nomurabacteria	Candidatus_Nomurabacteria	Candidatus_Nomurabacteria	unclassified
4b0e37d5cb72f58052e5ca3fd02300b4	0	0	0	0	0	0	0	0	32	0	0	0	2	0	Bacteria	Patescibacteria	ABY1	Candidatus_Buchananbacteria	Candidatus_Buchananbacteria	Candidatus_Buchananbacteria	Candidatus_Buchananbacteria
4a44c4f46823eb32fa0f89b9ecb1e992	0	0	0	0	0	0	0	0	0	43	0	0	0	0	Bacteria	Firmicutes	Bacilli	Staphylococcales	Staphylococcaceae	Staphylococcus	unclassified
63079fe679a27a0ac0c5b3b60e199a2f	0	0	0	0	0	0	0	0	0	0	0	0	39	0	Bacteria	Proteobacteria	Gammaproteobacteria	Burkholderiales	Comamonadaceae	unclassified	unclassified
9a79291190fe68acc1e444b0f4270020	0	0	0	0	0	0	0	0	0	144	0	0	0	0	Bacteria	Bdellovibrionota	Oligoflexia	0319-6G20	0319-6G20	0319-6G20	uncultured_bacterium
4696dbccf73dd7c87d71a327f3e3ae5a	0	0	0	0	0	0	0	0	8	0	0	0	0	0	Bacteria	Desulfobacterota	Syntrophobacteria	Syntrophobacterales	Syntrophobacteraceae	Syntrophobacter	unclassified
019953f0ac4251b1dac3c2bbb335a67b	0	7	0	0	0	0	0	0	0	0	0	0	0	0	Bacteria	Verrucomicrobiota	Chlamydiae	Chlamydiales	cvE6	cvE6	Chlamydiales_bacterium
1a9a627b3578f5c842fb21dba677671d	0	0	0	0	0	0	0	0	0	0	0	0	0	3	Bacteria	Myxococcota	Polyangia	Polyangiales	Polyangiaceae	Pajaroellobacter	uncultured_Polyangiaceae
7c17b79f6a7772891d372f8424cd8f6d	0	0	0	0	0	0	0	0	0	16	0	0	0	0	Bacteria	Deinococcota	Deinococci	Deinococcales	Deinococcaceae	Deinococcus	unclassified
63de74e65e5d6fc793460b475d4d22c9	0	13	0	0	0	0	0	0	0	0	0	0	0	0	Bacteria	Bacteroidota	Bacteroidia	Chitinophagales	Saprospiraceae	Aureispira	Aureispira_maritima
490d80aa545b8d808eca45c339d31a31	0	0	0	0	0	0	0	0	0	0	0	0	0	13	Bacteria	Proteobacteria	Alphaproteobacteria	uncultured	uncultured	uncultured	metagenome
091b2277457d6a55628e32d1acf15fea	0	0	0	0	0	0	0	0	15	0	0	0	0	0	Bacteria	Patescibacteria	Parcubacteria	unclassified	unclassified	unclassified	unclassified
9efcc86ccb12aa6f2f8dc394f287a921	0	35	0	0	0	0	0	0	0	0	0	0	0	0	Bacteria	Bacteroidota	Bacteroidia	Flavobacteriales	Cryomorphaceae	Owenweeksia	uncultured_bacterium
94ef08db649a5339b6de95109a8bad0f	0	22	0	0	0	0	0	0	19	49	171	17	58	12	Bacteria	Proteobacteria	Gammaproteobacteria	Pseudomonadales	Pseudomonadaceae	Pseudomonas	Pseudomonas_stutzeri
53290a8ffe4ec573be01aa3c5ca57e71	0	0	0	0	6	0	0	0	0	0	0	0	0	0	Bacteria	Verrucomicrobiota	Verrucomicrobiae	Pedosphaerales	Pedosphaeraceae	Ellin516	uncultured_bacterium
94ba3ee02248cf9aa47aa723a26b5511	0	0	0	0	26	0	0	19	0	0	0	0	0	0	Bacteria	Actinobacteriota	Actinobacteria	Micrococcales	Microbacteriaceae	Humibacter	unclassified
f6c7c7ee9060e007e86c2c9b610824f5	0	38	0	0	0	0	0	0	0	0	0	0	0	0	Bacteria	Bacteroidota	Bacteroidia	Flavobacteriales	Flavobacteriaceae	Tenacibaculum	unclassified
b28b533cba21bc4fdf5b42585a459ad5	0	121	0	0	0	0	0	0	0	0	0	0	0	0	Bacteria	Proteobacteria	Gammaproteobacteria	Burkholderiales	Chitinibacteraceae	Andreprevotia	Andreprevotia_lacus
bc8842ed056c3547b6cce6bf3844051a	0	0	34	0	0	17	0	0	0	0	0	0	0	0	Bacteria	Patescibacteria	Microgenomatia	Candidatus_Woesebacteria	Candidatus_Woesebacteria	Candidatus_Woesebacteria	uncultured_bacterium
d4f05169065db44ceaf2142803aef723	0	18	0	0	0	0	0	0	0	0	0	0	0	0	Bacteria	Acetothermia	Acetothermiia	Acetothermiia	Acetothermiia	Acetothermiia	uncultured_bacterium
cb53b4e2e4f4dc62b7026cbb477dbca6	0	0	0	0	0	0	5	0	249	5	15	0	0	0	Bacteria	Nitrospirota	Thermodesulfovibrionia	uncultured	uncultured	uncultured	uncultured_bacterium
07fdd2501d033b8e5147890677930649	0	0	0	0	0	0	0	0	0	144	0	0	0	0	Bacteria	Planctomycetota	Pla4_lineage	Pla4_lineage	Pla4_lineage	Pla4_lineage	unclassified
87c97d58d64eb723ef02ea1e56f328ea	0	0	0	0	0	0	0	0	0	20	0	0	0	0	Bacteria	Chloroflexi	Dehalococcoidia	unclassified	unclassified	unclassified	unclassified
66b5ddf9380506339a97957191c7f547	0	0	0	0	0	0	0	0	0	0	13	0	0	0	Bacteria	Bacteroidota	Bacteroidia	Chitinophagales	Chitinophagaceae	Edaphobaculum	unclassified
6f8cdc9364efda1d00884189c068e176	0	19	0	0	0	0	0	0	0	0	0	0	0	0	Bacteria	Bacteroidota	Bacteroidia	Cytophagales	Microscillaceae	uncultured	uncultured_bacterium
8072b6740efa45679145b3f534ee86d2	0	0	0	0	0	0	0	0	0	0	21	0	0	0	Bacteria	Verrucomicrobiota	Chlamydiae	Chlamydiales	Parachlamydiaceae	Candidatus_Protochlamydia	Candidatus_Protochlamydia
d75737780a29993d0bab8d1da2c3d74e	0	0	0	0	0	15	0	0	0	0	0	0	0	0	Bacteria	Verrucomicrobiota	Omnitrophia	Omnitrophales	Omnitrophaceae	Candidatus_Omnitrophus	uncultured_bacterium
b40f18bd59324c6a2585ea045252921c	0	17	0	0	0	0	0	0	0	0	0	0	0	0	Bacteria	Bacteroidota	Bacteroidia	Sphingobacteriales	NS11-12_marine_group	NS11-12_marine_group	uncultured_bacterium
72bef56c72d8dd34313afdc5771d5320	305	0	0	0	0	0	0	0	0	0	0	0	0	0	Bacteria	Actinobacteriota	Acidimicrobiia	Actinomarinales	Actinomarinaceae	Candidatus_Actinomarina	unclassified
f472bfbe521090cb7703c1b51ecd92ff	0	0	0	0	0	0	0	0	12	0	0	0	0	0	Bacteria	Campilobacterota	Campylobacteria	Campylobacterales	Sulfurovaceae	Sulfurovum	unclassified
b6c14b97a4eabf0917dcd0099cce6849	0	0	0	0	0	0	0	0	0	0	0	0	0	11	Bacteria	Patescibacteria	Microgenomatia	Candidatus_Woesebacteria	Candidatus_Woesebacteria	Candidatus_Woesebacteria	uncultured_bacterium
cd4128a9670dde015264e08bdf682dd4	0	55	0	0	0	0	0	0	0	0	0	0	0	0	Bacteria	Verrucomicrobiota	Verrucomicrobiae	Opitutales	Opitutaceae	Lacunisphaera	uncultured_bacterium
6783c959356cd30c4074d27237e67df0	0	0	5	0	0	0	0	0	0	0	0	0	0	0	Bacteria	Elusimicrobiota	Elusimicrobia	Lineage_IV	Lineage_IV	Lineage_IV	uncultured_bacterium
a5643fd6f2b32992dd193db1ab93acd7	0	0	0	0	0	0	5	0	0	0	138	0	100	162	Bacteria	Proteobacteria	Gammaproteobacteria	Steroidobacterales	Steroidobacteraceae	uncultured	Hypsibius_dujardini
7a8b56c8fad8c82e8f846b86150ff719	0	0	13	0	0	0	0	0	0	0	0	0	0	0	Bacteria	Patescibacteria	ABY1	Candidatus_Kerfeldbacteria	Candidatus_Kerfeldbacteria	Candidatus_Kerfeldbacteria	uncultured_bacterium
dd1ab50a26f45ed94cd3ceca52701d1f	0	0	0	0	0	0	0	0	0	0	0	0	20	0	Bacteria	Cyanobacteria	Cyanobacteriia	Leptolyngbyales	Leptolyngbyaceae	Leptolyngbyaceae	uncultured_cyanobacterium
df38cfc48aff0a4168863e85723195e7	0	26	0	0	0	0	0	0	0	0	0	0	0	0	Bacteria	Bacteroidota	Bacteroidia	Bacteroidales	Prolixibacteraceae	WCHB1-32	uncultured_bacterium
016f3d7d800296b2cc072ebe5e35bf0f	0	0	0	0	0	0	0	0	0	0	0	0	81	0	Bacteria	Acidobacteriota	Acidobacteriae	Subgroup_12	Subgroup_12	Subgroup_12	uncultured_bacterium
4279f808cda5450af62798731422811b	0	32	0	0	0	0	0	0	0	0	0	0	0	0	Bacteria	Proteobacteria	Gammaproteobacteria	Vibrionales	Vibrionaceae	Enterovibrio	unclassified
2111b20c886a319e3b9e8be63cb62acf	0	0	0	0	0	0	0	0	7	0	0	0	0	0	Bacteria	Schekmanbacteria	Schekmanbacteria	Schekmanbacteria	Schekmanbacteria	Schekmanbacteria	uncultured_delta
3c0a55581eb39633fb8ce976a7be99ea	0	0	0	0	0	0	0	0	10	0	0	0	0	0	Bacteria	DTB120	DTB120	DTB120	DTB120	DTB120	uncultured_bacterium
02bce3b45123d6b7ccac5f361eabdc19	630	0	0	0	0	0	0	0	0	0	0	0	0	0	Bacteria	Cyanobacteria	Cyanobacteriia	Synechococcales	Cyanobiaceae	Synechococcus_CC9902	unclassified
c0200ba9803809a8f65e5be6fcd7816e	0	0	0	0	0	0	0	0	0	0	0	0	0	41	Bacteria	Proteobacteria	Alphaproteobacteria	Micropepsales	Micropepsaceae	uncultured	unclassified
61b18be9b13ee5885feb7b8a22e84c17	0	0	0	0	0	0	0	0	36	0	0	0	0	0	Bacteria	Bacteroidota	Bacteroidia	Bacteroidales	SB-5	SB-5	uncultured_bacterium
09304de7bcdde93714df6d4800a79b4d	0	0	0	0	0	0	0	0	0	0	0	0	0	58	Bacteria	Actinobacteriota	Actinobacteria	Corynebacteriales	Mycobacteriaceae	Mycobacterium	unclassified
5148d62058811a6d9cb07571d028cfc2	0	0	0	0	0	0	0	8	289	53	0	0	0	0	Bacteria	Methylomirabilota	Methylomirabilia	Rokubacteriales	Rokubacteriales	Rokubacteriales	uncultured_bacterium
0408a7a211250b5e0c5ac6ac1295abed	0	0	0	0	0	0	0	8	0	0	0	0	0	0	Bacteria	Nitrospirota	Nitrospiria	Nitrospirales	Nitrospiraceae	Nitrospira	Nitrospira_enrichment
faced95fbaeb3e10d46eb78137a1c8c3	0	12	0	0	0	0	0	0	0	0	0	0	0	0	Bacteria	Proteobacteria	Alphaproteobacteria	Rhodobacterales	Rhodobacteraceae	unclassified	unclassified
21e83bebabe8d4577bc0bf9ebfca1782	0	0	0	0	0	0	0	0	8	0	0	0	0	0	Bacteria	Patescibacteria	Parcubacteria	Candidatus_Nomurabacteria	Candidatus_Nomurabacteria	Candidatus_Nomurabacteria	uncultured_bacterium
116733730b11dc752434f393e2011b3a	0	0	0	0	0	0	0	0	0	0	0	0	0	23	Bacteria	Myxococcota	Myxococcia	Myxococcales	Anaeromyxobacteraceae	Anaeromyxobacter	uncultured_bacterium
db3e1b98fe8926dc0c13d1155d7eb54b	0	17	0	0	0	0	0	0	0	0	0	0	0	0	Bacteria	Acidobacteriota	Holophagae	Holophagales	Holophagaceae	Geothrix	uncultured_bacterium
4a1c5fc2af1e245ed233e5ca5263bc34	63	183	10	0	9	0	0	0	0	0	32	20	208	56	Bacteria	Proteobacteria	Gammaproteobacteria	Vibrionales	Vibrionaceae	Vibrio	unclassified
ed6fc397a07584c87a38f435d0dd09ee	0	0	0	0	0	0	0	0	0	0	0	12	0	0	Bacteria	Proteobacteria	Alphaproteobacteria	Acetobacterales	Acetobacteraceae	Rhodopila	uncultured_bacterium
002060f2497318760343522633eed16d	0	0	10	0	0	0	0	0	0	0	0	0	0	0	Bacteria	Patescibacteria	Parcubacteria	Candidatus_Staskawiczbacteria	Candidatus_Staskawiczbacteria	Candidatus_Staskawiczbacteria	uncultured_bacterium
e01268b342c13682140229e1551f7671	0	0	0	0	0	0	0	0	0	0	0	0	21	0	Bacteria	Actinobacteriota	Acidimicrobiia	Microtrichales	uncultured	uncultured	uncultured_actinobacterium
e5b480aff86ee95bf11ee06bcf706e68	0	308	0	29	0	0	253	0	0	0	0	41	0	0	Bacteria	Proteobacteria	Gammaproteobacteria	Burkholderiales	Comamonadaceae	unclassified	unclassified
20c599b923c03fe51f6ca29ebb07f018	0	0	0	0	0	0	0	9	0	0	62	0	0	0	Bacteria	Chloroflexi	JG30-KF-CM66	JG30-KF-CM66	JG30-KF-CM66	JG30-KF-CM66	uncultured_bacterium
19983f700cf692d71dd079d27df97779	0	37	0	0	0	0	0	0	0	0	0	0	23	0	Bacteria	Cyanobacteria	Cyanobacteriia	Cyanobacteriales	Microcystaceae	Pleurocapsa_PCC-7327	Pleurocapsa_concharum
668e905a0d206ddb11155e40c69f6624	0	0	0	0	0	0	0	0	45	0	0	0	0	0	Bacteria	Patescibacteria	Microgenomatia	Candidatus_Daviesbacteria	Candidatus_Daviesbacteria	Candidatus_Daviesbacteria	unclassified
a12fb2ea5e85b262b82250c8f455a26f	0	0	0	0	0	0	0	0	0	0	44	0	0	0	Bacteria	Proteobacteria	Alphaproteobacteria	Sphingomonadales	Sphingomonadaceae	Sphingomonas	unclassified
9a495fc6405e579f92d3f32c14c61163	0	34	0	0	0	0	0	0	0	0	0	0	0	0	Bacteria	Proteobacteria	Gammaproteobacteria	Alteromonadales	Pseudoalteromonadaceae	Pseudoalteromonas	unclassified
2196726907de9ba6241772f37dec8c67	0	0	0	0	0	0	0	0	5	0	0	0	0	0	Bacteria	Verrucomicrobiota	Omnitrophia	Omnitrophales	Omnitrophaceae	Candidatus_Omnitrophus	uncultured_bacterium
9fa9853702d8a5c3a3db8187e0b4f970	0	0	0	0	0	0	0	0	0	101	0	0	0	0	Bacteria	Chloroflexi	Anaerolineae	Anaerolineales	Anaerolineaceae	uncultured	uncultured_soil
0f84fd51d0a820c2f01d2b73a1e1d6be	0	0	0	0	0	0	0	0	105	0	0	0	0	0	Bacteria	Proteobacteria	Gammaproteobacteria	Burkholderiales	Gallionellaceae	uncultured	unclassified
f93aaf263c61a9c6f06db39ecbf096dd	0	0	0	0	0	0	0	0	9	0	0	0	0	0	Bacteria	Planctomycetota	Pla4_lineage	Pla4_lineage	Pla4_lineage	Pla4_lineage	uncultured_bacterium
154f3ccc071a5b5cb4720ee979b86f2a	0	0	0	0	0	0	0	0	30	0	0	0	0	0	Bacteria	Chloroflexi	P2-11E	P2-11E	P2-11E	P2-11E	uncultured_bacterium
865077057633b0994935c918d621a895	0	0	0	0	0	53	0	0	0	0	0	0	0	0	Bacteria	Proteobacteria	Gammaproteobacteria	Methylococcales	Methylomonadaceae	uncultured	unclassified
aa9d3031430d262cf432f376436f7a23	0	0	0	0	0	0	0	0	0	0	0	22	0	0	Bacteria	MBNT15	MBNT15	MBNT15	MBNT15	MBNT15	uncultured_bacterium
f23d0e687b12319ec2bdb05f1c5d1622	0	0	0	0	0	103	0	0	0	0	0	0	0	0	Bacteria	Verrucomicrobiota	Omnitrophia	Omnitrophales	Omnitrophaceae	Candidatus_Omnitrophus	uncultured_bacterium
c986ed753c839ebbeb6a32b229617bd8	0	99	0	0	0	0	0	0	0	0	0	0	0	0	Bacteria	Proteobacteria	Alphaproteobacteria	Sphingomonadales	Sphingomonadaceae	Sphingomonas	unclassified
cc1a4b8e452f4f0cf804e02d31652c6a	0	0	0	0	0	14	0	0	14	0	0	0	0	0	Bacteria	Verrucomicrobiota	Omnitrophia	Omnitrophales	Omnitrophaceae	Candidatus_Omnitrophus	uncultured_bacterium
544be778af73928584f98bd661bc4c17	0	0	0	0	0	0	0	0	0	0	0	0	23	0	Bacteria	Actinobacteriota	Actinobacteria	Propionibacteriales	Nocardioidaceae	Nocardioides	unclassified
04f0f7db86a157d2ff953a25ab74f488	0	0	0	0	0	0	0	0	0	0	0	0	58	0	Bacteria	Acidobacteriota	Vicinamibacteria	Vicinamibacterales	uncultured	uncultured	uncultured_bacterium
1724c01dfba3b779f23474b756f94db7	0	0	0	0	0	0	0	0	0	0	0	39	0	0	Bacteria	Proteobacteria	Alphaproteobacteria	Micropepsales	Micropepsaceae	uncultured	unclassified
5606e927da3f557fad601d611af4677f	0	0	0	0	0	0	0	0	0	0	5	0	0	0	Bacteria	Bacteroidota	Bacteroidia	Sphingobacteriales	Sphingobacteriaceae	Pedobacter	unclassified
c580eee40b5d68f1caf9f04dc42180ae	0	0	0	0	0	0	0	0	0	42	0	0	0	0	Bacteria	Planctomycetota	Planctomycetes	Pirellulales	Pirellulaceae	uncultured	uncultured_bacterium
e9527c352a40f07c01d9c03bd4bfdf5c	0	0	0	0	0	0	0	0	0	0	32	0	0	0	Bacteria	Proteobacteria	Alphaproteobacteria	Acetobacterales	Acetobacteraceae	Rhodovastum	metagenome
43ece7aae59505b41ddbd79366a7ed06	0	0	0	32	0	0	29	0	0	0	459	0	38	208	Bacteria	Proteobacteria	Gammaproteobacteria	Burkholderiales	Comamonadaceae	[Polyangium]_brachysporum_group	unclassified
4a337812560e7b29d2e0c91bb9b66392	0	0	0	0	0	0	0	0	0	0	0	0	0	5	Bacteria	Planctomycetota	Planctomycetes	Isosphaerales	Isosphaeraceae	uncultured	unclassified
b197b6539e616205cb00aa8fcdcda425	0	13	0	0	0	0	0	0	0	0	0	0	0	0	Bacteria	Proteobacteria	Gammaproteobacteria	Burkholderiales	Neisseriaceae	uncultured	Neisseriaceae_bacterium
52862c4334613db6448633c389bc1f0d	0	46	0	0	0	0	0	0	0	0	0	0	0	0	Bacteria	Bacteroidota	Bacteroidia	Cytophagales	Spirosomaceae	Dyadobacter	unclassified
30f9c43e9d833faa4d4f95aacadf1b24	0	0	0	0	0	0	0	0	0	0	0	0	9	0	Bacteria	Proteobacteria	Alphaproteobacteria	Elsterales	Elsteraceae	uncultured	uncultured_bacterium
91c52ed415deaca77b8ed177c8253592	0	0	0	0	0	0	0	0	0	0	0	18	0	0	Bacteria	Verrucomicrobiota	Omnitrophia	Omnitrophales	Omnitrophales	Omnitrophales	uncultured_planctomycete
9563367b664886292cb840cbcb863ec6	0	0	0	0	0	0	0	0	0	0	174	40	37	0	Bacteria	Chloroflexi	KD4-96	KD4-96	KD4-96	KD4-96	unclassified
28c9e82f4fe7fa7c57731a5d31b94935	0	0	0	0	0	0	0	0	0	0	0	0	15	48	Bacteria	Acidobacteriota	Acidobacteriae	Acidobacteriales	uncultured	uncultured	uncultured_Holophaga
bbbbeb609a91457b46fc5e4282205d1e	0	0	0	0	0	0	0	0	0	0	19	35	0	0	Bacteria	Acidobacteriota	Acidobacteriae	Elev-16S-1166	Elev-16S-1166	Elev-16S-1166	uncultured_bacterium
9fb7c9bcf29cacc2bda8bb6c3a1e5fac	0	0	0	0	0	0	0	0	10	0	0	0	0	0	Bacteria	Patescibacteria	Microgenomatia	Candidatus_Gottesmanbacteria	Candidatus_Gottesmanbacteria	Candidatus_Gottesmanbacteria	uncultured_bacterium
35e1824f05a6d54623ac381a946a4e21	0	0	0	0	0	0	0	0	79	0	0	0	0	0	Bacteria	Proteobacteria	Gammaproteobacteria	Burkholderiales	unclassified	unclassified	unclassified
fd29ddc42c7f8ec69027d217f81768a4	0	0	0	0	0	0	0	0	14	0	0	0	0	0	Bacteria	Patescibacteria	Parcubacteria	Candidatus_Kaiserbacteria	Candidatus_Kaiserbacteria	Candidatus_Kaiserbacteria	uncultured_Parcubacteria
224073bc7ef272da2d88e36a90ae635d	0	0	0	0	0	0	0	0	0	0	0	0	14	0	Bacteria	Gemmatimonadota	Gemmatimonadetes	Gemmatimonadales	Gemmatimonadaceae	Gemmatimonas	uncultured_bacterium
275d6ee4e8949743612bd42879e82bd5	0	0	0	0	0	0	0	0	0	0	0	0	0	10	Bacteria	Planctomycetota	Planctomycetes	Gemmatales	Gemmataceae	uncultured	unclassified
cd75c80b39bf790297ce7c2430f057c0	0	0	0	0	0	0	0	0	4	0	0	0	0	0	Bacteria	Caldatribacteriota	JS1	JS1	JS1	JS1	uncultured_bacterium
0f7584ae6c4942219ab337a837a3b361	0	0	0	0	0	0	0	0	0	0	0	0	0	33	Bacteria	RCP2-54	RCP2-54	RCP2-54	RCP2-54	RCP2-54	unclassified
b027bdb80627314a8fdf596791c61db5	0	0	0	0	0	0	0	0	0	3	0	0	0	0	Bacteria	Chloroflexi	Chloroflexia	Thermomicrobiales	JG30-KF-CM45	JG30-KF-CM45	unclassified
72922181ee9badd9ddf3f27974287474	0	0	0	0	0	0	0	0	16	0	0	0	0	0	Bacteria	unclassified	unclassified	unclassified	unclassified	unclassified	unclassified
1eb5f4efcd891330432593aeca89a72f	0	0	0	0	0	0	0	0	8	0	0	0	0	0	Bacteria	Patescibacteria	Microgenomatia	Candidatus_Daviesbacteria	Candidatus_Daviesbacteria	Candidatus_Daviesbacteria	uncultured_bacterium
2e854b5d90654970dd2dfe89c1711d44	0	0	9	0	0	13	0	0	0	0	0	0	0	0	Bacteria	unclassified	unclassified	unclassified	unclassified	unclassified	unclassified
22c5df166ae8502be2eb1d97b512054a	0	0	0	0	0	0	0	0	0	38	0	0	0	0	Bacteria	Proteobacteria	Alphaproteobacteria	Holosporales	Holosporaceae	uncultured	uncultured_bacterium
4ac2f6770e0be8134d38f76cd198676b	0	0	0	0	0	0	0	0	0	0	0	0	0	25	Bacteria	Planctomycetota	Pla4_lineage	Pla4_lineage	Pla4_lineage	Pla4_lineage	uncultured_planctomycete
b2a05b5d98eda1ca706990347ecdae1a	0	0	0	0	0	0	0	0	0	0	0	0	0	74	Bacteria	Proteobacteria	Alphaproteobacteria	Rhizobiales	Xanthobacteraceae	unclassified	unclassified
4dd4e6f8bf69bb3a77fda1b901137b66	0	37	0	0	0	0	0	0	0	0	0	0	0	0	Bacteria	Bacteroidota	Bacteroidia	Flavobacteriales	Flavobacteriaceae	Robiginitalea	uncultured_organism
ef810df434edb8919185c73287c3c9ef	0	0	0	0	0	13	0	0	0	0	0	0	0	0	Bacteria	Patescibacteria	ABY1	Candidatus_Magasanikbacteria	Candidatus_Magasanikbacteria	Candidatus_Magasanikbacteria	uncultured_bacterium
e1071e2abd63b319614b8aea24d349a4	0	0	0	0	0	0	0	0	0	17	0	0	0	0	Bacteria	Proteobacteria	Alphaproteobacteria	Sphingomonadales	Sphingomonadaceae	Rhizorhapis	unclassified
45c8d91324b72ae4b02e4083653482c8	0	0	0	0	0	3	0	0	0	0	0	0	0	0	Bacteria	Patescibacteria	ABY1	Candidatus_Kuenenbacteria	Candidatus_Kuenenbacteria	Candidatus_Kuenenbacteria	Candidatus_Kuenenbacteria
afc84afc246cf32c6dfbc80cae448498	0	0	0	0	0	0	5	0	0	0	0	0	0	0	Bacteria	unclassified	unclassified	unclassified	unclassified	unclassified	unclassified
dd0abc8dfd129d3cffd0ed89fd30e4c5	0	0	0	0	0	0	0	0	22	0	0	0	0	0	Bacteria	Planctomycetota	OM190	OM190	OM190	OM190	uncultured_bacterium
72514f9637106db2eb86385de9333ea5	0	0	0	0	0	0	0	0	0	0	0	0	12	0	Bacteria	Proteobacteria	Alphaproteobacteria	Elsterales	uncultured	uncultured	unclassified
4eab1fdbea91f35e1e6535b6b6e87825	0	0	0	0	0	0	0	0	12	0	0	0	0	0	Bacteria	Myxococcota	Polyangia	UASB-TL25	UASB-TL25	UASB-TL25	uncultured_Nannocystineae
a2aee8e48045c050473b57c02feac215	0	0	30	0	0	48	0	0	0	0	0	22	0	0	Bacteria	Proteobacteria	Gammaproteobacteria	Burkholderiales	unclassified	unclassified	unclassified
ca414a59afaa7e605ef27aa0a7878722	27	0	0	0	0	0	0	0	0	0	0	0	0	0	Bacteria	Cyanobacteria	Cyanobacteriia	Chloroplast	Chloroplast	Chloroplast	Minutocellus_sp.
3a7f4b445d9f703928c4a148206d7d2b	0	15	0	0	0	0	0	0	0	0	0	0	0	0	Bacteria	Proteobacteria	Alphaproteobacteria	Sphingomonadales	Sphingomonadaceae	Sphingobium	uncultured_bacterium
4564d6bd233be091c57cd4dcfeabdb3e	0	0	0	0	0	0	0	0	0	0	21	0	0	0	Bacteria	Acidobacteriota	Acidobacteriae	Bryobacterales	Bryobacteraceae	Bryobacter	unclassified
a41a6219cfc3c76c441b5ac0de40c80f	0	0	0	0	0	0	0	0	0	0	0	16	0	0	Bacteria	Sumerlaeota	Sumerlaeia	Sumerlaeales	Sumerlaeaceae	Sumerlaea	uncultured_bacterium
39913c547353a96b46c634d666b2573b	0	0	0	0	0	0	0	0	0	0	0	39	25	0	Bacteria	Acetothermia	Acetothermiia	Acetothermiia	Acetothermiia	Acetothermiia	uncultured_bacterium
5c2fbe2f7dd0e4cbc1616c315057ba3b	0	0	0	0	0	46	0	0	0	0	0	0	0	0	Bacteria	Nitrospirota	Thermodesulfovibrionia	uncultured	uncultured	uncultured	uncultured_Nitrospirae
0c598a388e812e2158ac6a42cc0ae87a	0	9	0	0	0	0	0	0	0	0	0	0	0	0	Bacteria	Planctomycetota	Phycisphaerae	Phycisphaerales	Phycisphaeraceae	SM1A02	unclassified
d4d747d8137a553d95941f757404e3ba	0	0	0	0	0	0	0	0	0	0	0	5	0	0	Bacteria	Cyanobacteria	Sericytochromatia	Sericytochromatia	Sericytochromatia	Sericytochromatia	uncultured_bacterium
b9779a83e705307c6596e4741240726c	0	0	0	0	0	0	0	0	0	29	0	0	0	0	Bacteria	Firmicutes	Bacilli	Bacillales	Bacillaceae	Bacillus	unclassified
1ab65b8cf48bdca25c315ac3d096183e	0	0	0	0	0	0	0	0	0	0	0	0	0	23	Bacteria	Myxococcota	Polyangia	Haliangiales	Haliangiaceae	Haliangium	uncultured_bacterium
fc7eb5c5ba6d6fdc4adaa7d57a5f0318	0	24	0	0	0	0	0	0	0	0	0	0	0	0	Bacteria	Bdellovibrionota	Oligoflexia	0319-6G20	0319-6G20	0319-6G20	unclassified
0015a0d0232546db9725995b771f8872	0	0	0	0	0	0	0	0	0	0	0	0	17	30	Bacteria	Actinobacteriota	Thermoleophilia	Gaiellales	uncultured	uncultured	unclassified
ba8da0e21d470ccc8adf78452fd3012d	0	0	20	0	0	0	0	0	0	0	0	0	0	0	Bacteria	Verrucomicrobiota	Omnitrophia	Omnitrophales	Omnitrophaceae	Candidatus_Omnitrophus	unclassified
9bacc7b0aac39307888d010c06defc90	0	0	4	0	0	0	0	0	0	0	0	0	0	0	Bacteria	Patescibacteria	Parcubacteria	unclassified	unclassified	unclassified	unclassified
3e06370c21f374ed32d5db64340eadc2	0	0	10	0	0	0	0	0	0	0	0	0	0	0	Bacteria	Patescibacteria	Parcubacteria	Parcubacteria	Parcubacteria	Parcubacteria	uncultured_bacterium
45b92eea8c000bfe2d9175a1be6ddab8	0	0	0	0	0	0	0	0	33	134	0	0	0	0	Bacteria	Patescibacteria	Microgenomatia	Candidatus_Daviesbacteria	Candidatus_Daviesbacteria	Candidatus_Daviesbacteria	unclassified
ce80ecfb8306e8eeb574c900761c925f	0	0	0	0	0	0	0	0	0	0	0	0	31	0	Bacteria	Acidobacteriota	Acidobacteriae	Bryobacterales	Bryobacteraceae	Bryobacter	unclassified
db8d23a18e8a0de8a1b05f0ae6c20a39	0	0	9	0	0	9	0	0	0	0	0	0	0	0	Bacteria	Myxococcota	bacteriap25	bacteriap25	bacteriap25	bacteriap25	uncultured_bacterium
e9fd37097683b5054b93dd8039414653	0	0	0	0	0	0	0	0	0	21	0	0	0	0	Bacteria	Proteobacteria	Alphaproteobacteria	Rhodospirillales	uncultured	uncultured	unclassified
3b6cd7d6583274ee08b306c0af2a429b	0	5	0	0	0	0	0	0	0	0	0	0	0	0	Bacteria	Acidobacteriota	Holophagae	Holophagales	Holophagaceae	Geothrix	metagenome
a2f1554f5508c430e2dd5ca01ed7fe2f	0	0	0	0	0	0	0	0	0	0	0	39	0	0	Bacteria	PAUC34f	PAUC34f	PAUC34f	PAUC34f	PAUC34f	uncultured_bacterium
3b26b84f1cb6b4e8b3b9ba550427bb7c	0	0	0	0	0	0	0	0	0	32	0	0	0	0	Bacteria	Acidobacteriota	Blastocatellia	44524	44524	44524	uncultured_bacterium
df3503aa32175ee46f2e650d4f23ad38	0	0	0	0	0	0	0	0	0	0	0	13	0	0	Bacteria	Armatimonadota	Chthonomonadetes	Chthonomonadales	Chthonomonadales	Chthonomonadales	uncultured_bacterium
ca1b5aa84e81f239e43325aeee05ddb7	0	0	0	0	0	0	0	0	0	0	0	0	0	76	Bacteria	Proteobacteria	Alphaproteobacteria	Micropepsales	Micropepsaceae	uncultured	uncultured_bacterium
9c98ca98e4e0c21afb0f2d7b917b4ac7	0	0	0	0	0	0	0	0	87	0	0	0	0	0	Bacteria	Proteobacteria	Gammaproteobacteria	Acidiferrobacterales	Acidiferrobacteraceae	Sulfurifustis	uncultured_bacterium
977f8dd29f08891ced231a9068f41069	0	0	0	0	0	0	0	0	83	42	0	0	0	0	Bacteria	Verrucomicrobiota	Omnitrophia	Omnitrophales	Omnitrophaceae	Candidatus_Omnitrophus	uncultured_bacterium
741961af4982e37badd0878dd4ecb6ba	0	0	0	0	0	0	0	0	0	24	0	0	0	0	Bacteria	Gemmatimonadota	S0134_terrestrial_group	S0134_terrestrial_group	S0134_terrestrial_group	S0134_terrestrial_group	unclassified
9dd4883370b737a050c9def6438334f5	0	0	0	0	0	0	0	0	0	16	0	0	0	0	Bacteria	Verrucomicrobiota	Omnitrophia	Omnitrophales	Omnitrophaceae	Candidatus_Omnitrophus	Omnitrophica_bacterium
6697e5c2169078003f16e521b70434ae	0	24	0	0	0	0	0	0	0	0	0	0	0	0	Bacteria	Elusimicrobiota	Elusimicrobia	Lineage_IV	Lineage_IV	Lineage_IV	uncultured_bacterium
abcb1e9451e201af65c73067095f8ec1	0	0	0	0	0	0	0	0	0	0	0	27	0	0	Bacteria	Proteobacteria	Gammaproteobacteria	Burkholderiales	Nitrosomonadaceae	MND1	metagenome
f111809357bd6f13ba9ee40fcc8c5cd9	0	0	0	0	0	0	0	0	0	31	0	0	0	0	Bacteria	Proteobacteria	Alphaproteobacteria	Rickettsiales	Mitochondria	Mitochondria	uncultured_bacterium
209247924618f2f48c1f0f842aba5370	0	0	0	0	0	0	0	0	0	0	62	0	0	0	Bacteria	Proteobacteria	Alphaproteobacteria	Rhodobacterales	Rhodobacteraceae	unclassified	unclassified
ce89d7b7b125b5d68d63ea1674daf15d	0	0	0	0	0	0	0	0	8	0	0	0	0	0	Bacteria	Patescibacteria	Microgenomatia	Candidatus_Gottesmanbacteria	Candidatus_Gottesmanbacteria	Candidatus_Gottesmanbacteria	uncultured_bacterium
339c405f2df4c3f45327cd3f3d474eef	0	24	0	0	0	0	0	0	0	0	0	0	0	0	Bacteria	Proteobacteria	Alphaproteobacteria	Caulobacterales	Hyphomonadaceae	Hyphomonas	unclassified
0884519df995e204a4dd7b2665bc862d	0	0	0	0	0	0	0	0	21	0	0	0	0	0	Bacteria	Bacteria	Bacteria	Bacteria	Bacteria	Bacteria	Candidatus_Lindowbacteria
3bf3df0c3ad35e5d9c1a2dd2658077b5	0	0	13	0	0	0	0	0	0	0	0	0	0	0	Bacteria	Verrucomicrobiota	Omnitrophia	Omnitrophales	Omnitrophaceae	Candidatus_Omnitrophus	uncultured_bacterium
93bbe2711078be37d2571a32c94c95b3	0	12	0	0	0	0	0	0	0	0	0	0	0	0	Bacteria	Cyanobacteria	Cyanobacteriia	Cyanobacteriales	Nostocaceae	Nostoc_BDU-40302	Anabaena_sp.
559c0e23b85f62f2e1ee7cd8dae7eb46	0	4	0	0	0	0	0	0	0	0	0	0	0	0	Bacteria	LCP-89	LCP-89	LCP-89	LCP-89	LCP-89	uncultured_bacterium
8f992171663ac29e3412c3810b563f64	0	3	0	0	0	0	0	0	0	0	0	0	0	0	Bacteria	Planctomycetota	Phycisphaerae	Tepidisphaerales	Tepidisphaerales	Tepidisphaerales	unclassified
550015338c3517b24bdc28bb6f9b68c5	0	36	0	0	0	0	0	0	0	0	130	0	32	0	Bacteria	Actinobacteriota	Actinobacteria	Propionibacteriales	Nocardioidaceae	Nocardioides	unclassified
0d45c454e0c4de76b19708de0f2041dd	0	0	0	0	0	4	0	0	0	0	0	0	0	0	Bacteria	Patescibacteria	Berkelbacteria	Berkelbacteria	Berkelbacteria	Berkelbacteria	uncultured_bacterium
0909f73b730df035a1940652dc34ab62	0	4	0	0	0	0	0	0	0	0	0	0	0	0	Bacteria	Bdellovibrionota	Oligoflexia	0319-6G20	0319-6G20	0319-6G20	uncultured_proteobacterium
041e4c4a29c82b284d815e79d205560c	0	0	8	0	0	0	0	0	0	0	0	0	0	0	Bacteria	Patescibacteria	ABY1	Candidatus_Kerfeldbacteria	Candidatus_Kerfeldbacteria	Candidatus_Kerfeldbacteria	uncultured_bacterium
b4bb0d11748ff212e615e8dbc3cbd19e	0	36	0	0	0	0	0	0	0	0	0	0	0	0	Bacteria	Cyanobacteria	Cyanobacteriia	Cyanobacteriales	Cyanobacteriaceae	Annamia_HOs24	unclassified
0a939fbc531b77784354ce6c78ba00a9	0	0	0	0	0	0	0	0	0	0	0	27	49	103	Bacteria	Nitrospirota	Nitrospiria	Nitrospirales	Nitrospiraceae	Nitrospira	unclassified
488153cfe0b26fe599857629bcbe8fd4	0	0	0	0	0	0	0	0	16	0	0	0	0	0	Bacteria	Patescibacteria	Microgenomatia	Candidatus_Amesbacteria	Candidatus_Amesbacteria	Candidatus_Amesbacteria	Candidatus_Amesbacteria
7df4ba957b5cacd1f4223aab5276248c	0	11	0	0	0	0	0	0	0	0	0	0	0	0	Bacteria	Proteobacteria	Gammaproteobacteria	Pseudomonadales	Pseudomonadaceae	Pseudomonas	unclassified
cc48008a32dcbb7a12b495f3e7fdd643	0	0	0	0	0	0	0	0	10	0	0	0	0	0	Bacteria	Patescibacteria	Microgenomatia	Candidatus_Woesebacteria	Candidatus_Woesebacteria	Candidatus_Woesebacteria	uncultured_bacterium
3dce121ab0ed3a8cc0f7d96251a95087	0	2	0	0	0	0	0	0	0	0	0	0	0	0	Bacteria	Spirochaetota	Spirochaetia	Spirochaetales	Spirochaetaceae	Sphaerochaeta	uncultured_bacterium
b287f994f05c5f0969a0c45e188322e8	0	0	0	0	0	0	0	0	0	0	26	0	0	40	Bacteria	WPS-2	WPS-2	WPS-2	WPS-2	WPS-2	uncultured_bacterium
0b8b0093012569cb05e80900719a6316	0	0	0	0	0	0	0	0	0	0	0	0	0	27	Bacteria	Verrucomicrobiota	Verrucomicrobiae	Opitutales	Opitutaceae	Opitutus	unclassified
0550aefab76faeaabfdac7d3798d87d5	0	0	12	0	0	0	0	0	0	0	0	0	0	0	Bacteria	Proteobacteria	Gammaproteobacteria	Burkholderiales	Gallionellaceae	unclassified	unclassified
7239b69a290feef8bdff058ff2555547	0	0	0	0	0	0	0	0	0	0	0	0	79	0	Bacteria	Planctomycetota	Planctomycetes	Gemmatales	Gemmataceae	uncultured	uncultured_planctomycete
0de54ad2e4e2ea5383249b674ccc7eaa	0	0	0	0	0	0	0	0	0	0	9	0	0	0	Bacteria	Proteobacteria	Alphaproteobacteria	Rhodobacterales	Rhodobacteraceae	unclassified	unclassified
a4074488611e53279ba0d2b34467784f	0	0	0	0	0	0	0	0	0	0	0	0	29	0	Bacteria	Proteobacteria	Gammaproteobacteria	Enterobacterales	Enterobacteriaceae	unclassified	unclassified
dfd8f6260e0c60f77fca4e324c67aaf8	0	0	0	0	0	0	0	0	0	75	0	0	0	0	Bacteria	Acidobacteriota	Acidobacteriae	Subgroup_2	Subgroup_2	Subgroup_2	unclassified
0a87cacb01d94cd50945756ed0ca5faa	0	0	0	0	0	0	0	0	41	0	0	0	0	0	Bacteria	Planctomycetota	Pla4_lineage	Pla4_lineage	Pla4_lineage	Pla4_lineage	uncultured_bacterium
610254df893b9bd4911179dd316512ab	0	0	0	0	0	0	0	0	0	0	0	0	0	13	Bacteria	WPS-2	WPS-2	WPS-2	WPS-2	WPS-2	hydrothermal_vent
f821a7fa80d16f6476df6deca2d8ba36	0	0	0	0	0	0	0	0	0	11	0	0	0	0	Bacteria	Verrucomicrobiota	Verrucomicrobiae	Pedosphaerales	Pedosphaeraceae	DEV114	unclassified
2fa4b90d03de93ca0c8a2f7b1cc434a9	0	6	0	0	0	0	0	0	0	0	0	0	0	0	Bacteria	Patescibacteria	Parcubacteria	Candidatus_Kaiserbacteria	Candidatus_Kaiserbacteria	Candidatus_Kaiserbacteria	uncultured_bacterium
1c7407c2784f0d8a8ba8f3d247994c0c	17	0	0	0	0	0	0	0	0	0	0	0	0	0	Bacteria	Cyanobacteria	Cyanobacteriia	Chloroplast	Chloroplast	Chloroplast	Micromonas_commoda
89ce999996cd6aa18dde6e7ccc6c12df	0	0	0	0	0	0	0	0	0	0	0	0	0	11	Bacteria	Elusimicrobiota	Lineage_IIc	Lineage_IIc	Lineage_IIc	Lineage_IIc	uncultured_bacterium
5450f9fbd84fbbd34462c972d1407dae	0	0	5	0	0	0	0	0	0	0	0	0	0	0	Bacteria	Patescibacteria	Parcubacteria	Parcubacteria	Parcubacteria	Parcubacteria	uncultured_bacterium
e59ed4c48f9cfa269b9429bc56091c89	0	0	0	0	0	0	0	0	0	0	24	0	0	0	Bacteria	Proteobacteria	Alphaproteobacteria	unclassified	unclassified	unclassified	unclassified
386a505808d06c07ed754469e00461bf	0	0	0	0	0	0	0	0	0	0	0	28	0	400	Bacteria	Elusimicrobiota	Elusimicrobiota	Elusimicrobiota	Elusimicrobiota	Elusimicrobiota	uncultured_Acidobacteria
9b86310298b7a7ea4ebcc669c85fddf6	0	0	0	0	0	0	0	0	0	0	6	0	48	12	Bacteria	Spirochaetota	Leptospirae	Leptospirales	Leptospiraceae	Leptospira	unclassified
36e368b5e4dd69c66192b12a5fbee51f	0	0	0	0	0	0	0	0	6	0	0	0	0	0	Bacteria	Bacteroidota	SJA-28	SJA-28	SJA-28	SJA-28	uncultured_bacterium
310170ea7503ba8412dc0a44ac90876f	0	0	0	0	0	0	0	0	4	0	0	0	0	0	Bacteria	Proteobacteria	Alphaproteobacteria	Caedibacterales	Caedibacteraceae	Candidatus_Nucleicultrix	uncultured_bacterium
34b0b92ff783e1174450a3f21bd9f88f	0	0	0	0	0	9	0	0	0	0	0	0	0	0	Bacteria	Verrucomicrobiota	Omnitrophia	Omnitrophales	Omnitrophaceae	Candidatus_Omnitrophus	uncultured_bacterium
ce44b9b47abb5c98cd4935680f94bf69	0	0	0	0	0	0	0	0	0	0	0	0	23	0	Bacteria	Acidobacteriota	Vicinamibacteria	Vicinamibacterales	uncultured	uncultured	unclassified
abdd19fd4748bafa86c137108862ac11	0	0	0	0	0	0	0	0	0	0	0	0	0	41	Bacteria	GAL15	GAL15	GAL15	GAL15	GAL15	uncultured_Firmicutes
8e47f06debad9f8dc3779617555f4888	0	0	0	0	0	0	0	0	20	0	0	0	0	0	Bacteria	Planctomycetota	Phycisphaerae	MSBL9	SG8-4	SG8-4	uncultured_bacterium
0c9faed1088a990f9253b8a0dd293c39	0	52	0	0	0	0	0	0	0	0	0	0	0	0	Bacteria	Bacteroidota	Bacteroidia	Chitinophagales	Chitinophagaceae	Aurantisolimonas	uncultured_bacterium
fc59a416633564a518ce45237867427d	0	0	0	0	0	0	0	0	0	21	0	0	0	0	Bacteria	Proteobacteria	Alphaproteobacteria	Rhizobiales	Xanthobacteraceae	Pseudorhodoplanes	unclassified
78bd5aaf184346495c52c57381bea8c2	0	0	0	0	0	0	0	0	0	11	90	0	0	0	Bacteria	Proteobacteria	Alphaproteobacteria	Elsterales	uncultured	uncultured	uncultured_forest
f4fb9e95ff502a990deb3b95d5efe018	0	0	0	0	17	0	0	0	0	0	0	0	0	0	Bacteria	Proteobacteria	Gammaproteobacteria	Burkholderiales	Comamonadaceae	Thiomonas	uncultured_bacterium
d054a4d1827b72ac037a6cf9210d61eb	0	0	0	0	0	0	0	0	15	0	0	0	0	0	Bacteria	Chloroflexi	Dehalococcoidia	SAR202_clade	SAR202_clade	SAR202_clade	uncultured_bacterium
093bfaee7e71e31465ef065f6a8be73f	0	0	0	0	0	0	0	0	0	5	0	0	0	0	Bacteria	Proteobacteria	Gammaproteobacteria	Burkholderiales	Comamonadaceae	unclassified	unclassified
1c9c720b5d0cf1a427bf40bf88973436	0	28	0	0	0	0	0	0	0	0	0	0	0	0	Bacteria	Cyanobacteria	Cyanobacteriia	Oxyphotobacteria_Incertae_Sedis	Unknown_Family	uncultured	Schizothrix_cf.
704c3aae66be880997e3d175a501d88c	0	0	0	0	0	0	0	0	0	0	0	0	0	45	Bacteria	Planctomycetota	Planctomycetes	Gemmatales	Gemmataceae	uncultured	uncultured_bacterium
d2fcd298434c56f84a9f6c497018f09a	0	0	0	0	0	0	0	0	0	110	0	0	0	0	Bacteria	Patescibacteria	Microgenomatia	Candidatus_Gottesmanbacteria	Candidatus_Gottesmanbacteria	Candidatus_Gottesmanbacteria	uncultured_bacterium
c2f32759e9ba4b7cc1e80eb9d2b4cee3	0	0	0	0	0	0	0	0	49	22	0	0	0	0	Bacteria	Patescibacteria	Microgenomatia	Candidatus_Daviesbacteria	Candidatus_Daviesbacteria	Candidatus_Daviesbacteria	uncultured_soil
f58a88fa416059ef6e8830c417962b7b	0	0	0	0	0	0	0	0	0	61	0	0	0	0	Bacteria	Proteobacteria	Gammaproteobacteria	Diplorickettsiales	Diplorickettsiaceae	uncultured	uncultured_bacterium
9edefb4107b749ce39948a7014b5509c	0	0	0	0	0	0	0	0	0	0	0	34	0	0	Bacteria	Myxococcota	Polyangia	Haliangiales	Haliangiaceae	Haliangium	uncultured_bacterium
ade5daa193a31da3b8f1784ad11bd0fa	0	0	17	0	0	22	0	0	0	0	0	0	0	0	Bacteria	Bacteroidota	Ignavibacteria	Ignavibacteriales	PHOS-HE36	PHOS-HE36	unclassified
ae8493f1f20b19a06159e24bfd258eba	0	7	0	0	0	0	0	0	0	0	0	0	0	0	Bacteria	Planctomycetota	vadinHA49	vadinHA49	vadinHA49	vadinHA49	uncultured_bacterium
53dc54dda16696b5eeea4a58fe847ee4	0	161	0	0	0	0	0	0	0	0	0	0	0	0	Bacteria	Proteobacteria	Gammaproteobacteria	Burkholderiales	Oxalobacteraceae	Noviherbaspirillum	unclassified
524def0a6877031d2d3c4c62039bc864	0	0	0	0	21	0	0	15	0	0	0	0	0	0	Bacteria	Proteobacteria	Gammaproteobacteria	Burkholderiales	Gallionellaceae	unclassified	unclassified
884203f29eddcbac8de982102528a1e7	0	0	0	0	0	0	0	0	0	0	0	0	10	24	Bacteria	Bdellovibrionota	Oligoflexia	0319-6G20	0319-6G20	0319-6G20	uncultured_Roseobacter
e22f66d9eda895e260ae428150237e8f	0	26	0	0	0	0	0	0	0	0	0	0	0	0	Bacteria	Proteobacteria	Alphaproteobacteria	Rhizobiales	Rhizobiaceae	Nitratireductor	unclassified
3c06b118ebf0a997c871338217c3967a	0	0	0	0	0	0	0	0	0	54	0	0	0	0	Bacteria	Bacteroidota	Bacteroidia	Flavobacteriales	Flavobacteriaceae	Flavobacterium	Flavobacterium_ummariense
730c2e9c13aaa15a453acf90765287c1	0	0	0	0	0	0	0	0	0	0	18	0	0	0	Bacteria	Acidobacteriota	Acidobacteriae	Acidobacteriales	uncultured	uncultured	unclassified
e57dd79e70136b699b6b78e11c71b1df	0	0	0	0	12	0	0	0	0	0	0	0	0	0	Bacteria	Bacteroidota	Bacteroidia	Sphingobacteriales	NS11-12_marine_group	NS11-12_marine_group	uncultured_Flexibacteraceae
d117a990d8ee0d6f0aed741fa98e0b05	0	0	4	0	0	6	0	0	0	0	0	0	0	0	Bacteria	Patescibacteria	Parcubacteria	Candidatus_Yanofskybacteria	Candidatus_Yanofskybacteria	Candidatus_Yanofskybacteria	uncultured_bacterium
3a1cfa450e7d3cd0203fd31b7d6b8e14	0	0	0	0	0	0	0	0	0	0	0	9	0	0	Bacteria	Firmicutes	unclassified	unclassified	unclassified	unclassified	unclassified
9850eab43e073f74566e3a91f50d7b8a	0	0	0	0	0	0	0	0	21	0	0	0	0	0	Bacteria	Proteobacteria	Gammaproteobacteria	Burkholderiales	Gallionellaceae	uncultured	uncultured_bacterium
a861d866939f25b3eacaa3f3cdfc2d45	0	0	0	0	0	0	0	0	8	0	0	0	0	0	Bacteria	Bacteroidota	Kryptonia	Kryptoniales	BSV26	BSV26	uncultured_bacterium
fe7f1896964d75be40696d4e739be186	0	10	0	0	0	0	0	0	0	0	0	0	0	0	Bacteria	Bacteroidota	Bacteroidia	Cytophagales	Cytophagaceae	Cytophaga	uncultured_Bacteroidetes
9a95ba11e98cc7d04793f32cbb58bbaf	0	0	0	0	0	0	0	0	0	71	0	0	0	0	Bacteria	Proteobacteria	Alphaproteobacteria	Rhodospirillales	Magnetospirillaceae	Magnetospirillum	unclassified
682c916a8b153803b20e97101f5740a7	0	0	0	0	0	0	0	0	0	0	0	0	26	0	Bacteria	Chloroflexi	Chloroflexia	Kallotenuales	AKIW781	AKIW781	uncultured_bacterium
5a2911285eb09c9c4761fc383e0d2c8d	0	0	0	0	0	0	0	0	51	0	0	0	0	0	Bacteria	Verrucomicrobiota	Omnitrophia	Omnitrophales	Omnitrophaceae	Candidatus_Omnitrophus	uncultured_bacterium
c985884ce34af84b004ee5a8db5c6fa8	0	0	0	0	0	0	0	0	0	0	0	0	26	0	Bacteria	Proteobacteria	Alphaproteobacteria	Sphingomonadales	Sphingomonadaceae	Sphingomonas	Sphingomonas_panaciterrae
25225933ed829fa74903ea785a35dc20	0	0	0	0	43	0	0	32	0	0	0	0	0	0	Bacteria	Proteobacteria	Gammaproteobacteria	Burkholderiales	Chromobacteriaceae	Vogesella	unclassified
4eb812eb2cf9c65d3c02ef22d3164631	0	0	0	0	0	0	0	0	0	0	0	0	0	235	Bacteria	Planctomycetota	Planctomycetes	Gemmatales	Gemmataceae	uncultured	unclassified
127de62f469e6e68e580e7182a52d882	36	0	0	0	0	0	0	0	0	0	8	0	0	0	Bacteria	Bacteroidota	Bacteroidia	Flavobacteriales	Flavobacteriaceae	Robiginitalea	unclassified
f21e3e1d360066bb6f79d8fd7d295b1f	62	0	0	0	0	0	0	0	0	0	0	0	0	0	Bacteria	Proteobacteria	Alphaproteobacteria	SAR11_clade	unclassified	unclassified	unclassified
2f546e2586ed097c2f0056aaa36cac68	0	0	0	5	0	0	11	0	0	0	0	0	0	0	Bacteria	Chloroflexi	Anaerolineae	RBG-13-54-9	RBG-13-54-9	RBG-13-54-9	uncultured_bacterium
48b9fa908095b9c5257d76ceb35b60c2	0	0	0	0	0	0	2	0	0	0	0	0	0	0	Bacteria	Chloroflexi	Anaerolineae	SBR1031	SBR1031	SBR1031	unclassified
2aaabbc22605371e1cf0245a211b2dac	0	0	0	0	0	0	0	0	0	0	0	0	27	0	Bacteria	Proteobacteria	Alphaproteobacteria	Rhizobiales	Xanthobacteraceae	Afipia	Afipia_felis
15bcbbeabc637871954280d47cabcc7c	0	0	0	0	0	0	0	0	27	0	0	0	0	0	Bacteria	Myxococcota	Myxococcia	Myxococcales	Myxococcaceae	uncultured	uncultured_bacterium
c08a4a7d3d68dcdf12016c25bb82e8d5	0	9	0	0	0	0	0	0	0	0	0	0	0	0	Bacteria	Fusobacteriota	Fusobacteriia	Fusobacteriales	Leptotrichiaceae	Hypnocyclicus	uncultured_bacterium
5399d8208dec9df31890cf5ba2a5d927	0	0	0	0	0	0	0	0	0	0	0	47	0	0	Bacteria	Proteobacteria	Gammaproteobacteria	Burkholderiales	Comamonadaceae	Ramlibacter	unclassified
2f78b9d9f089c6e5ff9adedb42ecb592	0	0	0	0	0	0	0	0	0	0	0	0	0	5	Bacteria	Planctomycetota	Planctomycetes	Gemmatales	Gemmataceae	uncultured	uncultured_bacterium
81bfeb43d85f6afdb7b29a02938f5ff2	0	6	0	0	0	0	0	0	0	0	0	0	0	0	Bacteria	Patescibacteria	Parcubacteria	Candidatus_Nomurabacteria	Candidatus_Nomurabacteria	Candidatus_Nomurabacteria	uncultured_bacterium
ed204003d411925cc01fecb1042ddab1	0	0	0	0	0	0	0	0	34	0	0	0	0	0	Bacteria	DTB120	DTB120	DTB120	DTB120	DTB120	uncultured_bacterium
b941332bc17f71fdff4c2d097fb9c834	0	0	0	0	0	0	0	0	0	0	0	2	0	0	Bacteria	Bacteroidota	Bacteroidia	Chitinophagales	Chitinophagaceae	unclassified	unclassified
3e5380cf6f32feede61da3b629bd78a9	0	0	0	0	0	10	0	0	0	0	0	0	0	0	Bacteria	Verrucomicrobiota	Omnitrophia	Omnitrophales	Omnitrophaceae	Candidatus_Omnitrophus	unclassified
e1eea43ee37fa7fcb60ad7faedd262b5	0	0	0	0	0	0	0	0	0	0	0	0	0	7	Bacteria	WPS-2	WPS-2	WPS-2	WPS-2	WPS-2	unclassified
4e2aafe8f74fb289fadba1f887dddb9c	0	0	0	0	48	0	0	35	0	0	0	0	0	0	Bacteria	Verrucomicrobiota	Chlamydiae	Chlamydiales	Simkaniaceae	uncultured	metagenome
c0db1b7ad05238ec35653856d5da56f0	0	0	0	0	0	0	0	0	0	0	0	36	0	67	Bacteria	Proteobacteria	Alphaproteobacteria	Micropepsales	Micropepsaceae	uncultured	unclassified
81690a2b2ef3d218fbaf088ca80ca654	0	0	5	0	0	0	0	0	0	0	0	0	0	0	Bacteria	Patescibacteria	Microgenomatia	Microgenomatia	Microgenomatia	Microgenomatia	unclassified
a666809e739128f58e01a0d41cceed81	0	0	0	0	0	0	0	0	0	0	5	0	0	0	Bacteria	Myxococcota	Myxococcia	Myxococcales	Anaeromyxobacteraceae	Anaeromyxobacter	unclassified
1e109a07dbde6576a6575f73ca9cd239	0	0	0	0	0	0	0	0	12	0	0	0	0	0	Bacteria	Planctomycetota	Phycisphaerae	MSBL9	SG8-4	SG8-4	uncultured_bacterium
df89d397d8fe2296e6ddef5bfa08a152	0	0	0	0	0	0	0	0	10	0	0	0	0	0	Bacteria	Verrucomicrobiota	Omnitrophia	Omnitrophales	Omnitrophaceae	Candidatus_Omnitrophus	uncultured_bacterium
13fdd4d2e156fad66dec5fc76d6cee2c	0	0	0	0	0	0	0	0	20	0	0	0	0	0	Bacteria	Patescibacteria	Gracilibacteria	unclassified	unclassified	unclassified	unclassified
49196b1aebe801d08aeafc3c6ee37b63	0	0	0	0	0	0	8	5	0	51	21	0	139	46	Bacteria	Firmicutes	Clostridia	Clostridiales	Clostridiaceae	Clostridium_sensu_stricto_3	Clostridiaceae_bacterium
4a7580c4f6cdd47e6a253b26c09d6acb	0	0	0	0	27	0	0	24	0	0	0	0	0	0	Bacteria	Proteobacteria	Gammaproteobacteria	Burkholderiales	Sulfuricellaceae	Ferritrophicum	unclassified
485e344194916d184a057fa4b2431762	0	0	0	0	0	0	0	0	0	0	0	16	0	0	Bacteria	Nitrospirota	Nitrospiria	Nitrospirales	Nitrospiraceae	Nitrospira	unclassified
3a9adaca8b96ead3fbd26249b34db37c	385	13	0	0	0	0	0	0	0	28	0	0	0	0	Bacteria	Bacteroidota	Bacteroidia	Chitinophagales	Saprospiraceae	uncultured	uncultured_bacterium
ed404be8a96903425d2daec4beb24d36	0	0	13	0	0	0	0	0	0	0	0	0	0	0	Bacteria	Bacteroidota	Bacteroidia	Sphingobacteriales	NS11-12_marine_group	NS11-12_marine_group	uncultured_Flexibacteraceae
5d233b4b2437b740b6449378f5c868a6	0	7	0	0	0	0	0	0	0	0	0	0	0	0	Bacteria	Bacteroidota	Bacteroidia	Chitinophagales	Saprospiraceae	uncultured	unclassified
70aa77e754ce5451656ffeb71b56346e	0	0	0	0	0	0	0	0	0	0	0	0	0	55	Bacteria	Elusimicrobiota	Elusimicrobia	Lineage_IV	Lineage_IV	Lineage_IV	uncultured_bacterium
1e536507713d35b4c610d7b8850974ba	0	0	0	0	0	0	0	0	0	30	0	0	0	0	Bacteria	Proteobacteria	Gammaproteobacteria	Burkholderiales	Rhodocyclaceae	Denitratisoma	unclassified
0f04fc4ca45316279d93f03dcaaa6d3a	0	0	0	0	0	0	0	0	0	25	0	0	0	18	Bacteria	Bacteroidota	Bacteroidia	Bacteroidales	Bacteroidaceae	Bacteroides	unclassified
401a638e9a28bbced4dbd6eebbd41dec	0	0	0	0	0	20	0	0	15	0	0	196	0	0	Bacteria	Acidobacteriota	Acidobacteriae	Solibacterales	Solibacteraceae	Candidatus_Solibacter	unclassified
65f97d3b333816ae207de13c5e6a7f0d	0	0	0	0	0	0	0	0	0	0	0	0	85	0	Bacteria	Bacteroidota	Bacteroidia	Bacteroidales	Tannerellaceae	Parabacteroides	Gryllus_firmus
a805f376e694772c0f408b03f0f5fc84	0	21	0	0	0	0	0	0	0	0	0	0	0	0	Bacteria	Proteobacteria	Alphaproteobacteria	Alphaproteobacteria_Incertae_Sedis	Unknown_Family	Acuticoccus	Acuticoccus_yangtzensis
363606386135503a77ed204ba7456deb	0	0	0	0	0	0	0	0	0	54	0	0	0	0	Bacteria	Chloroflexi	Chloroflexia	Thermomicrobiales	Thermomicrobiaceae	Sphaerobacter	uncultured_bacterium
d3bb4de4b343628f4edcd1440cca7ffb	0	0	0	0	0	0	0	0	16	0	0	0	0	0	Bacteria	Proteobacteria	Alphaproteobacteria	Rhizobiales	Beijerinckiaceae	Methylocystis	unclassified
ff89ca3c7717fe8e25cec1dc53b43d76	0	0	40	0	0	51	0	0	0	0	0	73	0	0	Bacteria	Proteobacteria	Gammaproteobacteria	Burkholderiales	Methylophilaceae	MM1	uncultured_bacterium
6c2e4c0632d72bf47d9483488de366d6	0	0	0	0	0	0	0	0	0	69	0	0	0	0	Bacteria	Proteobacteria	Alphaproteobacteria	Reyranellales	Reyranellaceae	Reyranella	unclassified
388a324675f60bbdd34a23e34dede40e	0	0	0	0	0	0	0	0	0	0	14	0	0	7	Bacteria	Elusimicrobiota	Elusimicrobia	Lineage_IV	Lineage_IV	Lineage_IV	uncultured_bacterium
c003d88dfc44a453bdded5d10813bd28	0	83	0	0	0	0	0	0	0	0	0	0	0	0	Bacteria	Bacteroidota	Bacteroidia	Flavobacteriales	Flavobacteriaceae	Flavobacterium	Flavobacterium_jumunjinense
44784d052c69f072f1cd134f51e21c14	0	0	0	0	0	0	0	0	0	0	0	5	0	5	Bacteria	Planctomycetota	Phycisphaerae	MSBL9	SG8-4	SG8-4	uncultured_organism
fc9b49bd281a0ef83843010a45b80f23	0	0	0	0	0	0	0	0	0	0	0	0	0	121	Bacteria	Proteobacteria	Gammaproteobacteria	Immundisolibacterales	Immundisolibacteraceae	Immundisolibacter	unclassified
c82a36b1635d63d07e392c73085152a8	0	3	0	0	0	0	0	0	0	0	0	0	0	0	Bacteria	Bacteroidota	Bacteroidia	Bacteroidales	unclassified	unclassified	unclassified
a56ae814bc42c0ee1ad81a9217e87022	0	0	0	0	0	0	0	0	0	0	0	0	0	7	Bacteria	Myxococcota	Polyangia	Blfdi19	Blfdi19	Blfdi19	uncultured_delta
079eb4060add4f4ea430be4049c35d07	0	0	0	0	0	0	0	0	0	0	17	0	0	0	Bacteria	Proteobacteria	Gammaproteobacteria	Pseudomonadales	Moraxellaceae	Cavicella	unclassified
ad6f30724879280933d32d710322bc05	0	0	0	0	0	0	0	0	33	57	0	0	0	0	Bacteria	Patescibacteria	Parcubacteria	Candidatus_Azambacteria	Candidatus_Azambacteria	Candidatus_Azambacteria	Parcubacteria_group
d2ff9c11196bce2c0e51b2dfd598d5c5	0	0	0	0	0	0	0	0	0	9	0	0	0	0	Bacteria	Proteobacteria	Gammaproteobacteria	Gammaproteobacteria_Incertae_Sedis	Unknown_Family	Candidatus_Berkiella	uncultured_bacterium
8fb3c5b067bacbb546acc13a3c8a3d81	0	0	0	0	0	3	0	0	0	0	0	0	0	0	Bacteria	Proteobacteria	Gammaproteobacteria	PLTA13	PLTA13	PLTA13	uncultured_bacterium
dcd98e92cc872b42e519a5ef881c5780	0	0	0	0	0	0	0	0	0	0	0	12	0	0	Bacteria	Planctomycetota	Planctomycetes	Gemmatales	Gemmataceae	uncultured	unclassified
36231e8a49abe923cb5d78dbd3ec94f8	0	10	0	0	0	0	0	0	0	0	0	0	0	0	Bacteria	Proteobacteria	Gammaproteobacteria	Alteromonadales	Colwelliaceae	Colwellia	unclassified
8f17127676708e9fa7aad8e0b877521a	0	0	0	0	0	0	0	0	0	7	0	0	0	0	Bacteria	Patescibacteria	Microgenomatia	Candidatus_Daviesbacteria	Candidatus_Daviesbacteria	Candidatus_Daviesbacteria	uncultured_bacterium
eb41af02b18dc957ef593cfd11261be5	0	0	0	0	0	0	0	0	0	58	0	7	0	0	Bacteria	Proteobacteria	Gammaproteobacteria	Pseudomonadales	Moraxellaceae	Enhydrobacter	unclassified
ba7e55ba32fa1eb1bc0d3a4f5579b33e	0	0	0	0	0	0	0	0	0	0	35	0	0	0	Bacteria	Armatimonadota	Chthonomonadetes	Chthonomonadales	Chthonomonadaceae	Chthonomonas	uncultured_bacterium
b73327bcce40ab3d73063442f30cace5	0	0	0	0	0	0	0	0	0	0	41	0	0	0	Bacteria	Bdellovibrionota	Oligoflexia	0319-6G20	0319-6G20	0319-6G20	marine_metagenome
451a9f2820a3504a555951e4ebeeebac	0	0	0	0	0	0	0	0	10	0	0	0	0	0	Bacteria	Patescibacteria	Parcubacteria	Paceibacterales	Paceibacteraceae	Candidatus_Paceibacter	marine_metagenome
7e94b0ff2a25f9488ffa83809af1b13e	0	0	0	0	0	0	0	0	0	31	0	0	0	0	Bacteria	Firmicutes	Bacilli	Staphylococcales	Staphylococcaceae	Auricoccus-Abyssicoccus	Auricoccus_indicus
f6caf4201d9eb146dc46944757c7d0aa	0	0	0	0	0	20	0	0	0	0	0	0	0	0	Bacteria	Proteobacteria	Gammaproteobacteria	Methylococcales	Methylomonadaceae	Methylosarcina	Methylosarcina_lacus
bf3611db72b75d9f143382cedd1bc66e	0	44	0	0	0	0	0	0	0	0	0	0	0	0	Bacteria	Bacteroidota	Bacteroidia	Flavobacteriales	Flavobacteriaceae	Robiginitalea	uncultured_organism
2efe8ca93d9f3d4cd72957befdb62a74	0	0	0	0	0	0	0	0	0	32	73	48	0	143	Bacteria	Bacteroidota	Bacteroidia	Chitinophagales	Chitinophagaceae	Vibrionimonas	unclassified
56e238fd81e22c815cb29c5a97c914e6	0	0	0	0	0	0	0	0	19	0	0	0	0	0	Bacteria	Elusimicrobiota	Elusimicrobia	Lineage_IV	Lineage_IV	Lineage_IV	uncultured_bacterium
466f5dbe0ba0bd72ed326d6284e729ee	0	0	0	0	0	0	0	0	19	0	0	0	0	0	Bacteria	Elusimicrobiota	Elusimicrobia	Lineage_IV	Lineage_IV	Lineage_IV	uncultured_bacterium
e170a9a84235420d69840c8dc14c19ea	0	0	0	0	0	0	0	0	30	0	0	0	0	0	Bacteria	Planctomycetota	Pla4_lineage	Pla4_lineage	Pla4_lineage	Pla4_lineage	uncultured_bacterium
16471a79a14a02b4186061344d4e44f1	0	0	0	0	0	5	0	0	0	0	0	0	0	0	Bacteria	Patescibacteria	Microgenomatia	Candidatus_Roizmanbacteria	Candidatus_Roizmanbacteria	Candidatus_Roizmanbacteria	uncultured_bacterium
5671c2db77b4c3f48f13e16ef59efe00	0	0	0	0	0	0	0	0	0	0	0	0	14	0	Bacteria	Firmicutes	Clostridia	Lachnospirales	Lachnospiraceae	Tyzzerella	unclassified
8bc59175383f58ba4d9b49e1a9b47c9b	0	12	0	0	0	0	0	0	0	0	0	0	0	0	Bacteria	Elusimicrobiota	Elusimicrobia	Lineage_IV	Lineage_IV	Lineage_IV	unclassified
bdc72b906e32412d270e897eaadddc88	0	0	0	0	9	0	0	0	0	0	0	0	0	0	Bacteria	Proteobacteria	Gammaproteobacteria	Methylococcales	Methylococcaceae	Methylococcaceae	uncultured_bacterium
61e93c07aa473d93c6b594820fb16681	0	0	0	0	0	0	0	0	0	0	0	0	30	0	Bacteria	unclassified	unclassified	unclassified	unclassified	unclassified	unclassified
f893023fc81db83f0a29d56406e6cdb9	0	0	0	0	0	0	0	0	0	0	56	0	0	0	Bacteria	Actinobacteriota	Acidimicrobiia	uncultured	uncultured	uncultured	unclassified
2d59324245cfc1500761ee72dd1a4ec6	0	6	0	0	0	0	0	0	0	0	0	0	0	0	Bacteria	Bacteroidota	Bacteroidia	Sphingobacteriales	NS11-12_marine_group	NS11-12_marine_group	uncultured_bacterium
fd91313f5d1f766b906459ff82d3cb5d	0	0	0	0	0	0	0	0	10	0	0	0	0	0	Bacteria	Bacteroidota	Kryptonia	Kryptoniales	BSV26	BSV26	uncultured_bacterium
d741124eaae783af813dcb021b8b2c5f	0	0	0	0	0	0	0	0	0	0	8	0	0	0	Bacteria	Verrucomicrobiota	Verrucomicrobiae	Pedosphaerales	Pedosphaeraceae	Pedosphaeraceae	unclassified
14d17dcce617b1fe4ff4135de33f0359	0	12	372	0	0	304	0	0	18	12	7	5	0	5	Bacteria	Patescibacteria	Parcubacteria	Candidatus_Moranbacteria	Candidatus_Moranbacteria	Candidatus_Moranbacteria	uncultured_bacterium
3a8a7409bdc33da14a01ec3e3313b9a7	0	5	0	0	0	0	0	0	0	0	21	0	38	0	Bacteria	Firmicutes	Bacilli	Staphylococcales	Staphylococcaceae	Staphylococcus	unclassified
02e18fad5ddc01b090646580f577959d	0	0	0	18	0	0	12	0	0	0	0	0	0	0	Bacteria	Planctomycetota	Planctomycetes	Planctomycetales	uncultured	uncultured	uncultured_bacterium
08f5986e30d4a3b1cee389ea9e6e6eda	0	0	0	0	14	0	0	0	0	0	31	0	0	0	Bacteria	Proteobacteria	Alphaproteobacteria	Micropepsales	Micropepsaceae	Micropepsaceae	uncultured_bacterium
63dbecdd396ecd4226c4b4cde092b135	0	0	0	8	0	10	0	0	117	0	0	0	0	0	Bacteria	Patescibacteria	Parcubacteria	UBA9983	UBA9983	UBA9983	unclassified
5051091d0ea45c48bdc69276152e0f9c	0	0	0	0	0	0	0	0	0	127	0	0	0	0	Bacteria	Nitrospirota	Nitrospiria	Nitrospirales	Nitrospiraceae	Nitrospira	Nitrospira_enrichment
563175a10ce8deedcd45ca836835b00b	0	0	0	0	0	0	0	0	0	27	0	0	0	0	Bacteria	Proteobacteria	Gammaproteobacteria	Burkholderiales	TRA3-20	TRA3-20	unclassified
c907d55b593ece02bd2baef2e58fffb8	0	0	0	0	0	0	0	0	0	0	0	0	18	0	Bacteria	Verrucomicrobiota	Verrucomicrobiae	Pedosphaerales	Pedosphaeraceae	unclassified	unclassified
5d9c6765f9b6333b8ea65938bdb460be	0	0	0	0	0	0	0	0	0	0	0	0	0	4	Bacteria	Planctomycetota	OM190	OM190	OM190	OM190	uncultured_microorganism
f29abbd5e23ad78075d4f2b00fac1333	137	0	0	0	0	0	0	0	0	0	0	0	0	0	Bacteria	Bacteroidota	Bacteroidia	Flavobacteriales	Flavobacteriaceae	uncultured	marine_metagenome
36b36ba52db036f6d1ee0f3ecc46bcda	0	23	0	0	0	0	0	0	0	0	0	0	0	0	Bacteria	Proteobacteria	Alphaproteobacteria	Rhodobacterales	Rhodobacteraceae	unclassified	unclassified
64974251038c8ee28c45cdbbd5cfc98f	0	0	0	0	0	0	0	0	0	0	0	0	0	13	Bacteria	Proteobacteria	Alphaproteobacteria	Defluviicoccales	uncultured	uncultured	uncultured_soil
e2dd172fdc3f44174df37f3d542ea267	0	0	0	0	0	0	0	0	0	0	18	0	0	0	Bacteria	Proteobacteria	Gammaproteobacteria	Burkholderiales	Ferrovaceae	Ferrovum	uncultured_bacterium
6875cfaab2e78774ea5e63a0003d243c	0	0	0	0	0	0	0	0	0	0	0	7	0	0	Bacteria	Elusimicrobiota	Elusimicrobia	Lineage_IV	Lineage_IV	Lineage_IV	uncultured_bacterium
6f4f4ef21789d71f6aeda6f0cfc201fb	166	0	0	0	0	0	0	0	0	0	0	0	0	0	Bacteria	Proteobacteria	Gammaproteobacteria	SAR86_clade	SAR86_clade	SAR86_clade	uncultured_gamma
d8453d8e98c8e37b90f86c2b9cb06146	0	10	0	0	0	0	0	0	0	0	0	0	0	0	Bacteria	Proteobacteria	Gammaproteobacteria	Xanthomonadales	Rhodanobacteraceae	Dyella	unclassified
0ec096c602d72a78f55a99c8775d4e63	0	0	0	0	0	0	0	0	0	0	0	0	0	51	Bacteria	Acidobacteriota	Holophagae	Holophagales	Holophagaceae	Holophaga	unclassified
0d7936ae7d2e78c420e5e802e47c0963	0	9	0	0	0	0	0	0	0	0	0	0	0	0	Bacteria	Bdellovibrionota	Oligoflexia	0319-6G20	0319-6G20	0319-6G20	unclassified
079cb71150b0ea2199a4f38d43b6d77c	0	0	0	0	0	0	0	0	0	0	0	36	0	0	Bacteria	Acidobacteriota	Acidobacteriae	Subgroup_2	Subgroup_2	Subgroup_2	unclassified
6caea7bcf91cbdc0b9ee7dcdffe0c92c	0	0	0	0	0	0	0	0	11	0	0	0	0	0	Bacteria	Verrucomicrobiota	Omnitrophia	Omnitrophales	Omnitrophaceae	Candidatus_Omnitrophus	uncultured_bacterium
39da7ae60df189363c8859658bcb3cf3	0	34	0	0	0	0	0	0	0	0	0	0	0	0	Bacteria	Bacteroidota	Bacteroidia	Bacteroidales	Prolixibacteraceae	uncultured	uncultured_prokaryote
da6b27c3601050e1740d299e5684c132	0	0	0	0	0	0	0	0	0	0	0	0	16	0	Bacteria	Acidobacteriota	Vicinamibacteria	Vicinamibacterales	Vicinamibacteraceae	uncultured	unclassified
881d1ca3561dedb46be81867af951724	0	10	0	0	0	0	0	0	0	0	0	0	0	0	Bacteria	Cyanobacteria	Cyanobacteriia	Cyanobacteriales	Xenococcaceae	unclassified	unclassified
580b7df4449ae8cbb7a31c21a0501269	0	0	0	0	0	0	0	0	0	0	0	0	0	21	Bacteria	Acidobacteriota	Acidobacteriae	Acidobacteriales	Koribacteraceae	Candidatus_Koribacter	unclassified
e8890b1793b373d7155cdb3554d40540	0	23	0	0	0	0	0	0	0	0	0	0	0	0	Bacteria	Cyanobacteria	Cyanobacteriia	Leptolyngbyales	Leptolyngbyaceae	Leptolyngbya_PCC-6306	uncultured_bacterium
ff103ea2e62cfa900ac64bcb6f0e7544	0	17	0	0	0	0	0	0	0	0	0	0	0	0	Bacteria	Bacteroidota	Bacteroidia	Chitinophagales	Saprospiraceae	Lewinella	uncultured_organism
4bb531c55ebabb9068037608cef9bf7c	0	0	0	0	0	0	0	0	0	0	0	0	13	23	Bacteria	Armatimonadota	Chthonomonadetes	Chthonomonadales	Chthonomonadaceae	Chthonomonas	uncultured_bacterium
f0091e4c5ed453451e20a46eed66af11	0	0	0	0	0	0	0	0	0	0	9	0	0	0	Bacteria	Planctomycetota	Planctomycetes	Isosphaerales	Isosphaeraceae	unclassified	unclassified
e4d2672ac66186aa615be8a56a002039	0	0	0	0	0	0	0	0	0	0	0	0	19	0	Bacteria	Proteobacteria	Gammaproteobacteria	Xanthomonadales	Xanthomonadaceae	Luteimonas	uncultured_bacterium
3638dd698f3007a13d29f82439e77318	0	0	0	0	0	0	0	0	0	0	0	0	11	0	Bacteria	Myxococcota	Polyangia	Polyangiales	Eel-36e1D6	Eel-36e1D6	uncultured_bacterium
746efa6d161078d2b8d09daeee49e034	0	0	0	0	0	0	0	0	0	0	26	0	0	0	Bacteria	Proteobacteria	Gammaproteobacteria	Burkholderiales	Nitrosomonadaceae	MND1	uncultured_bacterium
0ed174a919f0a4936e4c64893a41685a	0	0	0	0	0	0	0	0	0	14	0	0	0	0	Bacteria	Patescibacteria	ABY1	Candidatus_Magasanikbacteria	Candidatus_Magasanikbacteria	Candidatus_Magasanikbacteria	Candidatus_Magasanikbacteria
dc08addf2a4bd06e1e09a0e257c148e9	0	0	0	0	0	0	0	0	0	0	0	48	0	0	Bacteria	Proteobacteria	Gammaproteobacteria	Burkholderiales	Nitrosomonadaceae	GOUTA6	uncultured_bacterium
7c370a912019b8899e80846d23a2a3ba	0	0	0	0	0	24	0	0	0	0	0	0	0	0	Bacteria	Gemmatimonadota	Gemmatimonadetes	Gemmatimonadales	Gemmatimonadaceae	uncultured	uncultured_bacterium
cac301caf54ec6d8d01fde517f63a4c5	0	5	0	0	0	0	0	0	0	0	0	0	0	0	Bacteria	Patescibacteria	Parcubacteria	Parcubacteria	Parcubacteria	Parcubacteria	unclassified
d7833319f7426e6760b166412ec248bf	0	0	0	0	0	0	0	0	0	0	0	0	38	0	Bacteria	Acidobacteriota	Acidobacteriae	Subgroup_2	Subgroup_2	Subgroup_2	uncultured_Acidobacteria
f92832040c54f04439e73ac622564f99	0	22	0	0	0	0	0	0	0	0	0	0	0	0	Bacteria	Actinobacteriota	Actinobacteria	Frankiales	Geodermatophilaceae	Geodermatophilus	unclassified
60b101246249cb35e52bc186f26fa6f6	0	0	0	0	0	0	0	0	0	0	5	0	0	0	Bacteria	Proteobacteria	Gammaproteobacteria	Coxiellales	Coxiellaceae	Coxiella	uncultured_marine
e847f35d6653a3d83924d4ebb90a6094	0	10	0	0	0	0	0	0	0	0	0	0	0	0	Bacteria	Bacteroidota	Bacteroidia	Flavobacteriales	Crocinitomicaceae	Lishizhenia	Lishizhenia_tianjinensis
20d8c757126de25ec694a4e92b190319	0	0	0	0	0	0	0	0	0	0	0	9	0	0	Bacteria	Myxococcota	Polyangia	Blfdi19	Blfdi19	Blfdi19	uncultured_bacterium
9228f09d31a928b09f3f6c68828b9d81	0	0	0	0	0	0	0	0	0	50	0	0	0	0	Bacteria	Proteobacteria	Alphaproteobacteria	Micropepsales	Micropepsaceae	uncultured	uncultured_bacterium
717060b0d8c767aa2b031af9d99619dc	0	0	0	0	0	0	0	0	0	45	0	0	0	0	Bacteria	Proteobacteria	Alphaproteobacteria	Rhizobiales	Xanthobacteraceae	Pseudolabrys	metagenome
25668c0238f943ae425391ec3054a4d0	0	62	0	0	0	0	0	0	0	0	0	0	0	0	Bacteria	Proteobacteria	Gammaproteobacteria	Burkholderiales	Comamonadaceae	unclassified	unclassified
3b9d0bc999694d58a6d41bbb964bf3c5	0	0	0	0	0	0	9	0	0	0	0	0	0	0	Bacteria	Cyanobacteria	Cyanobacteriia	Chloroplast	Chloroplast	Chloroplast	unclassified
201efb5212f7d391898bd49aed85f054	0	0	0	0	0	0	0	0	0	0	0	0	0	11	Bacteria	Chloroflexi	Anaerolineae	SBR1031	SBR1031	SBR1031	unclassified
917daacfc53f40c0c6bcd1110252e203	0	6	0	0	0	0	0	0	0	0	0	0	0	0	Bacteria	Bacteroidota	Bacteroidia	Chitinophagales	Chitinophagaceae	Flavisolibacter	unclassified
490949d8349626fab814ea87ab3a0d1f	0	0	0	0	0	0	0	0	0	0	0	0	15	62	Bacteria	Chloroflexi	Anaerolineae	RBG-13-54-9	RBG-13-54-9	RBG-13-54-9	uncultured_Caldilineae
ad461834d053fce6aceaa14508c19687	0	0	0	0	0	0	0	0	4	0	0	0	0	0	Bacteria	Bacteroidota	Ignavibacteria	Ignavibacteriales	unclassified	unclassified	unclassified
f529bc0582904ccccda940fc15da0b66	0	0	0	0	0	0	0	0	12	0	0	0	0	0	Bacteria	Patescibacteria	Parcubacteria	Parcubacteria	Parcubacteria	Parcubacteria	Parcubacteria_group
dd78f3f3b8a261be8b0ad31eaa90ce01	0	0	0	0	0	0	0	0	0	0	22	62	0	0	Bacteria	Acidobacteriota	Acidobacteriae	Subgroup_2	Subgroup_2	Subgroup_2	unclassified
a366911d4803619bd9a03b90c2109d2c	0	0	0	0	0	0	0	0	25	0	0	0	0	0	Bacteria	Bacteroidota	Kryptonia	Kryptoniales	BSV26	BSV26	uncultured_green
e7eed649987d39c49ffb5a22c2789026	0	0	0	0	0	0	0	0	0	27	0	0	0	0	Bacteria	Proteobacteria	Gammaproteobacteria	Burkholderiales	Methylophilaceae	uncultured	unclassified
50071d6774704b2c5470ad88729a212c	9	0	0	0	0	0	0	0	0	0	0	0	0	0	Bacteria	Chloroflexi	Dehalococcoidia	SAR202_clade	SAR202_clade	SAR202_clade	hydrothermal_vent
0377b4773a66dbcc9daa379f76a11537	0	0	0	0	0	0	0	0	0	0	0	0	26	0	Bacteria	Bacteroidota	Bacteroidia	Bacteroidales	Tannerellaceae	Parabacteroides	unclassified
eec1563e5ec901b35eba6be2e52493a3	0	0	0	0	0	0	0	0	0	0	0	0	30	0	Bacteria	Proteobacteria	Alphaproteobacteria	Rhizobiales	Xanthobacteraceae	uncultured	unclassified
e0eead533e8e8bfd39a864a3942510c5	0	0	0	0	0	0	0	0	38	0	0	0	0	0	Bacteria	Verrucomicrobiota	Omnitrophia	Omnitrophales	Omnitrophaceae	Candidatus_Omnitrophus	uncultured_bacterium
00ba2a50b19cfcb787ea0c94559faa33	3	0	0	0	0	0	0	0	0	0	0	0	0	0	Bacteria	Campilobacterota	Campylobacteria	Campylobacterales	Sulfurovaceae	Sulfurovum	unclassified
98ab43401479d825ad9f28c7b75d3dca	0	0	0	0	150	0	0	115	0	0	0	0	0	8	Bacteria	Proteobacteria	Alphaproteobacteria	Rhodobacterales	Rhodobacteraceae	unclassified	unclassified
47896e388232a55c3d93e7db3262b666	0	0	0	0	0	0	0	0	26	0	0	0	0	0	Bacteria	Bacteroidota	Bacteroidia	Sphingobacteriales	unclassified	unclassified	unclassified
3d995dff195016b9be4832422903838c	0	0	0	0	0	0	0	0	0	0	5	0	0	0	Bacteria	Patescibacteria	Parcubacteria	unclassified	unclassified	unclassified	unclassified
546d83bb1094b53ae2a47c30b2959565	0	0	119	0	0	64	0	0	0	0	0	0	0	0	Bacteria	Patescibacteria	Parcubacteria	Candidatus_Moranbacteria	Candidatus_Moranbacteria	Candidatus_Moranbacteria	uncultured_organism
399d1e81bd8d201833fe3a5c5f4b571d	0	0	0	0	0	0	0	0	50	188	0	0	0	0	Bacteria	Methylomirabilota	Methylomirabilia	Rokubacteriales	Rokubacteriales	Rokubacteriales	unclassified
9d6e0d9747f606b49a09c35058ed91c6	0	0	0	0	0	0	0	0	27	110	0	0	0	0	Bacteria	Patescibacteria	Berkelbacteria	Berkelbacteria	Berkelbacteria	Berkelbacteria	uncultured_bacterium
fdfb80f35e7a28c8f94c068e6e162d10	0	0	0	0	0	0	0	0	36	40	0	0	0	0	Bacteria	Patescibacteria	Microgenomatia	Candidatus_Collierbacteria	Candidatus_Collierbacteria	Candidatus_Collierbacteria	groundwater_metagenome
dd839ee9327114fb53db7d4ee4150117	0	0	0	0	0	0	0	0	19	0	0	0	0	0	Bacteria	Patescibacteria	Microgenomatia	Candidatus_Gottesmanbacteria	Candidatus_Gottesmanbacteria	Candidatus_Gottesmanbacteria	uncultured_Microgenomates
c105556382483acd167ab35b15aa2dc8	0	0	0	0	0	9	0	0	0	0	0	0	0	0	Bacteria	Proteobacteria	Gammaproteobacteria	Burkholderiales	Gallionellaceae	Gallionella	unclassified
465146f467b5a312f3d3358a2dd90c63	0	0	0	0	0	0	0	0	0	0	14	0	0	0	Bacteria	Chloroflexi	Anaerolineae	Anaerolineales	Anaerolineaceae	uncultured	uncultured_soil
72e6c3c0af8cc37dcef74df9f3e4266c	0	0	7	0	0	7	0	0	0	0	0	0	0	0	Bacteria	Patescibacteria	Microgenomatia	Candidatus_Woesebacteria	Candidatus_Woesebacteria	Candidatus_Woesebacteria	uncultured_bacterium
bdc5fb1a77741248e01c5c319c584b24	0	0	0	0	0	0	0	0	11	0	0	0	0	0	Bacteria	Patescibacteria	ABY1	Candidatus_Magasanikbacteria	Candidatus_Magasanikbacteria	Candidatus_Magasanikbacteria	unclassified
a1a777b7d755a02e8753c913a691a9cb	0	0	4	0	0	0	0	0	0	0	0	0	0	0	Bacteria	Patescibacteria	Gracilibacteria	Gracilibacteria	Gracilibacteria	Gracilibacteria	uncultured_bacterium
a59ac61dd2d1144446e84645d2c1bc46	0	0	0	0	0	0	0	0	7	0	0	0	0	0	Bacteria	Planctomycetota	Phycisphaerae	Phycisphaerales	Phycisphaeraceae	uncultured	uncultured_planctomycete
ebc23d71ff9a7d9f8d7f269bc3bf8e96	0	0	0	0	0	0	0	0	0	230	0	0	0	0	Bacteria	Bacteroidota	Bacteroidia	Flavobacteriales	Weeksellaceae	Chryseobacterium	unclassified
3b0340659b7302e873b73351907798fb	0	0	0	0	0	0	0	0	0	0	0	0	0	46	Bacteria	Proteobacteria	Gammaproteobacteria	Burkholderiales	Nitrosomonadaceae	MND1	unclassified
250a576e3788b3f444938c7b08afb2e3	0	0	0	0	0	0	0	0	0	29	0	0	0	0	Bacteria	Proteobacteria	Gammaproteobacteria	Burkholderiales	Neisseriaceae	Neisseria	unclassified
ebfb1ab24f426678a73c91519a79ea45	22	69	33	1070	41	43	1630	30	54	55	70	59	87	190	Bacteria	Proteobacteria	Alphaproteobacteria	Sphingomonadales	Sphingomonadaceae	Novosphingobium	unclassified
739e2518d01ba3c4baef59ac77ca571a	0	0	0	0	0	0	0	0	12	51	0	0	0	0	Bacteria	Patescibacteria	ABY1	Candidatus_Magasanikbacteria	Candidatus_Magasanikbacteria	Candidatus_Magasanikbacteria	uncultured_bacterium
982d99da6b00be067d146e4b151bcbfd	0	0	0	0	10	0	0	0	0	0	0	0	0	0	Bacteria	Verrucomicrobiota	Verrucomicrobiae	Chthoniobacterales	Chthoniobacteraceae	LD29	uncultured_bacterium
d0f2f3018cb6ef081e932086600a055b	0	0	63	0	0	36	0	0	0	0	0	0	0	0	Bacteria	Patescibacteria	Microgenomatia	Candidatus_Daviesbacteria	Candidatus_Daviesbacteria	Candidatus_Daviesbacteria	Candidatus_Daviesbacteria
3bfe478add8f38d3945f2f2fc7644215	0	0	0	0	0	0	0	0	0	0	0	0	0	17	Bacteria	Proteobacteria	Alphaproteobacteria	Sphingomonadales	Sphingomonadaceae	Sphingobium	Sphingobium_yanoikuyae
2bce911e8fd22f3377ed3f0d9267e7af	0	0	11	0	0	0	0	0	0	0	0	0	0	0	Bacteria	Bacteroidota	Bacteroidia	Sphingobacteriales	S15A-MN91	S15A-MN91	uncultured_bacterium
4dcd2879b63711667ce0b321254ff89c	0	0	0	0	0	0	0	0	8	0	0	0	0	0	Bacteria	Verrucomicrobiota	Omnitrophia	Omnitrophales	Omnitrophaceae	Candidatus_Omnitrophus	uncultured_bacterium
f0b176cdcfe9373a5809fea0ae36131d	0	0	0	0	0	0	0	0	0	0	33	0	0	0	Bacteria	Proteobacteria	Alphaproteobacteria	Elsterales	uncultured	uncultured	unclassified
ad880f153bd264c90f7606aca292e96b	0	0	0	0	0	0	0	0	0	0	10	0	0	0	Bacteria	Proteobacteria	Alphaproteobacteria	Rhizobiales	Rhizobiales_Incertae_Sedis	Bauldia	unclassified
299bb9765244cf67bc679a8106f17992	0	6	0	0	0	0	0	0	0	0	0	0	0	0	Bacteria	Patescibacteria	Parcubacteria	Candidatus_Nomurabacteria	Candidatus_Nomurabacteria	Candidatus_Nomurabacteria	unclassified
50382a140c2f2c606356e48c5480c0e8	0	0	0	0	0	0	0	0	5	0	0	0	0	0	Bacteria	Campilobacterota	Campylobacteria	Campylobacterales	uncultured	uncultured	uncultured_bacterium
643df1223431d897a187ceb4b33cea76	0	0	0	0	0	0	0	0	0	0	7	0	0	0	Bacteria	Firmicutes	Syntrophomonadia	Syntrophomonadales	Syntrophomonadaceae	uncultured	uncultured_Syntrophomonadaceae
c38aea30d5bdd09385cbdbb89195699e	0	0	0	0	0	0	0	0	0	0	7	0	0	0	Bacteria	Proteobacteria	Alphaproteobacteria	Acetobacterales	Acetobacteraceae	uncultured	uncultured_bacterium
86e5dc9d1d8f024caac31222e45b35b8	0	0	0	0	0	0	0	0	0	14	0	0	0	0	Bacteria	Chloroflexi	Chloroflexia	Thermomicrobiales	JG30-KF-CM45	JG30-KF-CM45	uncultured_Chloroflexi
e815b4dacdb67bbeafe9e9df4d196b4e	0	164	0	0	0	0	0	0	0	0	0	0	0	0	Bacteria	Proteobacteria	Gammaproteobacteria	Alteromonadales	Marinobacteraceae	Marinobacter	unclassified
c78b20962b8325c86adb6b50e6b357b1	0	115	0	0	0	0	0	0	0	0	0	0	0	0	Bacteria	Bacteroidota	Bacteroidia	Bacteroidales	Williamwhitmaniaceae	Acetobacteroides	unclassified
60b3d87ba87d77adc913f7158fc0a7d1	0	3	0	0	0	0	0	0	0	0	0	0	0	0	Bacteria	Bacteroidota	Bacteroidia	Cytophagales	unclassified	unclassified	unclassified
378847765a86da593cde4b769db8e063	0	5	0	0	0	0	0	0	0	0	0	0	0	0	Bacteria	Chloroflexi	Ktedonobacteria	Ktedonobacterales	Ktedonobacteraceae	44248	uncultured_bacterium
aa6224dc2b28c5ef026b6165b06555d3	0	0	0	0	0	0	0	0	0	37	0	0	0	0	Bacteria	Chloroflexi	Anaerolineae	RBG-13-54-9	RBG-13-54-9	RBG-13-54-9	uncultured_prokaryote
dc7e70e76cb4fc12e6b77719c8f6a0a6	0	0	0	0	0	0	0	6	0	0	0	0	0	0	Bacteria	Proteobacteria	Alphaproteobacteria	Azospirillales	Inquilinaceae	Inquilinus	unclassified
8a58eb979d66ff6461c2d27ce67bec5f	0	0	0	0	0	0	0	0	0	21	0	0	0	0	Bacteria	Proteobacteria	Alphaproteobacteria	Rickettsiales	Mitochondria	Mitochondria	uncultured_bacterium
3d5dca90272e3d609b4fb3a3072cbc1d	0	0	0	0	0	0	0	0	0	0	0	7	0	0	Bacteria	Verrucomicrobiota	Omnitrophia	Omnitrophales	Omnitrophales	Omnitrophales	uncultured_planctomycete
b282257dd6b7db30127a9fbbac387d3e	0	0	0	0	0	0	0	31	0	0	0	0	0	0	Bacteria	Proteobacteria	Gammaproteobacteria	Enterobacterales	Erwiniaceae	Pantoea	unclassified
383b80d7cccc05eec15457e8d2075ab4	0	0	0	0	0	0	0	0	0	93	0	0	0	0	Bacteria	Patescibacteria	Microgenomatia	Candidatus_Woesebacteria	Candidatus_Woesebacteria	Candidatus_Woesebacteria	uncultured_Microgenomates
c4b72e887cb2e228d13d74f4e8309729	0	0	0	0	0	0	0	0	0	0	0	4	0	0	Bacteria	Patescibacteria	Parcubacteria	Candidatus_Jorgensenbacteria	Candidatus_Jorgensenbacteria	Candidatus_Jorgensenbacteria	Candidatus_Adlerbacteria
2eb0084a23c1d05bf13356ae86a4b12a	0	0	0	0	0	18	0	0	0	0	0	0	0	0	Bacteria	Nitrospirota	4-29-1	4-29-1	4-29-1	4-29-1	uncultured_Nitrospirae
762e5e02e751b1e6a8146ed8f8323b6c	0	0	0	0	0	0	0	0	41	0	0	0	0	0	Bacteria	Patescibacteria	ABY1	Candidatus_Kerfeldbacteria	Candidatus_Kerfeldbacteria	Candidatus_Kerfeldbacteria	uncultured_bacterium
12bfacb5dd7932fdac7f560b8186ffc1	0	0	0	0	0	0	0	0	0	0	41	0	0	19	Bacteria	Proteobacteria	Alphaproteobacteria	Caulobacterales	Hyphomonadaceae	SWB02	unclassified
e6e0544972ba8e89bd89d40a7d9e484b	0	8	0	0	0	0	0	0	0	0	0	0	0	0	Bacteria	Firmicutes	Negativicutes	Veillonellales-Selenomonadales	Selenomonadaceae	Propionispira	Propionispira_arcuata
0f205667e3a5f6287dbc4f71a8fde804	0	0	8	0	0	0	0	0	0	0	0	0	0	0	Bacteria	Spirochaetota	Brevinematia	Brevinematales	Brevinemataceae	Brevinema	uncultured_bacterium
27741e7ca48e78506c09babdd16e4ca8	0	89	0	0	0	0	0	0	0	0	0	0	0	0	Bacteria	Proteobacteria	Gammaproteobacteria	Pseudomonadales	Moraxellaceae	Permianibacter	Permianibacter_aggregans
ac7edf94c58006a6ec513729c5137395	0	4	0	0	0	0	0	0	0	0	0	0	0	0	Bacteria	Bacteroidota	Bacteroidia	Cytophagales	Cyclobacteriaceae	uncultured	uncultured_bacterium
995adb09e11804bfb0bdf7b40026af4e	0	0	0	0	0	0	0	0	0	0	0	0	0	77	Bacteria	Proteobacteria	Alphaproteobacteria	Reyranellales	Reyranellaceae	Reyranella	unclassified
c55fbde3a709034db508b315631f8868	0	0	0	0	0	0	0	0	11	27	0	0	0	0	Bacteria	Patescibacteria	ABY1	Candidatus_Kerfeldbacteria	Candidatus_Kerfeldbacteria	Candidatus_Kerfeldbacteria	uncultured_soil
4d12ef59e31e2df6576cad80f864ca00	0	28	0	0	0	0	0	0	0	0	0	0	0	0	Bacteria	Proteobacteria	Alphaproteobacteria	Rhizobiales	Rhizobiaceae	unclassified	unclassified
f8b3cde4ab67823675722a68fef7dc93	0	0	0	0	0	0	0	0	0	0	14	0	0	12	Bacteria	Verrucomicrobiota	Chlamydiae	Chlamydiales	Simkaniaceae	uncultured	uncultured_bacterium
8db3d74c0b1c88c1a85fc4ca9b41544d	0	0	0	0	0	0	0	0	3	0	0	0	0	0	Bacteria	Verrucomicrobiota	Omnitrophia	Omnitrophales	Omnitrophaceae	Candidatus_Omnitrophus	uncultured_bacterium
642a9207336c0bb1743f8ebe327d945e	0	11	0	0	0	0	0	0	0	0	0	0	0	0	Bacteria	Bdellovibrionota	Oligoflexia	Silvanigrellales	Silvanigrellaceae	Silvanigrella	unclassified
8a9c97139a7d864eda93a0dc3e73ecb9	0	0	0	19	0	0	11	0	0	0	0	0	0	0	Bacteria	Proteobacteria	Gammaproteobacteria	Burkholderiales	Rhodocyclaceae	Zoogloea	unclassified
f7e8f77f9126adf3adb464938781d71e	0	0	0	0	0	0	0	0	77	0	14	0	0	0	Bacteria	Patescibacteria	Parcubacteria	Candidatus_Giovannonibacteria	Candidatus_Giovannonibacteria	Candidatus_Giovannonibacteria	Candidatus_Giovannonibacteria
ac5f91f34298e0e24a291b69c29072d4	0	0	0	0	0	0	0	0	0	0	0	7	0	0	Bacteria	Acidobacteriota	Acidobacteriae	Acidobacteriales	Acidobacteriaceae_(Subgroup_1)	unclassified	unclassified
1dd8135f143152c1171c645cf33cb4ed	0	0	0	0	0	0	0	0	0	0	0	8	25	36	Bacteria	Proteobacteria	Alphaproteobacteria	Elsterales	uncultured	uncultured	uncultured_bacterium
b677e12e631e4c83b4ef2faae1ea1c28	0	0	0	77	0	0	32	0	0	0	0	27	21	0	Bacteria	Proteobacteria	Gammaproteobacteria	Burkholderiales	Chitinimonadaceae	Chitinivorax	uncultured_bacterium
9290d36165261bba64136b6cf953ea87	0	40	0	0	0	0	0	0	0	0	0	0	0	0	Bacteria	Proteobacteria	Alphaproteobacteria	Caulobacterales	Caulobacteraceae	Asticcacaulis	uncultured_Asticcacaulis
56c6e901364f7558f6e8d79172687a3f	0	0	0	0	0	0	0	0	4	0	0	0	0	0	Bacteria	unclassified	unclassified	unclassified	unclassified	unclassified	unclassified
a5af87db4501b304f6e111f423326009	0	0	0	0	0	0	0	0	0	0	0	0	0	8	Bacteria	Acidobacteriota	Acidobacteriae	Acidobacteriales	uncultured	uncultured	uncultured_bacterium
0db51c6ad21e610e0c1a9517b1e79259	4	0	0	0	0	0	0	0	0	0	0	0	0	0	Bacteria	Bacteroidota	Bacteroidia	Flavobacteriales	Crocinitomicaceae	Fluviicola	unclassified
f9fa4234b0fb97d4c4b8ef625c019d82	0	0	0	0	0	0	0	0	0	0	0	0	24	0	Bacteria	Proteobacteria	Gammaproteobacteria	Alteromonadales	Idiomarinaceae	Idiomarina	unclassified
41f01f3e3cbf6beb908ae1ebb553208e	0	0	0	0	13	0	0	0	0	0	0	0	0	0	Bacteria	Proteobacteria	Gammaproteobacteria	Xanthomonadales	Xanthomonadaceae	Stenotrophomonas	unclassified
6a81b9ef3e44fd599c8096988f3b8393	0	0	0	0	0	0	0	0	0	0	0	0	10	0	Bacteria	Actinobacteriota	Actinobacteria	Pseudonocardiales	Pseudonocardiaceae	Amycolatopsis	unclassified
1048374ec331bf0d5e348a09070b07d1	0	0	0	0	0	0	0	0	0	0	0	0	31	0	Bacteria	Methylomirabilota	Methylomirabilia	Rokubacteriales	Rokubacteriales	Rokubacteriales	uncultured_bacterium
8f8fc978e45fce2df983496a9ef0af17	0	0	0	0	0	0	0	0	0	0	38	0	0	0	Bacteria	Proteobacteria	Alphaproteobacteria	Elsterales	uncultured	uncultured	uncultured_bacterium
aaccac351828398b289d9f582c76a0e1	0	0	0	15	0	0	7	0	0	0	0	0	0	0	Bacteria	unclassified	unclassified	unclassified	unclassified	unclassified	unclassified
c1b99b53b04a9e74e936aad2ac17a43e	0	0	0	0	0	0	0	0	0	0	0	0	0	6	Bacteria	Actinobacteriota	Actinobacteria	Corynebacteriales	Mycobacteriaceae	Mycobacterium	unclassified
0e775fc1584ed21db02c44461c5e120e	205	0	0	0	0	0	0	0	14	14	0	0	0	0	Bacteria	Proteobacteria	Alphaproteobacteria	SAR11_clade	Clade_I	Clade_Ia	unclassified
ac36b5391d53afd4cfc6e9b3c17e6f58	0	0	0	0	0	0	0	0	0	0	31	0	0	0	Bacteria	Proteobacteria	Gammaproteobacteria	Burkholderiales	Comamonadaceae	unclassified	unclassified
03fb42777b9312dd69337a47016b5a5b	0	0	0	0	0	0	0	0	0	654	0	76	154	0	Bacteria	Acidobacteriota	Acidobacteriae	Subgroup_2	Subgroup_2	Subgroup_2	uncultured_Acidobacteria
1c1102bfda8f37f50113fe13d310280e	0	0	0	0	0	0	0	0	27	0	0	0	0	0	Bacteria	Bacteroidota	Bacteroidia	Sphingobacteriales	AKYH767	AKYH767	uncultured_bacterium
bb30e7ca7139d052189744623f64854b	0	0	0	0	0	0	0	0	18	0	0	0	0	0	Bacteria	Verrucomicrobiota	Omnitrophia	Omnitrophales	Omnitrophaceae	Candidatus_Omnitrophus	Omnitrophica_WOR_2
c864114a8b0e091de5fd602d45837499	0	7	0	0	0	0	0	0	0	0	0	0	0	0	Bacteria	Proteobacteria	Alphaproteobacteria	Rickettsiales	SM2D12	SM2D12	uncultured_bacterium
5c33ed65387354548062a90128457359	0	34	0	0	0	0	0	0	0	0	0	0	0	0	Bacteria	Proteobacteria	Gammaproteobacteria	Pseudomonadales	Pseudomonadaceae	Pseudomonas	unclassified
f8e6fd97c4452329cafecda74a7ae7ca	0	7	0	0	0	0	0	0	0	0	0	0	0	0	Bacteria	Proteobacteria	Gammaproteobacteria	Vibrionales	Vibrionaceae	Enterovibrio	unclassified
69f35d0a5fe23eb2853dc20a03228d03	0	0	0	0	0	0	0	0	0	0	204	0	0	0	Bacteria	Proteobacteria	Alphaproteobacteria	Acetobacterales	Acetobacteraceae	uncultured	unclassified
908a5005f553a7f6aa5a8f0c2e1f9c09	0	48	0	0	0	0	0	0	0	0	0	0	0	0	Bacteria	Cyanobacteria	Cyanobacteriia	Cyanobacteriales	Xenococcaceae	Stanieria_PCC-7437	Stanieria_cyanosphaera
a4cb3b830114d591279547dfb5e5a69e	0	0	0	0	0	0	0	0	34	0	0	0	0	0	Bacteria	Bacteroidota	Kryptonia	Kryptoniales	BSV26	BSV26	uncultured_bacterium
69e43e6fccb8ed73dd9ad438d50ee700	0	0	0	0	0	0	0	0	4	0	0	0	74	199	Bacteria	unclassified	unclassified	unclassified	unclassified	unclassified	unclassified
90ba5e8e30ec0e35b71fa091c6d9898d	0	0	0	0	0	0	0	0	0	0	0	0	11	0	Bacteria	FCPU426	FCPU426	FCPU426	FCPU426	FCPU426	uncultured_bacterium
d03d566991ee06e6ff97e8890f52c9cc	0	0	0	0	0	0	0	0	0	0	0	14	0	0	Bacteria	Proteobacteria	Alphaproteobacteria	uncultured	uncultured	uncultured	uncultured_Acetobacteraceae
f3ec83e68bb959ed5d4dbe3b6ea126a6	0	0	0	0	0	0	0	0	7	0	0	0	0	0	Bacteria	Verrucomicrobiota	Omnitrophia	Omnitrophales	Omnitrophaceae	Candidatus_Omnitrophus	uncultured_bacterium
4d44c54436df762c3c208b281089a1f5	0	0	0	0	0	0	0	0	0	0	0	0	13	0	Bacteria	Proteobacteria	Alphaproteobacteria	unclassified	unclassified	unclassified	unclassified
ef48235e99f3cedb322cbf882a2ecebf	0	0	0	0	0	0	0	0	0	0	0	15	0	0	Bacteria	Patescibacteria	ABY1	Candidatus_Kerfeldbacteria	Candidatus_Kerfeldbacteria	Candidatus_Kerfeldbacteria	uncultured_bacterium
fe8a0a2b16e34251d539bd42a31c5ae8	0	0	0	0	0	0	0	0	0	0	0	0	0	15	Bacteria	Planctomycetota	Planctomycetes	Gemmatales	Gemmataceae	uncultured	uncultured_bacterium
7c76eb4858ba6040924517f0eaf7e62c	0	13	0	0	0	0	0	0	0	0	0	0	0	0	Bacteria	Bacteroidota	Bacteroidia	Chitinophagales	Chitinophagaceae	unclassified	unclassified
44446009ca72e827ce3d99edee498add	0	0	0	0	0	0	0	0	0	0	0	0	0	14	Bacteria	Verrucomicrobiota	Chlamydiae	Chlamydiales	cvE6	cvE6	uncultured_bacterium
e2576c449a590980734185f29a36b635	0	0	0	0	0	0	0	0	7	0	0	0	0	0	Bacteria	Latescibacterota	Latescibacterota	Latescibacterota	Latescibacterota	Latescibacterota	uncultured_bacterium
64e2173a7e950823bbad89b805261d98	0	4	0	0	0	0	0	0	0	0	0	0	0	0	Bacteria	Proteobacteria	Gammaproteobacteria	Burkholderiales	unclassified	unclassified	unclassified
2b99d9020338671d3cec6971fb01f034	0	0	0	0	0	0	0	0	9	0	0	0	0	0	Bacteria	Patescibacteria	Parcubacteria	Parcubacteria	Parcubacteria	Parcubacteria	uncultured_bacterium
27b5ee2a0c94da01a11b8282e79ee3c7	0	0	0	0	0	0	0	0	0	0	3	0	0	0	Bacteria	Patescibacteria	Microgenomatia	Candidatus_Roizmanbacteria	Candidatus_Roizmanbacteria	Candidatus_Roizmanbacteria	uncultured_soil
4008f6b81fec6591f62e95e216f4b0cb	0	0	0	0	0	0	0	0	20	125	0	0	0	0	Bacteria	Patescibacteria	Parcubacteria	Paceibacterales	Paceibacteraceae	Candidatus_Paceibacter	Candidatus_Paceibacter
a8a67875c53c6af58d6e1f206e9a7440	0	23	0	0	0	0	0	0	0	0	0	0	0	0	Bacteria	Bacteroidota	Bacteroidia	Flavobacteriales	Flavobacteriaceae	Robiginitalea	unclassified
fd93d36bc5099cf6b6d24779eacbcbe5	0	0	0	0	0	0	0	0	3	0	0	0	0	0	Bacteria	Bdellovibrionota	Bdellovibrionia	Bdellovibrionales	Bdellovibrionaceae	OM27_clade	unclassified
2c162668d70185225a3bdac44e6ad05f	0	0	0	0	0	0	0	0	0	0	0	0	0	25	Bacteria	Proteobacteria	Alphaproteobacteria	Caulobacterales	Caulobacteraceae	unclassified	unclassified
cdf15ebe2f4adec9564c8e5e46f60281	19	0	0	0	0	0	0	0	0	0	0	0	0	0	Bacteria	Actinobacteriota	Acidimicrobiia	Microtrichales	Microtrichaceae	Sva0996_marine_group	unclassified
185c53a0c43096af0a5a021482391405	0	0	0	0	0	5	0	0	0	0	0	0	0	0	Bacteria	Myxococcota	bacteriap25	bacteriap25	bacteriap25	bacteriap25	uncultured_bacterium
ee4df8704edc260e5206b3d4d778d785	0	0	58	0	0	49	0	0	0	0	0	0	0	0	Bacteria	Bacteroidota	Ignavibacteria	Ignavibacteriales	Ignavibacteriaceae	Ignavibacterium	uncultured_bacterium
2a4af4532cc54b96ed61e21fc9b682e9	0	0	0	0	0	0	0	0	0	0	9	0	70	0	Bacteria	Chloroflexi	Anaerolineae	SBR1031	SBR1031	SBR1031	unclassified
f9254ab44cf17abc0f8ff94f42192c4e	0	0	0	0	0	0	0	0	8	0	0	0	0	0	Bacteria	Bacteroidota	Bacteroidia	Sphingobacteriales	NS11-12_marine_group	NS11-12_marine_group	uncultured_Flexibacteraceae
15f91dabe145ed2143bd2d720817799e	0	0	0	0	0	0	0	0	0	0	0	0	0	331	Bacteria	Myxococcota	Myxococcia	Myxococcales	Myxococcaceae	P3OB-42	uncultured_bacterium
a20c4db164e2bd62895bb6c29632ebeb	0	0	0	0	0	2	0	0	0	0	0	0	0	0	Bacteria	Patescibacteria	Microgenomatia	Candidatus_Woesebacteria	Candidatus_Woesebacteria	Candidatus_Woesebacteria	Candidatus_Woesebacteria
864f025e3d5640471039ee9a185330a6	0	0	0	0	0	0	0	0	14	0	0	0	0	0	Bacteria	Latescibacterota	Latescibacterota	Latescibacterota	Latescibacterota	Latescibacterota	uncultured_Fibrobacteres
b8feb67ed388adb1386d2c795a0e0226	0	0	0	0	0	0	0	0	0	10	0	0	0	0	Bacteria	Proteobacteria	Gammaproteobacteria	Coxiellales	Coxiellaceae	Coxiella	uncultured_bacterium
0a00831bc7c5010b5281d56e5ed6f1ff	0	0	0	0	0	0	0	0	0	0	10	0	0	0	Bacteria	Elusimicrobiota	Elusimicrobia	MVP-88	MVP-88	MVP-88	uncultured_bacterium
e3c6396daa4965c9bfd0b27ab3a4111e	0	0	0	0	0	0	0	0	0	21	0	0	0	0	Bacteria	Chloroflexi	Dehalococcoidia	661239	661239	661239	uncultured_bacterium
bde966e2b3083d41a3053d24ef295851	0	0	0	0	0	0	0	0	0	56	0	0	0	0	Bacteria	Chloroflexi	Anaerolineae	RBG-13-54-9	RBG-13-54-9	RBG-13-54-9	uncultured_Anaerolineaceae
80c7a59b8b2f4f146af1defc40feed5f	0	0	0	0	0	0	0	0	0	0	0	0	0	33	Bacteria	Planctomycetota	Planctomycetes	Gemmatales	Gemmataceae	uncultured	uncultured_planctomycete
e4aafaee1f02faca0339b9b9ef20d26b	0	0	0	0	0	0	0	0	119	0	0	0	0	0	Bacteria	Proteobacteria	Gammaproteobacteria	HOC36	HOC36	HOC36	uncultured_bacterium
58c3b1c4f7f2f01d8e2b1ddfe9d2df56	0	32	0	0	0	0	0	0	0	0	0	0	0	0	Bacteria	Cyanobacteria	Cyanobacteriia	Synechococcales	Cyanobiaceae	Cyanobium_PCC-6307	unclassified
f5d64522aa141cb5c631bbe5bacf80b4	0	0	0	0	0	0	0	0	21	0	0	0	0	0	Bacteria	Chloroflexi	Anaerolineae	Anaerolineales	Anaerolineaceae	uncultured	uncultured_soil
be39336dd30f2a2cb25db70c68832f13	0	0	0	0	0	0	0	0	0	0	0	94	0	0	Bacteria	Acidobacteriota	Subgroup_5	Subgroup_5	Subgroup_5	Subgroup_5	uncultured_bacterium
1147c3b4a500165c44483afe88a623a3	0	0	0	0	0	0	0	0	0	0	0	0	19	0	Bacteria	Proteobacteria	Alphaproteobacteria	Acetobacterales	Acetobacteraceae	uncultured	unclassified
2d05b66143f31175c4d6c3eeadc010d2	0	0	0	39	43	0	38	24	32	78	0	54	1443	110	Bacteria	Proteobacteria	Gammaproteobacteria	Burkholderiales	Comamonadaceae	unclassified	unclassified
6f9328a5bab4d22d25d6edf5643e21da	0	0	0	0	0	0	0	0	0	0	0	0	46	0	Bacteria	Actinobacteriota	Actinobacteria	Micrococcales	Microbacteriaceae	Leucobacter	unclassified
f71506e5a336c1b061592edee15d2cef	0	33	0	0	0	0	0	0	0	0	51	0	0	0	Bacteria	Proteobacteria	Gammaproteobacteria	Pseudomonadales	Pseudomonadaceae	Pseudomonas	unclassified
ece61db2e56f50875e771b1362259691	0	0	0	0	0	7	0	0	0	0	0	0	0	0	Bacteria	Patescibacteria	Parcubacteria	Candidatus_Staskawiczbacteria	Candidatus_Staskawiczbacteria	Candidatus_Staskawiczbacteria	uncultured_bacterium
c705d75c6198f3c7d6c6efe0bdf06dc8	0	0	0	0	0	0	0	0	0	0	0	0	0	57	Bacteria	Actinobacteriota	Acidimicrobiia	IMCC26256	IMCC26256	IMCC26256	actinobacterium_BGR
0fa2ac29d375d5bac816ebaa0bd4d477	0	0	0	0	0	0	0	0	0	0	0	0	20	0	Bacteria	Chloroflexi	P2-11E	P2-11E	P2-11E	P2-11E	uncultured_bacterium
6900d12d557f01ed6880e2aec4b50f0b	0	0	0	0	0	0	0	0	0	0	49	36	56	0	Bacteria	GAL15	GAL15	GAL15	GAL15	GAL15	uncultured_Firmicutes
5c69de0a928835d6afe046e316d07674	0	0	0	0	0	0	0	0	0	0	0	0	0	26	Bacteria	Proteobacteria	Gammaproteobacteria	JG36-TzT-191	JG36-TzT-191	JG36-TzT-191	uncultured_bacterium
96be8fbe7ecc5681ecd8531717c79670	0	0	0	0	0	0	0	0	0	52	0	0	0	0	Bacteria	Patescibacteria	ABY1	Candidatus_Magasanikbacteria	Candidatus_Magasanikbacteria	Candidatus_Magasanikbacteria	Candidatus_Magasanikbacteria
c39b62ad23d3a4fa3f6554b96fef2953	0	0	0	0	0	0	0	0	7	0	0	0	0	0	Bacteria	Patescibacteria	ABY1	Candidatus_Uhrbacteria	Candidatus_Uhrbacteria	Candidatus_Uhrbacteria	unclassified
adda423ed56e422ad9fc26f552ba44c4	0	0	0	0	0	0	0	0	0	0	0	0	27	0	Bacteria	Elusimicrobiota	Lineage_IIa	Lineage_IIa	Lineage_IIa	Lineage_IIa	uncultured_bacterium
a3b1fad3531919ec275d7e1f96ba7076	0	0	0	0	0	0	0	0	0	0	9	0	0	0	Bacteria	Bacteroidota	Kapabacteria	Kapabacteriales	Kapabacteriales	Kapabacteriales	uncultured_bacterium
b4a06506a40cc5b4467124513018b4d9	0	0	0	0	0	0	0	0	0	19	0	0	0	0	Bacteria	Verrucomicrobiota	Omnitrophia	Omnitrophales	Omnitrophaceae	Candidatus_Omnitrophus	uncultured_Firmicutes
241f43f176e1c4b3263df8df728df40b	0	0	0	0	0	0	0	0	8	0	0	0	0	0	Bacteria	Bacteroidota	Bacteroidia	Flavobacteriales	Flavobacteriaceae	Salegentibacter	unclassified
5ad77883ffd93877a788f06c0aff774a	0	0	0	0	0	0	0	0	0	0	214	0	0	0	Bacteria	Bacteroidota	Bacteroidia	Chitinophagales	Chitinophagaceae	Edaphobaculum	unclassified
c492f424a0241492a52f2e18c155bc50	0	41	0	0	0	0	0	0	0	0	0	0	0	0	Bacteria	Cyanobacteria	Cyanobacteriia	Cyanobacteriales	Microcystaceae	Synechocystis_BDHKU-20401	uncultured_cyanobacterium
5d6b8adff5af4878176f67428aaf34a1	0	0	0	0	0	0	0	0	0	0	65	0	0	0	Bacteria	Proteobacteria	Gammaproteobacteria	Acidiferrobacterales	Acidiferrobacteraceae	Sulfurifustis	unclassified
65950830812845ae2e32a501fad6cfe7	0	0	0	0	0	0	0	0	0	0	0	0	0	54	Bacteria	Planctomycetota	Planctomycetes	Gemmatales	Gemmataceae	uncultured	uncultured_planctomycete
fdb40295ae1f53cd2a366de3d17ec0d7	0	0	0	0	0	0	0	0	44	0	0	0	0	0	Bacteria	Patescibacteria	ABY1	Candidatus_Kerfeldbacteria	Candidatus_Kerfeldbacteria	Candidatus_Kerfeldbacteria	uncultured_bacterium
20283ffc5b2e0f643e3172f55b52219b	0	0	0	0	0	0	0	0	20	0	0	0	0	0	Bacteria	Proteobacteria	Gammaproteobacteria	Nitrococcales	Nitrococcaceae	Halopeptonella	unclassified
213144d59251659190b87316bf4a562f	0	0	0	0	0	0	0	0	0	0	0	25	0	0	Bacteria	Acidobacteriota	Acidobacteriae	Acidobacteriales	unclassified	unclassified	unclassified
6bd3746f9fd8ef73b732f983a20b71f8	0	132	0	0	0	0	0	0	0	0	0	0	0	0	Bacteria	Proteobacteria	Gammaproteobacteria	Oceanospirillales	Hahellaceae	Hahella	uncultured_bacterium
39bec0a52ce95408e0eb2e987d97e1d1	0	0	0	0	0	0	0	0	0	112	0	0	0	0	Bacteria	Patescibacteria	Microgenomatia	Candidatus_Daviesbacteria	Candidatus_Daviesbacteria	Candidatus_Daviesbacteria	uncultured_bacterium
fa3a2e8e06ef8980feeea694fa3d3096	0	0	0	0	0	0	0	0	0	0	0	5	0	0	Bacteria	Abditibacteriota	Abditibacteria	Abditibacteriales	Abditibacteriaceae	Abditibacterium	uncultured_bacterium
0378ce7c172349463fd49bdefb9f0cc7	0	0	0	0	0	0	0	0	0	0	0	3	0	0	Bacteria	Bdellovibrionota	Oligoflexia	Silvanigrellales	Silvanigrellaceae	Silvanigrella	unclassified
e06d62c1e00080193b09df7fa383c326	0	0	0	0	0	0	0	0	0	0	0	47	34	0	Bacteria	Methylomirabilota	Methylomirabilia	Rokubacteriales	Rokubacteriales	Rokubacteriales	uncultured_bacterium
cb6e088d019e2c6a2daec76dfc23e7a2	0	0	0	0	0	0	0	0	15	0	0	0	0	0	Bacteria	Verrucomicrobiota	Chlamydiae	LD1-PA32	LD1-PA32	LD1-PA32	uncultured_bacterium
0fb5a67404a5afe81fccb88fa4e1e3a1	0	0	0	0	0	0	0	0	9	0	0	0	0	0	Bacteria	Patescibacteria	Microgenomatia	Candidatus_Collierbacteria	Candidatus_Collierbacteria	Candidatus_Collierbacteria	uncultured_bacterium
2e8a4a61a8bba0bd0757ca6bd0883514	0	0	0	0	0	0	0	0	0	751	0	0	0	0	Bacteria	Proteobacteria	Alphaproteobacteria	Rhizobiales	Xanthobacteraceae	unclassified	unclassified
03274f5e5f8c64d2f76e0d41fe3e3e3e	0	0	0	0	0	0	0	0	0	0	65	0	17	0	Bacteria	Cyanobacteria	Vampirivibrionia	Obscuribacterales	Obscuribacteraceae	Obscuribacteraceae	uncultured_bacterium
323ee97c9c93708f570ae8ba5458a071	0	0	10	56	26	17	68	11	20	23	44	36	15	9	Bacteria	Proteobacteria	Gammaproteobacteria	Burkholderiales	Comamonadaceae	Hydrogenophaga	unclassified
08ef1e2cecdf6aedfd6d9d02dc96cb83	0	23	0	0	0	0	0	0	0	0	0	0	0	0	Bacteria	Proteobacteria	Gammaproteobacteria	Oceanospirillales	Nitrincolaceae	Neptunomonas	unclassified
3c9874d8bb0aeed516d72fa40b7a95bf	0	0	63	0	0	20	0	0	0	0	0	0	0	0	Bacteria	Proteobacteria	Gammaproteobacteria	Burkholderiales	Gallionellaceae	Gallionella	unclassified
72190a62759e5fd9d7a6be29e6305c68	0	0	0	0	0	0	0	0	0	0	77	0	0	0	Bacteria	Acidobacteriota	Acidobacteriae	Bryobacterales	Bryobacteraceae	Bryobacter	unclassified
f9813893123273bddbcf8aeb4e15c015	0	18	0	0	0	0	0	0	0	0	0	0	0	0	Bacteria	Verrucomicrobiota	Verrucomicrobiae	Verrucomicrobiales	Rubritaleaceae	Rubritalea	unclassified
955139a3bf7cee3bc90c1ac2d36539c7	0	0	0	0	0	0	0	0	0	0	0	0	14	0	Bacteria	Proteobacteria	Alphaproteobacteria	Rickettsiales	Mitochondria	Mitochondria	unclassified
bfc700f64bb9052586a33601f9e76f43	0	0	0	0	0	0	0	0	20	0	0	0	0	0	Bacteria	Patescibacteria	ABY1	Candidatus_Jacksonbacteria	Candidatus_Jacksonbacteria	Candidatus_Jacksonbacteria	Parcubacteria_group
ab32f305e64ab631971e27ba367a8fc1	0	0	0	0	0	0	0	0	0	0	26	0	0	0	Bacteria	Proteobacteria	Alphaproteobacteria	Caulobacterales	Caulobacteraceae	Brevundimonas	Brevundimonas_balnearis
713dad8ffbc7843939947899630be893	0	0	0	0	0	0	0	0	0	0	22	0	0	0	Bacteria	Firmicutes	Desulfitobacteriia	Desulfitobacteriales	Desulfitobacteriaceae	Desulfosporosinus	Desulfosporosinus_sp.
40ab91a2570dfbb8ebb00d03ccb87ccd	0	0	0	0	0	0	0	0	4	0	0	0	0	0	Bacteria	Patescibacteria	Microgenomatia	Candidatus_Woesebacteria	Candidatus_Woesebacteria	Candidatus_Woesebacteria	uncultured_bacterium
631ec182b20110775582d68b75bb8e14	0	0	0	0	0	0	0	0	0	0	0	19	0	0	Bacteria	Verrucomicrobiota	Verrucomicrobiae	Pedosphaerales	Pedosphaeraceae	Pedosphaeraceae	uncultured_bacterium
daa4194bb8db14d4e701c4289189ed19	0	0	0	0	0	0	0	0	0	0	0	0	6	0	Bacteria	Planctomycetota	vadinHA49	vadinHA49	vadinHA49	vadinHA49	uncultured_soil
367c4499d8e08008838fb799e6052f50	0	0	0	0	0	0	0	0	0	0	0	0	18	0	Bacteria	Actinobacteriota	Actinobacteria	Corynebacteriales	Corynebacteriaceae	Corynebacterium	unclassified
7eca7cb310510a22ec080cb3f98d2123	0	0	0	0	0	0	0	0	0	0	2	0	0	0	Bacteria	Proteobacteria	Gammaproteobacteria	Diplorickettsiales	Diplorickettsiaceae	uncultured	uncultured_bacterium
71035f97b5bc816b887f08e952ac4930	0	0	0	0	0	0	0	0	0	0	0	0	0	5	Bacteria	Planctomycetota	Phycisphaerae	Tepidisphaerales	WD2101_soil_group	WD2101_soil_group	unclassified
f04f1b4561b3af51ef8464fbf6761fbf	0	0	112	0	0	82	0	0	9	0	0	4	0	0	Bacteria	Patescibacteria	ABY1	Candidatus_Magasanikbacteria	Candidatus_Magasanikbacteria	Candidatus_Magasanikbacteria	uncultured_bacterium
cdd3c3be3763de0c74f49df4da3f9d9c	0	232	0	0	0	0	0	0	0	0	0	0	0	0	Bacteria	Cyanobacteria	Cyanobacteriia	Chloroplast	Chloroplast	Chloroplast	unclassified
12d72575aff821239e804586168619fc	0	0	5	0	0	0	0	0	0	0	0	0	0	0	Bacteria	Patescibacteria	Parcubacteria	Candidatus_Jorgensenbacteria	Candidatus_Jorgensenbacteria	Candidatus_Jorgensenbacteria	Candidatus_Adlerbacteria
cc7566fca758e68e33ca2a4cf5127e8b	0	140	0	0	0	0	0	0	0	0	0	0	0	0	Bacteria	Cyanobacteria	Cyanobacteriia	Chloroplast	Chloroplast	Chloroplast	uncultured_diatom
e7a475b6e0b7aba470c6bb74e90a6727	0	0	0	0	0	0	0	0	0	47	0	0	0	0	Bacteria	Proteobacteria	Gammaproteobacteria	Burkholderiales	Nitrosomonadaceae	GOUTA6	uncultured_bacterium
8707383fdcb99be1a0e7baafe702dd0e	0	0	0	0	0	0	0	0	9	0	0	0	0	0	Bacteria	Planctomycetota	Phycisphaerae	MSBL9	SG8-4	SG8-4	uncultured_bacterium
1d95b096b09d193eb0f4e9381d4834f9	0	8	0	0	0	0	0	0	0	0	0	0	0	0	Bacteria	Chloroflexi	Anaerolineae	SBR1031	SBR1031	SBR1031	uncultured_bacterium
a358a5e6f4e852e69e1e05f38eaae103	0	0	0	6	0	0	3	0	0	0	0	0	0	0	Bacteria	Proteobacteria	Alphaproteobacteria	unclassified	unclassified	unclassified	unclassified
37ee14a14a18f4a8e7426d64b176d127	0	12	0	0	0	0	0	0	0	0	0	0	0	0	Bacteria	Chloroflexi	Anaerolineae	Ardenticatenales	Ardenticatenaceae	uncultured	metagenome
9073ac337143a13f7b4c0e887572fec5	0	0	0	0	0	0	0	0	0	0	46	28	0	128	Bacteria	Proteobacteria	Alphaproteobacteria	uncultured	uncultured	uncultured	unclassified
a4aa4846b544ed42abafae03e018ec7b	0	0	0	0	0	0	0	0	0	0	0	27	0	0	Bacteria	Proteobacteria	Alphaproteobacteria	Acetobacterales	Acetobacteraceae	Rhodopila	uncultured_bacterium
ed0ec5930c89a447c05ca69e4b064891	0	21	0	0	0	0	0	0	0	0	0	0	0	0	Bacteria	Acidobacteriota	Holophagae	Holophagales	Holophagaceae	Geothrix	unclassified
50adbbd5643e059c99273efc9daf4a70	0	0	0	0	0	0	0	0	0	0	0	22	0	0	Bacteria	Proteobacteria	Alphaproteobacteria	Micropepsales	Micropepsaceae	uncultured	unclassified
dd609b57bf5a6970d7ed448971f5e720	0	0	0	0	0	0	0	0	0	0	89	0	0	0	Bacteria	Acidobacteriota	Holophagae	Holophagales	Holophagaceae	unclassified	unclassified
10aa8d6cc26407576105b7d1c55f98e2	0	19	0	0	0	0	0	0	0	0	0	0	28	23	Bacteria	Proteobacteria	Gammaproteobacteria	Alteromonadales	Pseudoalteromonadaceae	Pseudoalteromonas	unclassified
63a9fb2883f68bd6496fcf5b28ebc2ec	182	0	0	0	0	0	0	0	0	0	0	0	0	0	Bacteria	Cyanobacteria	Cyanobacteriia	Chloroplast	Chloroplast	Chloroplast	bacterium_WHC4-8
bf3bb3a00a5418762ce064db4a3321ff	0	0	0	0	0	0	0	0	8	0	0	0	0	0	Bacteria	Myxococcota	Polyangia	Polyangiales	BIrii41	BIrii41	uncultured_bacterium
58d4d6227e902cefad6e58a159224b09	0	0	0	0	0	0	0	0	0	0	0	0	0	84	Bacteria	Bdellovibrionota	Oligoflexia	0319-6G20	0319-6G20	0319-6G20	unclassified
6b621dccdfa1dea353cdfd895cb1da95	0	0	0	0	0	0	0	0	0	0	0	78	0	0	Bacteria	Entotheonellaeota	Entotheonellia	Entotheonellales	Entotheonellaceae	Entotheonellaceae	uncultured_proteobacterium
cb603ee403160c3cb62cbb12248b84d8	0	0	0	0	0	0	0	0	0	0	0	0	0	20	Bacteria	Actinobacteriota	Actinobacteria	Micrococcales	Microbacteriaceae	Microbacterium	unclassified
2b894d057ad1b5eb354b5c4a3dce3881	0	0	0	0	0	0	0	0	0	0	0	14	0	0	Bacteria	Armatimonadota	Chthonomonadetes	Chthonomonadales	Chthonomonadaceae	Chthonomonas	uncultured_bacterium
b61c6a3146a75dd5265de47b255b288e	0	8	0	0	0	0	0	0	0	0	0	0	0	0	Bacteria	Actinobacteriota	Actinobacteria	Pseudonocardiales	Pseudonocardiaceae	Prauserella	uncultured_bacterium
b328d43e29dac409310f74b0062e9860	0	0	0	0	0	0	0	0	5	0	0	0	0	0	Bacteria	Patescibacteria	ABY1	Candidatus_Uhrbacteria	Candidatus_Uhrbacteria	Candidatus_Uhrbacteria	uncultured_bacterium
66526f767dff9110f871e31e4e46f0b7	0	0	0	0	0	0	0	0	0	0	0	0	0	133	Bacteria	Proteobacteria	Alphaproteobacteria	Reyranellales	Reyranellaceae	Reyranella	unclassified
620d812f3ac6d028d8491b38e032b9a3	0	0	0	0	0	0	8	0	0	0	0	0	0	0	Bacteria	Verrucomicrobiota	Chlamydiae	Chlamydiales	cvE6	cvE6	unclassified
4b50be28c2cc7c6a4dbc6300155c5218	0	0	0	0	0	0	8	0	0	0	0	0	42	0	Bacteria	Proteobacteria	Alphaproteobacteria	Caulobacterales	Caulobacteraceae	Brevundimonas	Brevundimonas_diminuta
02eb84f0c467af54c7e61a405862a4c4	0	0	0	0	0	0	0	0	42	95	0	0	0	0	Bacteria	Patescibacteria	Microgenomatia	Candidatus_Gottesmanbacteria	Candidatus_Gottesmanbacteria	Candidatus_Gottesmanbacteria	uncultured_bacterium
4d0dd823cb74507d4d622161ed4833f1	0	31	0	0	0	0	0	0	0	0	0	0	0	0	Bacteria	Cyanobacteria	Cyanobacteriia	Cyanobacteriales	Microcystaceae	Synechocystis_BDHKU-20401	uncultured_cyanobacterium
607c64a60eeb91524f57c8dce8ed5161	0	0	0	0	0	0	0	0	0	0	0	0	0	11	Bacteria	Proteobacteria	Alphaproteobacteria	Micropepsales	Micropepsaceae	uncultured	unclassified
87488958082334bf9d982bd26568548f	0	0	0	0	0	0	0	0	0	8	0	0	0	0	Bacteria	Patescibacteria	ABY1	Candidatus_Magasanikbacteria	Candidatus_Magasanikbacteria	Candidatus_Magasanikbacteria	Candidatus_Magasanikbacteria
699df62f6a0e4184d2266d8b7be5f0af	0	0	0	8	0	0	0	0	0	0	0	0	0	0	Bacteria	Proteobacteria	Alphaproteobacteria	Caulobacterales	Hyphomonadaceae	uncultured	uncultured_bacterium
3b70cb126001291c692308650769e375	0	0	0	0	0	0	0	0	0	0	0	0	0	31	Bacteria	Chloroflexi	JG30-KF-CM66	JG30-KF-CM66	JG30-KF-CM66	JG30-KF-CM66	uncultured_bacterium
a4b89aa49f90e930f79c65fdfa73dc4e	0	11	0	0	0	0	0	0	0	0	0	0	0	0	Bacteria	Bdellovibrionota	Bdellovibrionia	Bacteriovoracales	Bacteriovoracaceae	Peredibacter	unclassified
672af49655105fb1215d74d3755c4545	0	0	0	0	0	0	0	0	0	0	0	0	0	33	Bacteria	Acidobacteriota	Acidobacteriae	Bryobacterales	Bryobacteraceae	Bryobacter	unclassified
d89e8b8b3207446b2e7e481865ded6d1	7	0	0	0	0	0	0	0	0	0	0	0	0	0	Bacteria	Bdellovibrionota	Bdellovibrionia	Bacteriovoracales	Bacteriovoracaceae	Peredibacter	uncultured_Bacteriovorax
3d3a7f60ae63ae90e020cbfb67e908f3	0	0	7	0	0	0	0	0	0	0	0	0	0	0	Bacteria	Patescibacteria	Microgenomatia	Candidatus_Woesebacteria	Candidatus_Woesebacteria	Candidatus_Woesebacteria	uncultured_bacterium
00daf4c22fb31ee7823a92f19bf06cfb	0	12	0	0	0	0	0	0	0	0	0	0	0	0	Bacteria	Proteobacteria	Gammaproteobacteria	Steroidobacterales	Steroidobacteraceae	Steroidobacter	bacterium_MI-8
a045b6019bac58eaf97314a72e929dd8	0	0	0	0	0	0	0	0	0	0	0	0	0	13	Bacteria	Proteobacteria	Gammaproteobacteria	Gammaproteobacteria_Incertae_Sedis	Unknown_Family	Acidibacter	uncultured_bacterium
9ea23a6a3c9f76b36667ac60f9ae2123	0	0	0	0	0	0	0	0	0	0	36	0	0	0	Bacteria	Proteobacteria	Gammaproteobacteria	JG36-TzT-191	JG36-TzT-191	JG36-TzT-191	unclassified
445b6909c9982cd67cbd85ef45ea0065	61	0	0	0	0	0	0	0	0	0	0	0	0	0	Bacteria	Bacteroidota	Bacteroidia	Flavobacteriales	Flavobacteriaceae	NS2b_marine_group	unclassified
ed5cba83d24aa1a81f09a834ef5ef071	0	0	0	0	0	0	0	0	0	0	4	0	0	0	Bacteria	Patescibacteria	Parcubacteria	unclassified	unclassified	unclassified	unclassified
e4576e60c2041dad0efe555cd387541c	0	0	0	0	0	0	0	0	0	0	0	0	0	144	Bacteria	Armatimonadota	Fimbriimonadia	Fimbriimonadales	Fimbriimonadaceae	Fimbriimonadaceae	uncultured_Armatimonadetes
bd379b91e856440569ad70bb2e2050b3	0	0	0	0	0	0	11	0	0	0	0	0	0	0	Bacteria	Planctomycetota	Planctomycetes	Planctomycetales	Schlesneriaceae	Schlesneria	uncultured_bacterium
af6f132583de1e72b3574172115779a4	0	0	32	0	0	30	0	0	0	0	0	0	0	0	Bacteria	Verrucomicrobiota	Omnitrophia	Omnitrophales	Omnitrophaceae	Candidatus_Omnitrophus	uncultured_bacterium
02c8a0568b505e3fbb5ccf2ea7c2b5cd	0	6	0	0	0	0	0	0	0	0	0	0	0	0	Bacteria	Proteobacteria	Gammaproteobacteria	Burkholderiales	Sulfuricellaceae	Ferritrophicum	uncultured_prokaryote
3ff22d3f8693b48cfc3e74c5b280af72	0	0	0	0	0	0	0	0	0	0	16	0	22	27	Bacteria	WPS-2	WPS-2	WPS-2	WPS-2	WPS-2	uncultured_bacterium
7f744ee0970d47ae652551bf14a5b366	0	0	0	0	0	0	0	0	0	0	0	28	0	0	Bacteria	Myxococcota	Polyangia	Haliangiales	Haliangiaceae	Haliangium	uncultured_Kofleriaceae
32a94d07c819f842d617053b7a19c565	0	0	0	0	0	0	0	0	7	0	0	0	0	0	Bacteria	Verrucomicrobiota	Omnitrophia	Omnitrophales	Omnitrophaceae	Candidatus_Omnitrophus	uncultured_bacterium
5c177de39d6620f299851acc46c8d80d	0	0	0	0	0	0	0	0	0	0	0	0	11	0	Bacteria	Proteobacteria	Gammaproteobacteria	Steroidobacterales	Steroidobacteraceae	uncultured	metagenome
6f36a9a71000521a48d6862f8466111c	63	0	0	0	0	0	0	0	0	0	0	0	0	0	Bacteria	Bacteroidota	Bacteroidia	Flavobacteriales	Flavobacteriaceae	uncultured	uncultured_Flavobacteriia
351fdbc9adc5b0aae622efbe4f93869d	0	0	0	0	0	0	0	0	7	0	0	0	0	0	Bacteria	Planctomycetota	OM190	OM190	OM190	OM190	uncultured_bacterium
5932b4a477219afab2828fcad375d75b	0	0	0	0	0	0	0	0	0	0	26	252	71	52	Bacteria	Proteobacteria	Gammaproteobacteria	Pseudomonadales	Moraxellaceae	Acinetobacter	unclassified
5be7489d13360cf027d4560d01bfb581	0	0	0	0	0	0	0	0	0	0	0	0	7	0	Bacteria	Proteobacteria	Alphaproteobacteria	Rickettsiales	Rickettsiaceae	Rickettsia	unclassified
b7593d1b0dcb396768eb0c5b041ada02	0	0	4	0	0	0	0	0	0	0	0	0	0	0	Bacteria	Planctomycetota	unclassified	unclassified	unclassified	unclassified	unclassified
aca86d741b874818b7ad7f049b9216de	0	0	0	0	0	0	0	0	0	0	0	0	0	37	Bacteria	Bacteroidota	Bacteroidia	Bacteroidales	Rikenellaceae	Rikenella	Rikenella_microfusus
82d6a19803322e9acf04abff19899b80	0	22	0	0	0	0	0	0	0	0	0	0	0	0	Bacteria	Proteobacteria	Gammaproteobacteria	Vibrionales	Vibrionaceae	Grimontia	unclassified
c45770b083fbdc1982d69e8220308814	0	0	0	0	0	0	0	0	0	0	14	0	0	0	Bacteria	Actinobacteriota	Actinobacteria	Micrococcales	Brevibacteriaceae	Brevibacterium	unclassified
101a618b9e361327570e673f049c248e	0	0	0	0	0	0	0	0	8	0	0	0	0	0	Bacteria	Nitrospirota	661256	661256	661256	661256	uncultured_bacterium
2f309987d9f5bd42cc9eb9c6b4cd8a79	0	0	0	0	0	0	0	0	18	0	0	0	0	0	Bacteria	DTB120	DTB120	DTB120	DTB120	DTB120	uncultured_bacterium
4bb8182a66cf94290347ddbfed5421b0	0	0	112	0	0	96	0	0	0	0	0	3	0	0	Bacteria	Verrucomicrobiota	Omnitrophia	Omnitrophales	Omnitrophaceae	Candidatus_Omnitrophus	uncultured_bacterium
c55862147fee3316ebc380cf63abd604	0	0	0	0	0	0	0	0	43	0	0	0	0	0	Bacteria	Proteobacteria	Gammaproteobacteria	Burkholderiales	Rhodocyclaceae	Denitratisoma	unclassified
057ba883c5fcc99a79ef373e51ae7369	0	0	0	0	0	0	0	0	27	129	0	0	0	0	Bacteria	Verrucomicrobiota	Omnitrophia	Omnitrophales	Omnitrophaceae	Candidatus_Omnitrophus	unclassified
cbf309632e874454f8a855b9fdc0a294	0	0	0	785	6	6	1008	0	0	9	4	6	0	9	Bacteria	unclassified	unclassified	unclassified	unclassified	unclassified	unclassified
dd154249db12b59fb109084a554b6f70	0	0	0	0	0	0	0	0	69	0	0	0	0	0	Bacteria	Proteobacteria	Gammaproteobacteria	Burkholderiales	Sulfuricellaceae	Ferritrophicum	uncultured_Rhodocyclaceae
fb95d295f9bf25e990e843d44a33ebb2	0	0	17	0	0	22	0	0	0	0	0	0	0	0	Bacteria	Verrucomicrobiota	Omnitrophia	Omnitrophales	Omnitrophaceae	Candidatus_Omnitrophus	uncultured_bacterium
48be1e7016e65df126026c9e24c47c5a	0	0	30	0	0	0	0	0	0	0	0	0	0	0	Bacteria	Verrucomicrobiota	Omnitrophia	Omnitrophales	Omnitrophaceae	Candidatus_Omnitrophus	uncultured_bacterium
376bbc849593d36413a0e3b9a0bcccb6	0	0	0	0	0	0	0	0	8	0	0	0	0	0	Bacteria	Patescibacteria	Microgenomatia	Candidatus_Daviesbacteria	Candidatus_Daviesbacteria	Candidatus_Daviesbacteria	uncultured_bacterium
88eb50c2ce1a73f9407850a0d71fff9d	0	0	0	0	0	0	0	0	0	37	0	0	0	0	Bacteria	Patescibacteria	ABY1	Candidatus_Falkowbacteria	Candidatus_Falkowbacteria	Candidatus_Falkowbacteria	unclassified
c78b0ffe618224df911cfb30ba20b9fa	0	20	0	0	0	0	0	0	0	0	0	0	0	0	Bacteria	Proteobacteria	Alphaproteobacteria	Sphingomonadales	Sphingomonadaceae	Sphingomonas	unclassified
9a1082f2e2ea4c9c6ed5b9976cd5cf93	4	0	0	0	0	0	0	0	0	0	0	0	0	0	Bacteria	Firmicutes	Clostridia	Peptostreptococcales-Tissierellales	Peptostreptococcales-Tissierellales	Alkaliphilus	unclassified
0698ba904e377cbece711af7af610042	0	0	0	0	0	0	0	0	9	0	0	0	0	0	Bacteria	Patescibacteria	Parcubacteria	Candidatus_Jorgensenbacteria	Candidatus_Jorgensenbacteria	Candidatus_Jorgensenbacteria	unclassified
1a149a6fcd4ebb5ede2bd7bdd590b9f7	0	0	0	0	0	0	0	0	0	0	0	36	0	0	Bacteria	Bdellovibrionota	Oligoflexia	Silvanigrellales	Silvanigrellaceae	Silvanigrella	unclassified
52fa96562e51ac6ce10bc19d71ce3ee3	61	0	0	0	0	0	0	0	0	0	0	0	0	0	Bacteria	Bacteroidota	Bacteroidia	Flavobacteriales	Flavobacteriaceae	NS5_marine_group	unclassified
4cf37e9e280c7db38d411640b45d35cb	0	0	0	0	0	0	0	0	0	27	0	0	0	0	Bacteria	Proteobacteria	Alphaproteobacteria	Azospirillales	Azospirillaceae	Azospirillum	unclassified
6f131e0a2c38506524699916bc581627	0	0	0	0	0	0	0	0	0	0	7	0	0	0	Bacteria	Myxococcota	bacteriap25	bacteriap25	bacteriap25	bacteriap25	Deltaproteobacteria_bacterium
b79f5ea532e974d0b6eaf9a5c42bee44	0	0	0	94	0	0	170	0	0	0	0	0	0	0	Bacteria	Proteobacteria	Alphaproteobacteria	Sphingomonadales	Sphingomonadaceae	Novosphingobium	unclassified
30df23527b4f2f317486025e4b6369f0	0	21	0	0	0	0	0	0	0	0	0	0	0	0	Bacteria	Proteobacteria	Gammaproteobacteria	Oceanospirillales	Oceanospirillaceae	Oceanospirillum	Oceanospirillum_beijerinckii
44c7a223cfea0e973c226cbf7de06e36	0	0	15	0	0	0	0	0	0	0	0	0	0	0	Bacteria	Planctomycetota	Phycisphaerae	MSBL9	SG8-4	SG8-4	uncultured_bacterium
ad09876e8a9f145b5e796c44bdc3325a	0	0	0	0	0	0	0	0	7	0	0	0	0	0	Bacteria	Bdellovibrionota	Oligoflexia	0319-6G20	0319-6G20	0319-6G20	Deltaproteobacteria_bacterium
cd89e60c4c3d91af0090eae2e5302d6b	0	0	0	0	0	0	0	0	9	0	0	0	0	0	Bacteria	Armatimonadota	uncultured	uncultured	uncultured	uncultured	uncultured_bacterium
c4b7f70ddce5cebdab6e33e31fa234bc	11	0	0	0	25	0	0	45	6	0	0	0	0	0	Bacteria	Bacteroidota	Kapabacteria	Kapabacteriales	Kapabacteriales	Kapabacteriales	uncultured_bacterium
a1325fa84f060c2615c7a821abbbb057	0	0	0	4	0	0	0	0	0	0	0	0	75	17	Bacteria	Bacteroidota	Bacteroidia	Sphingobacteriales	Sphingobacteriaceae	Sphingobacterium	unclassified
7ce656e770d742c136ebffcc57a73d1f	0	0	0	0	0	0	0	0	0	0	0	0	0	41	Bacteria	Planctomycetota	Planctomycetes	Gemmatales	Gemmataceae	uncultured	unclassified
b49fca86ccf0b9068bf6ccfbf9f1e726	0	0	21	0	0	31	0	0	0	0	0	0	0	0	Bacteria	Nitrospirota	Thermodesulfovibrionia	uncultured	uncultured	uncultured	uncultured_Nitrospirae
34461672ba0cf85672facf5d71416ac3	0	0	21	0	0	0	0	0	0	0	0	0	0	0	Bacteria	Verrucomicrobiota	Omnitrophia	Omnitrophales	Omnitrophaceae	Candidatus_Omnitrophus	uncultured_bacterium
95860e365fbd3fdebc01d12263c1f394	0	0	0	0	0	0	0	0	0	0	0	0	15	150	Bacteria	Proteobacteria	Alphaproteobacteria	Elsterales	uncultured	uncultured	uncultured_Rhodospirillales
50c2e5bab2c7ff08c3abf84b827615e3	0	0	0	0	0	0	0	0	0	0	0	8	0	0	Bacteria	Armatimonadota	Chthonomonadetes	Chthonomonadales	Chthonomonadales	Chthonomonadales	uncultured_bacterium
4706bc9a2f942bab6cdcdb3598686430	0	0	0	0	0	0	0	0	0	0	0	0	0	9	Bacteria	Bdellovibrionota	Oligoflexia	0319-6G20	0319-6G20	0319-6G20	uncultured_bacterium
dfc32c1022a6300e3c59f218a62f8d2a	0	0	0	0	0	0	0	0	18	0	0	0	0	0	Bacteria	Methylomirabilota	Methylomirabilia	Rokubacteriales	Rokubacteriales	Rokubacteriales	uncultured_bacterium
8fc509315adc06c7a19c9edc46cd45a9	0	0	0	0	0	0	0	0	0	0	0	0	0	34	Bacteria	Myxococcota	Polyangia	Polyangiales	Polyangiaceae	Pajaroellobacter	unclassified
50b22b0d086ce5228f8b6a375d7338eb	0	86	0	0	0	0	0	0	0	0	0	0	0	0	Bacteria	Proteobacteria	Gammaproteobacteria	Vibrionales	Vibrionaceae	Vibrio	unclassified
956d9ca54120728e486e54ba7fc89761	0	0	0	0	0	0	0	0	0	0	263	33	3	0	Bacteria	Planctomycetota	Planctomycetes	Planctomycetales	uncultured	uncultured	uncultured_Planctomyces
be742c2bf5939017b7415c3a03394215	0	0	0	0	0	0	0	0	0	0	36	0	0	0	Bacteria	Elusimicrobiota	Elusimicrobia	Lineage_IV	Lineage_IV	Lineage_IV	uncultured_bacterium
0149502621b4661880f711a7577fc926	0	0	0	0	0	0	0	0	0	0	0	29	0	0	Bacteria	Proteobacteria	Gammaproteobacteria	Burkholderiales	Comamonadaceae	Aquabacterium	unclassified
a6780be04fd93845a9fb39302e365aea	0	0	0	0	0	0	0	0	0	0	0	11	0	0	Bacteria	Bacteroidota	Bacteroidia	Sphingobacteriales	env.OPS_17	env.OPS_17	uncultured_Bacteroidetes
384affac776dfd99d3eff2307b6fecb0	23	0	0	0	0	0	0	0	0	0	0	0	39	0	Bacteria	Proteobacteria	Gammaproteobacteria	Oceanospirillales	Marinomonadaceae	Marinomonas	Marinomonas_communis
8625ccd873ce1fdaa2633df50944d8e6	0	0	0	0	0	0	0	0	0	10	0	0	0	0	Bacteria	Proteobacteria	Gammaproteobacteria	Gammaproteobacteria_Incertae_Sedis	Unknown_Family	Acidibacter	uncultured_proteobacterium
1f230731b8dda54bdf5054153c67f9b6	0	0	0	0	0	0	0	0	0	0	0	0	0	10	Bacteria	Actinobacteriota	Thermoleophilia	Gaiellales	uncultured	uncultured	bacterium_Ellin6515
18866abc505fc2a8cae3be61aa6ffc22	0	0	0	0	0	0	0	0	0	0	49	0	0	0	Bacteria	Armatimonadota	Fimbriimonadia	Fimbriimonadales	Fimbriimonadaceae	Fimbriimonadaceae	unclassified
f0f346717b78344c8874c64d6f5a60c4	0	0	0	0	0	0	0	0	0	23	0	0	0	0	Bacteria	WOR-1	WOR-1	WOR-1	WOR-1	WOR-1	candidate_division
e20a3bf12f7a6f4a3ae3048d5c2cd279	0	0	0	0	0	0	0	0	0	0	0	0	0	19	Bacteria	Planctomycetota	Planctomycetes	Gemmatales	Gemmataceae	uncultured	unclassified
a4643cb254a197742b8d9d53480acf4b	0	18	0	0	0	0	0	0	0	0	0	0	0	0	Bacteria	Verrucomicrobiota	Omnitrophia	Omnitrophales	Omnitrophaceae	Candidatus_Omnitrophus	unclassified
bb056cdae3aa5f305bcc0f4481e0d2bb	0	0	0	0	0	0	0	0	50	0	0	0	0	0	Bacteria	Patescibacteria	Microgenomatia	Candidatus_Woesebacteria	Candidatus_Woesebacteria	Candidatus_Woesebacteria	unclassified
6ae98adf19c3bc82107e5453d704f153	0	0	0	0	0	0	0	10	0	0	0	0	0	0	Bacteria	Proteobacteria	Alphaproteobacteria	Acetobacterales	Acetobacteraceae	uncultured	unclassified
af378377cb300a0a8bde3e2544c354d4	0	0	0	0	0	0	0	0	0	0	0	8	0	0	Bacteria	Verrucomicrobiota	Omnitrophia	Omnitrophales	Omnitrophales	Omnitrophales	uncultured_bacterium
04cf57406dda6068f0846d4b3beda153	0	0	0	0	0	0	0	0	20	68	0	0	0	0	Bacteria	Proteobacteria	Alphaproteobacteria	Rhizobiales	Xanthobacteraceae	uncultured	unclassified
fc527e6c8d74a65a494c3677805b2ed2	0	0	0	0	0	0	0	0	36	0	0	0	0	0	Bacteria	Verrucomicrobiota	Omnitrophia	Omnitrophales	Omnitrophaceae	Candidatus_Omnitrophus	Omnitrophica_bacterium
f73f13f11cb78253534bfb7cbf5a9a5f	0	0	0	0	0	0	0	0	0	0	30	0	0	0	Bacteria	Cyanobacteria	Vampirivibrionia	Obscuribacterales	Obscuribacteraceae	Obscuribacteraceae	uncultured_bacterium
87cae3fb782258a7c47754d0b6047444	0	0	0	0	0	0	0	0	0	0	16	0	0	0	Bacteria	FCPU426	FCPU426	FCPU426	FCPU426	FCPU426	uncultured_bacterium
d5ded082c91573a1a3e1b68eb9e40d5a	0	12	0	0	0	0	0	0	0	0	0	0	0	0	Bacteria	Cyanobacteria	Cyanobacteriia	Chloroplast	Chloroplast	Chloroplast	Pseudocharacium_americanum
e7e5ad62c12cb699f102f2bb2336b223	0	0	0	0	0	0	0	0	0	0	0	0	0	10	Bacteria	Myxococcota	Polyangia	Blfdi19	Blfdi19	Blfdi19	uncultured_bacterium
59f8791d0b63c11f53c71e6c0ecc0c5c	0	34	0	0	0	0	0	0	0	0	0	0	0	0	Bacteria	Bacteroidota	Bacteroidia	Cytophagales	Cyclobacteriaceae	Ekhidna	uncultured_bacterium
6dc2295938072ee974343f52a04cb9bf	0	0	0	0	0	0	0	0	0	0	55	80	363	78	Bacteria	Proteobacteria	Gammaproteobacteria	Burkholderiales	Oxalobacteraceae	Undibacterium	unclassified
d4260ae3598581c5fbda950af6b6d1e1	0	0	0	0	0	0	0	0	0	0	0	0	21	0	Bacteria	Verrucomicrobiota	Verrucomicrobiae	Pedosphaerales	Pedosphaeraceae	Pedosphaeraceae	uncultured_bacterium
44629e609cf755cb20f3bb6ceb3bedda	0	0	0	0	0	9	0	0	0	0	0	0	0	0	Bacteria	Verrucomicrobiota	Omnitrophia	Omnitrophales	Omnitrophaceae	Candidatus_Omnitrophus	uncultured_bacterium
9885ef584f7c2ee8acfe801bfdb04878	0	0	0	0	0	0	0	0	0	0	12	0	0	0	Bacteria	Planctomycetota	Planctomycetes	Gemmatales	Gemmataceae	uncultured	unclassified
5fe6a9d460718f3da27216b913c7323a	19	0	0	0	0	0	0	0	0	0	0	0	0	0	Bacteria	Planctomycetota	Planctomycetes	Planctomycetales	Rubinisphaeraceae	uncultured	uncultured_Planctomycetia
cad43f5833701ed9d443bf4b30fe72e7	0	0	11	0	0	0	0	0	0	0	0	0	0	0	Bacteria	Patescibacteria	Microgenomatia	Candidatus_Woesebacteria	Candidatus_Woesebacteria	Candidatus_Woesebacteria	uncultured_Microgenomates
f46aa9ceae406db0766cc21a833e1c19	0	6	0	0	0	0	0	0	0	0	0	0	0	0	Bacteria	Cyanobacteria	Vampirivibrionia	Vampirovibrionales	Vampirovibrionaceae	unclassified	unclassified
15fa264fce35c35f565d9578cb74d703	0	0	39	0	0	0	0	0	0	0	0	0	0	0	Bacteria	Proteobacteria	Gammaproteobacteria	Burkholderiales	Rhodocyclaceae	Sulfuritalea	uncultured_bacterium
02ec4a826b43b3ac01b35d882c435270	0	0	0	0	0	0	0	0	0	0	0	0	27	0	Bacteria	Bacteroidota	Kapabacteria	Kapabacteriales	Kapabacteriales	Kapabacteriales	uncultured_bacterium
cdf32964ec2439222db45e3c95c8a398	0	0	0	0	0	0	0	0	41	0	0	0	0	0	Bacteria	Desulfobacterota	Syntrophia	Syntrophales	Syntrophaceae	Syntrophus	unclassified
860373934b3463c9debf933f8f7a58ee	0	0	0	0	0	0	0	0	7	0	0	0	0	0	Bacteria	Proteobacteria	Gammaproteobacteria	Burkholderiales	Sulfuricellaceae	Ferritrophicum	uncultured_Rhodocyclaceae
44a50ba3dd755284eb813e1c3a7f89cc	0	23	17	28	13	17	27	0	43	181	199	484	11	185	Bacteria	Nitrospirota	Nitrospiria	Nitrospirales	Nitrospiraceae	Nitrospira	unclassified
12492cc483f697d52de53d1142299e16	0	0	0	336	0	0	377	0	0	0	0	185	150	0	Bacteria	Proteobacteria	Gammaproteobacteria	Burkholderiales	Chromobacteriaceae	Vogesella	unclassified
0fac99630d083a2e7831165e8153aac7	0	0	0	0	0	0	0	0	0	0	0	0	22	0	Bacteria	Acidobacteriota	Acidobacteriae	Subgroup_2	Subgroup_2	Subgroup_2	unclassified
10c5f0dc5ce65f00b8018cf2469ae2b6	0	0	0	0	0	0	0	0	0	0	0	0	0	11	Bacteria	Planctomycetota	BD7-11	BD7-11	BD7-11	BD7-11	uncultured_bacterium
4893dd2f3c230b9aaa77f654322a73f8	0	16	0	0	0	0	0	0	0	0	0	0	0	0	Bacteria	Proteobacteria	Gammaproteobacteria	Vibrionales	Vibrionaceae	unclassified	unclassified
b897065c4e75839e89c00b3de478be57	0	0	3	0	191	0	0	229	0	0	0	0	0	0	Bacteria	Bacteroidota	Bacteroidia	Chitinophagales	Chitinophagaceae	Edaphobaculum	unclassified
9f8d07a1e206fb7c865fa940933b9a8a	0	11	0	10	19	0	0	0	0	23	14	13	13	0	Bacteria	Campilobacterota	Campylobacteria	Campylobacterales	Sulfurovaceae	Sulfurovum	unclassified
e52310f0017c179ae6a79ba5df2796c3	0	0	0	0	0	0	0	0	13	0	0	0	0	0	Bacteria	Proteobacteria	Gammaproteobacteria	unclassified	unclassified	unclassified	unclassified
e9f4183a197811df9f491f200c3bd36c	0	0	0	0	0	0	0	0	17	0	0	0	0	0	Bacteria	Planctomycetota	Pla4_lineage	Pla4_lineage	Pla4_lineage	Pla4_lineage	uncultured_bacterium
cc390ac37459c5743a3fa8665ca85779	0	5	0	0	0	0	0	0	0	0	0	0	0	0	Bacteria	Dependentiae	Babeliae	Babeliales	UBA12409	UBA12409	unclassified
5888b81c6c973b6344f9099252138ce0	0	0	0	0	0	0	0	0	23	0	0	0	0	0	Bacteria	Patescibacteria	Parcubacteria	Candidatus_Jorgensenbacteria	Candidatus_Jorgensenbacteria	Candidatus_Jorgensenbacteria	Parcubacteria_group
0eaa4501fe27c60b5ab8353cbbde9f35	0	0	0	0	0	0	0	0	0	0	0	0	0	16	Bacteria	Proteobacteria	Gammaproteobacteria	Diplorickettsiales	Diplorickettsiaceae	uncultured	uncultured_Coxiellaceae
2a627aff307f9412101630c7a9b865a3	0	0	0	0	0	2	0	0	0	0	0	0	0	0	Bacteria	Patescibacteria	Microgenomatia	unclassified	unclassified	unclassified	unclassified
92fb114641e27921122496428e2ef0dd	0	16	5	10	0	10	0	0	18	166	23	18	118	17	Bacteria	Actinobacteriota	Actinobacteria	Propionibacteriales	Propionibacteriaceae	Cutibacterium	unclassified
061c3e40264bcf1ca430ea8d73628017	0	0	0	0	0	0	0	0	71	226	0	0	0	0	Bacteria	Patescibacteria	Parcubacteria	UBA9983	UBA9983	UBA9983	Candidatus_Nomurabacteria
3dd68e6ac78ffa954ed7f59c9a0d615a	0	0	45	0	0	0	0	0	0	0	0	0	0	0	Bacteria	Proteobacteria	Gammaproteobacteria	Burkholderiales	Nitrosomonadaceae	GOUTA6	uncultured_bacterium
33f7065be84fbdd191c3b63ccd173b5f	0	0	0	0	0	0	0	0	0	0	0	13	0	0	Bacteria	Acidobacteriota	Acidobacteriae	PAUC26f	PAUC26f	PAUC26f	uncultured_bacterium
2dc1303585a707afb9754cc46d34180e	0	0	0	0	199	0	0	159	0	0	0	0	0	0	Bacteria	Proteobacteria	Gammaproteobacteria	Burkholderiales	Burkholderiaceae	Burkholderia-Caballeronia-Paraburkholderia	unclassified
cca36e44612ce43e302f3350ba14fd6f	0	10	0	0	0	0	0	0	0	0	0	0	0	0	Bacteria	Patescibacteria	Gracilibacteria	Gracilibacteria	Gracilibacteria	Gracilibacteria	uncultured_bacterium
21e8062f1b1f3988d3a41a9c9addb3c1	0	0	0	0	0	0	0	0	0	0	0	0	14	0	Bacteria	Myxococcota	Myxococcia	Myxococcales	Myxococcaceae	P3OB-42	uncultured_bacterium
7f560461d97d29a83104c64c556dee37	0	0	0	0	0	0	0	0	0	0	0	0	101	15	Bacteria	Bacteroidota	Bacteroidia	Chitinophagales	Chitinophagaceae	Chitinophaga	Flexibacter_sp.
c19aaff09e461b028728422b942b7bba	0	0	0	0	0	0	0	0	0	0	23	0	0	0	Bacteria	Proteobacteria	Gammaproteobacteria	Burkholderiales	Chitinimonadaceae	Chitinimonas	uncultured_bacterium
1746ce0b3289af8af262295994532cb9	0	0	0	0	0	0	0	0	0	0	13	0	15	76	Bacteria	Proteobacteria	Gammaproteobacteria	Salinisphaerales	Solimonadaceae	Nevskia	Persicaria_minor
0d13143c5f533bda00854be179bac9eb	0	0	0	0	0	0	0	0	0	54	0	0	0	0	Bacteria	Patescibacteria	Parcubacteria	Parcubacteria	Parcubacteria	Parcubacteria	Parcubacteria_group
a57407cd263c79a08ddae2a857bb675c	0	0	0	0	0	0	0	0	21	0	0	0	0	0	Bacteria	Verrucomicrobiota	Omnitrophia	Omnitrophales	Omnitrophaceae	Candidatus_Omnitrophus	uncultured_bacterium
699dbe0975eb1d4b0c5f110e2e33b322	0	0	0	0	0	0	0	0	0	0	0	0	18	0	Bacteria	Patescibacteria	Parcubacteria	Candidatus_Jorgensenbacteria	Candidatus_Jorgensenbacteria	Candidatus_Jorgensenbacteria	Candidatus_Adlerbacteria
620bf3ad200e8a105f97e035fcd64a1c	0	5	0	0	0	0	0	0	0	0	0	0	0	0	Bacteria	Proteobacteria	Alphaproteobacteria	Rhodobacterales	Rhodobacteraceae	unclassified	unclassified
a4dc4275e31ad73455ae6a9e16c35af6	0	0	0	0	0	0	0	0	18	0	0	0	0	0	Bacteria	Chloroflexi	Dehalococcoidia	unclassified	unclassified	unclassified	unclassified
969fbac26c810801fabe0c89d2eb6cd7	0	0	0	0	0	10	0	0	0	0	0	0	0	0	Bacteria	Patescibacteria	Parcubacteria	Parcubacteria	Parcubacteria	Parcubacteria	uncultured_bacterium
79cc2a81dbec0f47ba8f5f699d00eab3	0	0	0	0	0	0	0	0	0	0	21	3	0	8	Bacteria	Bacteroidota	Bacteroidia	Cytophagales	Spirosomaceae	Dyadobacter	Dyadobacter_fermentans
e0980e49518c8816237de04b33ba39fd	0	0	0	0	0	0	0	0	8	0	0	0	0	0	Bacteria	Patescibacteria	Parcubacteria	Candidatus_Jorgensenbacteria	Candidatus_Jorgensenbacteria	Candidatus_Jorgensenbacteria	Candidatus_Adlerbacteria
9800dda539bdf6d94fd9b7515247146d	0	4	0	0	0	0	0	0	0	0	0	0	0	0	Bacteria	Cyanobacteria	Vampirivibrionia	Gastranaerophilales	Gastranaerophilales	Gastranaerophilales	unclassified
1dae7ec6e8c9af8dd857f08f967c65d4	0	0	0	0	0	0	0	0	0	0	0	52	0	0	Bacteria	Myxococcota	Myxococcia	Myxococcales	Myxococcaceae	P3OB-42	uncultured_Archangiaceae
b435f9fa866ffe3ac82802996db79024	0	0	0	0	0	0	0	0	0	0	18	0	0	165	Bacteria	Proteobacteria	Alphaproteobacteria	uncultured	uncultured	uncultured	unclassified
0b72d504e26c381a6cd0be3de98042af	0	0	0	0	0	4	0	0	0	0	0	0	0	0	Bacteria	Patescibacteria	Parcubacteria	Candidatus_Portnoybacteria	Candidatus_Portnoybacteria	Candidatus_Portnoybacteria	unclassified
619f61387061fe3e3dd51c59e8966be3	0	0	0	0	0	0	0	0	5	0	0	0	0	0	Bacteria	Patescibacteria	Microgenomatia	Candidatus_Daviesbacteria	Candidatus_Daviesbacteria	Candidatus_Daviesbacteria	unclassified
371a91fd4eeb6888c09dc523a3d6bdeb	0	0	29	0	0	28	0	0	0	0	0	0	0	0	Bacteria	Bacteroidota	Kryptonia	Kryptoniales	BSV26	BSV26	unclassified
343c1ca58645b97b2c9d64c212d82d1b	0	0	0	0	0	0	0	0	0	0	0	10	0	0	Bacteria	Acidobacteriota	Acidobacteriae	Acidobacteriales	uncultured	uncultured	uncultured_Acidobacteriaceae
fabef910574d8360c5a311ad4b11d949	0	0	202	0	9	231	0	0	21	0	0	0	0	0	Bacteria	Verrucomicrobiota	Omnitrophia	Omnitrophales	Omnitrophaceae	Candidatus_Omnitrophus	uncultured_bacterium
b491ca1d34f4dc1e79c4755a252152be	0	0	0	0	0	0	0	0	36	0	0	0	0	0	Bacteria	Entotheonellaeota	Entotheonellia	Entotheonellales	Entotheonellaceae	Entotheonellaceae	uncultured_bacterium
6fa477933919fe9a0b7a06e936646991	0	40	0	0	0	0	0	0	0	0	0	0	0	0	Bacteria	Proteobacteria	Alphaproteobacteria	Sphingomonadales	Sphingomonadaceae	Altererythrobacter	unclassified
ed45f41c74d72a6ff168f2770ca1af97	0	0	0	0	0	8	0	0	0	0	0	0	0	0	Bacteria	Patescibacteria	Parcubacteria	UBA9983	UBA9983	UBA9983	uncultured_bacterium
c341552894b483fd60a0b7df85c872e1	0	0	0	0	0	0	0	0	0	0	0	15	0	0	Bacteria	Verrucomicrobiota	Chlamydiae	Chlamydiales	Simkaniaceae	uncultured	unclassified
8db859cfb4367001970b784278a85d2c	0	0	0	0	0	0	0	13	0	0	0	0	0	0	Bacteria	Proteobacteria	Gammaproteobacteria	WD260	WD260	WD260	uncultured_bacterium
3b6260561baf513c5063f33236771ebe	0	0	0	0	0	0	0	0	10	0	0	0	0	0	Bacteria	Verrucomicrobiota	Omnitrophia	Omnitrophales	Omnitrophaceae	Candidatus_Omnitrophus	uncultured_bacterium
018c8ede68a7ff24fd63619d034d1b2b	0	0	0	0	0	0	0	0	0	0	270	0	0	0	Bacteria	Proteobacteria	Alphaproteobacteria	Reyranellales	Reyranellaceae	Reyranella	uncultured_bacterium
7c6ad8264bdb8599d6359b9a5f3e076a	0	0	0	0	0	0	0	0	0	0	0	63	0	0	Bacteria	Verrucomicrobiota	Verrucomicrobiae	Opitutales	Opitutaceae	Opitutus	unclassified
ad97f64418f1cfaedd66f36cb8326be1	0	0	0	0	0	0	0	0	0	0	0	0	18	0	Bacteria	Methylomirabilota	Methylomirabilia	Rokubacteriales	Rokubacteriales	Rokubacteriales	uncultured_bacterium
0c65274166e18887af03090d594398f9	0	0	0	0	0	0	0	0	28	0	0	0	0	0	Bacteria	Planctomycetota	Pla4_lineage	Pla4_lineage	Pla4_lineage	Pla4_lineage	uncultured_bacterium
6951b7fb1879812801a98ede0a846576	0	7	0	0	0	0	0	0	0	0	0	0	0	0	Bacteria	unclassified	unclassified	unclassified	unclassified	unclassified	unclassified
ff9861fcfabf4cd63bd17cfaa9adf0d1	0	0	0	0	0	0	0	0	0	0	0	0	0	28	Bacteria	Proteobacteria	Gammaproteobacteria	Gammaproteobacteria_Incertae_Sedis	Unknown_Family	Acidibacter	uncultured_bacterium
4548406c55d321a40148a3ce32764f21	0	0	0	0	0	0	0	0	0	0	0	75	0	0	Bacteria	Bacteroidota	Bacteroidia	Chitinophagales	Chitinophagaceae	Asinibacterium	unclassified
10134050b9e46093cb3232b04104a8db	56	0	0	0	0	0	0	0	0	0	0	0	0	0	Bacteria	Bacteroidota	Bacteroidia	Flavobacteriales	Crocinitomicaceae	uncultured	uncultured_bacterium
af61fca531522fa498c426eb2a4147e5	0	0	0	0	0	0	0	0	0	40	0	0	0	0	Bacteria	Patescibacteria	Microgenomatia	Candidatus_Woesebacteria	Candidatus_Woesebacteria	Candidatus_Woesebacteria	uncultured_bacterium
d0c0190972974056e4d8d94d126cad1c	0	0	0	0	0	0	0	0	0	0	60	0	0	98	Bacteria	Acidobacteriota	Acidobacteriae	Bryobacterales	Bryobacteraceae	Bryobacter	unclassified
82635994ac7f259c5006eaacb5389439	33	0	0	0	0	0	0	0	0	0	0	0	0	0	Bacteria	Marinimicrobia_(SAR406_clade)	Marinimicrobia_(SAR406_clade)	Marinimicrobia_(SAR406_clade)	Marinimicrobia_(SAR406_clade)	Marinimicrobia_(SAR406_clade)	unclassified
54809e351fd48396d8d770ae8ea5951e	0	0	0	142	0	0	158	0	0	0	1289	108	172	62	Bacteria	Proteobacteria	Gammaproteobacteria	Burkholderiales	Comamonadaceae	Hydrogenophaga	unclassified
2ee4e6c3f9b203a06f8b1a4bb09077b6	0	0	0	0	0	0	0	0	0	0	11	0	0	0	Bacteria	Elusimicrobiota	Lineage_IIb	Lineage_IIb	Lineage_IIb	Lineage_IIb	uncultured_bacterium
c97ecf4d307ca15523ecac4a8d78a721	0	0	0	0	0	0	0	0	0	0	0	0	11	9	Bacteria	Myxococcota	Polyangia	Polyangiales	Sandaracinaceae	uncultured	metagenome
65b967ddf657e95b5c77a7db67e70c8b	0	0	0	0	0	0	0	0	0	0	0	0	0	7	Bacteria	Elusimicrobiota	Elusimicrobia	Lineage_IV	Lineage_IV	Lineage_IV	uncultured_bacterium
61ac100293a449aa07fb9528846a3b12	0	0	0	0	0	0	0	0	0	0	0	7	0	0	Bacteria	Myxococcota	bacteriap25	bacteriap25	bacteriap25	bacteriap25	uncultured_Syntrophobacterales
ebb85f8c8b6c6bdc0ec6ad6a9b1cb69a	0	0	0	0	0	0	0	0	0	13	0	0	0	0	Bacteria	Proteobacteria	Gammaproteobacteria	eub62A3	eub62A3	eub62A3	metagenome
4ac52d28af46bcd8f79cfbad9e2c1c21	0	0	5	0	0	0	0	0	0	0	0	0	0	0	Bacteria	Verrucomicrobiota	Omnitrophia	Omnitrophales	Omnitrophaceae	Candidatus_Omnitrophus	uncultured_bacterium
9c8851d574064b1a26aa8f9b544ce22b	0	0	0	0	34	0	0	15	0	0	0	0	2	0	Bacteria	Proteobacteria	Alphaproteobacteria	Micropepsales	Micropepsaceae	uncultured	unclassified
49a5bf1af521823d0d7904bd93ae653e	0	0	0	0	0	0	0	0	0	384	0	0	0	0	Bacteria	Proteobacteria	Alphaproteobacteria	Rhizobiales	Beijerinckiaceae	Methylocystis	unclassified
b3f4e3e3cfa7e6606972cb72553b3db8	32	0	0	0	0	0	0	0	0	0	0	0	0	0	Bacteria	Actinobacteriota	Actinobacteria	PeM15	PeM15	PeM15	unclassified
abdf55c4d960651675b50132a9633fc2	0	0	0	0	0	0	0	0	15	0	0	0	0	0	Bacteria	Patescibacteria	Parcubacteria	UBA9983	UBA9983	UBA9983	unclassified
905311cdf014cfaca93fe0f76df362a2	0	0	0	11	0	0	0	0	0	0	0	0	0	0	Bacteria	Proteobacteria	Alphaproteobacteria	unclassified	unclassified	unclassified	unclassified
c5a00b7fa139dd1bc13bcf6f5dd8841f	0	7	0	0	0	0	0	0	0	0	0	0	0	0	Bacteria	Patescibacteria	ABY1	Candidatus_Komeilibacteria	Candidatus_Komeilibacteria	Candidatus_Komeilibacteria	uncultured_bacterium
14c71c7f332ddab6d286cb981f96cb5e	0	0	0	0	0	0	0	0	0	0	0	0	0	146	Bacteria	unclassified	unclassified	unclassified	unclassified	unclassified	unclassified
7a704dd6123699abccc44c702430c373	0	0	0	0	0	0	0	0	0	0	0	199	0	0	Bacteria	Proteobacteria	Gammaproteobacteria	Burkholderiales	Nitrosomonadaceae	MND1	unclassified
eff0ba1dc6abef40e1b9719b42bc8cb7	0	0	0	0	0	0	0	0	20	0	0	0	0	0	Bacteria	Patescibacteria	Parcubacteria	Candidatus_Kaiserbacteria	Candidatus_Kaiserbacteria	Candidatus_Kaiserbacteria	Parcubacteria_group
8eb56be580670c38afa1ae7966e32b78	0	0	0	0	0	0	0	0	0	0	0	107	0	0	Bacteria	AncK6	AncK6	AncK6	AncK6	AncK6	uncultured_bacterium
593bf0479fb837e9429a3c2c1c59a540	0	0	0	0	0	0	0	0	0	0	0	0	0	51	Bacteria	Verrucomicrobiota	Omnitrophia	Omnitrophales	Omnitrophaceae	Candidatus_Omnitrophus	Omnitrophica_bacterium
2f8c242cfd50f3c1a0f6bb6ac17eed49	0	0	0	0	0	0	0	0	0	20	0	0	0	0	Bacteria	Patescibacteria	Parcubacteria	UBA9983	UBA9983	UBA9983	uncultured_bacterium
9f8640d7485a4416e67d987ac47c7045	0	0	0	0	0	0	0	0	0	0	0	19	0	0	Bacteria	Acidobacteriota	Acidobacteriae	Acidobacteriales	uncultured	uncultured	uncultured_bacterium
418b4e82f0c26456dd2286ae87e2ab0d	0	0	0	0	0	0	0	0	0	31	0	0	0	0	Bacteria	Chloroflexi	Anaerolineae	RBG-13-54-9	RBG-13-54-9	RBG-13-54-9	uncultured_prokaryote
1ec66bdc2de4cf97bf39cf37d2cd8bb5	0	33	0	0	0	0	0	0	0	0	0	0	0	0	Bacteria	Bacteroidota	Bacteroidia	Flavobacteriales	Flavobacteriaceae	unclassified	unclassified
5dd1ff985828d17832458a5c4d833e75	0	0	0	0	0	0	0	0	0	0	0	0	7	0	Bacteria	Proteobacteria	Gammaproteobacteria	Alteromonadales	Pseudoalteromonadaceae	Pseudoalteromonas	unclassified
d4b580a2e309e9038544e9c3df39ffe1	0	0	0	0	183	0	0	142	0	0	0	0	0	57	Bacteria	Proteobacteria	Gammaproteobacteria	Burkholderiales	Comamonadaceae	unclassified	unclassified
bece10b89a7d947f31a4d319b19c2ae4	0	0	0	2	0	0	0	0	0	0	0	0	0	0	Bacteria	Bacteroidota	Kapabacteria	Kapabacteriales	Kapabacteriales	Kapabacteriales	uncultured_bacterium
cc27ea90a63779cb6e57278a3a761f0b	0	0	0	0	0	0	0	0	0	0	0	0	0	4	Bacteria	Proteobacteria	Gammaproteobacteria	Diplorickettsiales	Diplorickettsiaceae	uncultured	uncultured_proteobacterium
f45de0a0ef27928133caeb10fd9b9dc9	0	0	0	0	0	0	0	0	0	0	0	0	0	8	Bacteria	Bacteroidota	Bacteroidia	Sphingobacteriales	env.OPS_17	env.OPS_17	uncultured_Sphingobacteriales
07360ec36a944a14f8b064d4a3b04b16	0	0	0	0	0	0	0	0	0	107	0	0	0	0	Bacteria	Methylomirabilota	Methylomirabilia	Methylomirabilales	Methylomirabilaceae	Candidatus_Methylomirabilis	Candidatus_Methylomirabilis
c8e0cfba34c86f9287340b8ac1d812f8	0	56	0	0	0	0	0	0	0	0	0	0	0	0	Bacteria	Proteobacteria	Alphaproteobacteria	Rhodobacterales	Rhodobacteraceae	unclassified	unclassified
b2f1b60d0f2e97af935fdb1456bb447d	0	0	0	0	0	0	0	0	26	0	0	0	0	0	Bacteria	Verrucomicrobiota	Omnitrophia	Omnitrophales	Omnitrophaceae	Candidatus_Omnitrophus	Omnitrophica_WOR_2
1b99aaeb64bee113af2f78c0551b142f	0	187	0	0	0	0	0	0	0	0	30	0	0	14	Bacteria	Actinobacteriota	Actinobacteria	Micrococcales	Microbacteriaceae	Chryseoglobus	uncultured_bacterium
dc5a251472b6811c0d3693fdf484e1de	0	0	0	0	0	0	0	0	0	19	0	0	0	0	Bacteria	Proteobacteria	Gammaproteobacteria	Burkholderiales	Comamonadaceae	unclassified	unclassified
6dd955444a640965bf9f2793e6d39b60	0	0	0	0	0	0	0	0	0	0	0	16	0	0	Bacteria	Proteobacteria	Gammaproteobacteria	Burkholderiales	B1-7BS	B1-7BS	unclassified
edc4216128b9de90238c03b050341751	0	0	0	0	0	0	0	0	10	0	0	0	0	0	Bacteria	Patescibacteria	Parcubacteria	Candidatus_Colwellbacteria	Candidatus_Colwellbacteria	Candidatus_Colwellbacteria	unclassified
97c481776f303c3e8ebf4327f4547a58	0	0	0	0	0	0	0	0	0	0	11	0	0	0	Bacteria	Planctomycetota	Planctomycetes	Gemmatales	Gemmataceae	unclassified	unclassified
5e896d2a155bece3b3be56b72219f3fd	0	2	0	0	0	0	0	0	0	0	0	0	0	0	Bacteria	Bacteroidota	Bacteroidia	Cytophagales	Amoebophilaceae	uncultured	uncultured_bacterium
ef56e023693d7706bdd7200af4e97fad	0	0	0	0	0	0	0	0	0	0	0	20	0	20	Bacteria	Cyanobacteria	Vampirivibrionia	Obscuribacterales	Obscuribacteraceae	Obscuribacteraceae	uncultured_bacterium
91cceb3490a1a8c6140bb21ff8d4071d	0	0	0	0	0	0	0	0	0	0	0	10	0	235	Bacteria	Proteobacteria	Alphaproteobacteria	uncultured	uncultured	uncultured	uncultured_bacterium
2e1db02d08e85ded982f76e7603e6b80	0	0	0	0	0	0	0	0	0	0	0	21	0	0	Bacteria	Planctomycetota	Pla4_lineage	Pla4_lineage	Pla4_lineage	Pla4_lineage	uncultured_planctomycete
cf6199f5d1a908955700a1836fcfb240	0	0	0	0	0	0	0	0	0	0	0	0	0	36	Bacteria	Chloroflexi	P2-11E	P2-11E	P2-11E	P2-11E	uncultured_bacterium
a9584e21ab32ecb9e9aec188a7acddd9	0	0	0	0	0	0	0	0	0	0	32	0	0	0	Bacteria	Nitrospirota	Leptospirillia	Leptospirillales	Leptospirillaceae	Leptospirillum	uncultured_Nitrospirae
14389cecc0775cea0b17597f2832c46d	0	0	15	0	0	14	0	0	0	0	0	0	0	0	Bacteria	Patescibacteria	Berkelbacteria	Berkelbacteria	Berkelbacteria	Berkelbacteria	uncultured_bacterium
1bd661aedc57e2b926476eb7219c1fef	0	0	0	0	0	0	0	0	0	131	0	0	0	0	Bacteria	Acidobacteriota	Blastocatellia	Pyrinomonadales	Pyrinomonadaceae	RB41	uncultured_Acidobacteria
3c52eaad007d4441cf6b14f348708006	173	0	0	0	0	0	0	0	0	0	0	0	0	0	Bacteria	Cyanobacteria	Cyanobacteriia	Synechococcales	Cyanobiaceae	Cyanobium_PCC-6307	uncultured_cyanobacterium
fb3e6dc4ccb0cd3012b6a895ee78e7b5	0	0	0	0	0	4	0	0	0	0	0	0	0	0	Bacteria	Verrucomicrobiota	Omnitrophia	Omnitrophales	Omnitrophaceae	Candidatus_Omnitrophus	uncultured_bacterium
9a3a79eb179ed0375b651267eb82f855	0	0	0	0	0	0	0	0	0	0	0	0	0	32	Bacteria	Proteobacteria	Gammaproteobacteria	Xanthomonadales	Rhodanobacteraceae	Rhodanobacter	uncultured_Xanthomonadaceae
07876676033317cf050fff4c3588da41	0	0	0	0	0	0	0	0	0	0	0	0	18	0	Bacteria	Verrucomicrobiota	Verrucomicrobiae	Opitutales	Opitutaceae	Lacunisphaera	uncultured_bacterium
d11ec7a02eba7f5a4c55bf9538711825	0	0	0	0	0	0	0	0	0	0	38	0	0	0	Bacteria	Planctomycetota	Planctomycetes	Gemmatales	Gemmataceae	uncultured	unclassified
c31ed8fd31d9dcaed9d0c8d06feb2f5a	0	0	0	0	0	0	0	0	0	32	0	0	0	0	Bacteria	Proteobacteria	Alphaproteobacteria	Paracaedibacterales	Paracaedibacteraceae	Candidatus_Paracaedibacter	unclassified
cdee1275037428e4d8d0f9decbfa06ff	0	0	0	0	0	0	0	0	0	0	13	0	0	0	Bacteria	Armatimonadota	Chthonomonadetes	Chthonomonadales	Chthonomonadales	Chthonomonadales	uncultured_bacterium
858a262fd63e74e5b625e72fc53c68c7	0	0	0	0	0	0	0	0	0	0	0	0	13	0	Bacteria	Acidobacteriota	Acidobacteriae	Acidobacteriales	uncultured	uncultured	uncultured_bacterium
9905ca5481fc9a8bf7abe503057e06e9	0	0	0	0	0	0	0	0	0	167	0	0	0	0	Bacteria	Patescibacteria	Microgenomatia	Candidatus_Woesebacteria	Candidatus_Woesebacteria	Candidatus_Woesebacteria	unclassified
b2bc7bb2c0e837f59eb47fabba49d135	0	0	0	0	86	0	0	54	0	0	52	0	0	0	Bacteria	Proteobacteria	Alphaproteobacteria	Micropepsales	Micropepsaceae	unclassified	unclassified
d505295da9821357e00b3835612d727b	0	0	31	0	9	37	0	0	0	0	0	0	0	0	Bacteria	Bacteroidota	Ignavibacteria	Ignavibacteriales	Ignavibacteriaceae	Ignavibacterium	uncultured_bacterium
b26724dd8aa3e7f5672e7e47a5a7da08	0	6	0	0	0	0	0	0	0	0	0	0	0	0	Bacteria	Campilobacterota	Campylobacteria	Campylobacterales	Rs-M59_termite_group	Rs-M59_termite_group	uncultured_bacterium
eb85f7f44ae206a325d939c61a0eee79	0	0	0	0	0	0	0	0	0	0	0	17	0	0	Bacteria	Actinobacteriota	Thermoleophilia	Gaiellales	unclassified	unclassified	unclassified
2c4237b8e09c6a64d4a421982469a3ae	0	0	0	0	0	0	0	0	0	0	0	0	0	9	Bacteria	Proteobacteria	Alphaproteobacteria	Defluviicoccales	uncultured	uncultured	unclassified
683ebf0892f65c24ec7f04eadd9cf851	11	23	0	0	0	0	0	0	0	0	0	0	0	0	Bacteria	Proteobacteria	Gammaproteobacteria	Alteromonadales	Pseudoalteromonadaceae	Pseudoalteromonas	Pseudoalteromonas_spongiae
f7fda86988991410d242e768098b44ec	0	0	0	0	0	0	0	0	23	0	0	0	0	0	Bacteria	Verrucomicrobiota	Omnitrophia	Omnitrophales	Omnitrophaceae	Candidatus_Omnitrophus	uncultured_bacterium
352b66fc317d7b0dc13b8225b498c776	57	0	0	0	0	0	0	0	0	0	0	0	0	0	Bacteria	Actinobacteriota	Acidimicrobiia	Microtrichales	Microtrichaceae	Sva0996_marine_group	uncultured_Verrucomicrobiales
5fb5a0c244831cefea597ec29b4b5440	0	9	0	0	0	0	0	0	0	0	0	0	0	0	Bacteria	Verrucomicrobiota	Omnitrophia	Omnitrophales	Omnitrophales	Omnitrophales	uncultured_bacterium
357ce8b1e039ccc501a76aee93ffb8e3	0	0	0	0	0	9	0	0	0	0	0	0	0	0	Bacteria	Verrucomicrobiota	Lentisphaeria	Victivallales	GWF2-44-16	GWF2-44-16	uncultured_bacterium
09edb702e0ec302f9732328a30dada83	0	0	0	0	0	0	0	0	0	0	3	0	0	0	Bacteria	Proteobacteria	Gammaproteobacteria	Coxiellales	Coxiellaceae	Coxiella	uncultured_bacterium
4e9e54f5ee01dad7ff8d8e28c4169e0e	0	0	0	64	0	0	191	0	0	0	0	0	0	0	Bacteria	Proteobacteria	Alphaproteobacteria	Rhodobacterales	Rhodobacteraceae	Rhodobacter	unclassified
a89f1068c5235adfe2eba17442030481	0	0	0	0	0	0	0	0	0	59	0	0	0	0	Bacteria	Verrucomicrobiota	Verrucomicrobiae	Methylacidiphilales	Methylacidiphilaceae	uncultured	uncultured_bacterium
6ffc2a53c7d28ca3a2c28096044b3280	0	4	0	0	0	0	0	0	0	0	0	0	0	0	Bacteria	Planctomycetota	Planctomycetes	Planctomycetales	Gimesiaceae	uncultured	uncultured_planctomycete
d76bb79e81fc833047043db6c6db32b7	0	0	0	0	0	0	0	0	0	0	9	0	0	0	Bacteria	Cyanobacteria	Sericytochromatia	Sericytochromatia	Sericytochromatia	Sericytochromatia	uncultured_bacterium
ab0f9154c0e7dd2ca02583102c024088	0	13	0	0	0	0	0	0	0	0	0	0	0	0	Bacteria	Bacteroidota	Bacteroidia	Flavobacteriales	Flavobacteriaceae	Psychroflexus	uncultured_organism
b5b62ffca558ef2919d80ffe02fb5d88	0	23	0	0	0	0	0	0	0	0	0	0	0	0	Bacteria	Proteobacteria	Gammaproteobacteria	Burkholderiales	Comamonadaceae	unclassified	unclassified
75397b9279bc98de74e8b9b0f2e9cc46	0	0	20	0	0	15	0	0	0	0	0	0	0	0	Bacteria	Bacteroidota	Kryptonia	Kryptoniales	BSV26	BSV26	unclassified
111747de70952d778a803b00a3b4508b	0	0	0	0	0	0	0	0	0	0	0	30	0	0	Bacteria	Proteobacteria	Alphaproteobacteria	Acetobacterales	Acetobacteraceae	uncultured	uncultured_bacterium
74112c7b2999ab7063ae4ce006a85fab	0	10	0	0	0	0	0	0	0	0	0	0	0	0	Bacteria	Proteobacteria	Alphaproteobacteria	Rhodobacterales	Rhodobacteraceae	unclassified	unclassified
38cbcfde0fd29e6601a88c0dc397f7c5	0	0	0	0	0	0	0	0	44	0	0	0	0	0	Bacteria	Patescibacteria	Microgenomatia	Candidatus_Daviesbacteria	Candidatus_Daviesbacteria	Candidatus_Daviesbacteria	uncultured_bacterium
5b10055416ade4274fe385f83ba6f070	0	0	0	0	0	0	0	0	8	0	0	0	0	0	Bacteria	Patescibacteria	ABY1	Candidatus_Kerfeldbacteria	Candidatus_Kerfeldbacteria	Candidatus_Kerfeldbacteria	uncultured_bacterium
dc17a16efa1e374e59da63b23f79a4dd	0	0	0	0	0	0	0	0	20	0	0	0	0	0	Bacteria	Patescibacteria	Microgenomatia	Candidatus_Daviesbacteria	Candidatus_Daviesbacteria	Candidatus_Daviesbacteria	uncultured_bacterium
cbe9678771d42d9c42af553b917f3c35	0	0	0	0	0	0	0	0	0	0	0	0	15	0	Bacteria	Acidobacteriota	Acidobacteriae	Acidobacteriales	uncultured	uncultured	unclassified
6b2200d6c72211b9d0339391916a576c	0	11	0	0	0	0	0	0	0	0	0	0	0	0	Bacteria	Proteobacteria	Gammaproteobacteria	Pseudomonadales	Moraxellaceae	uncultured	metagenome
34851ee7101ca57d866cef581debde44	0	0	0	0	0	0	0	0	0	0	0	10	0	0	Bacteria	Bacteroidota	Bacteroidia	Sphingobacteriales	KD3-93	KD3-93	uncultured_bacterium
bf69f070f0dd8c41b3892f7e55c511cd	0	0	0	0	0	0	0	0	0	5	0	0	0	0	Bacteria	Proteobacteria	Alphaproteobacteria	Rhodospirillales	uncultured	uncultured	unidentified_marine
26c5f8546c6871eb1ca3c7f61708f379	0	0	0	0	0	50	0	0	0	84	0	0	0	0	Bacteria	Bacteroidota	Ignavibacteria	Ignavibacteriales	SR-FBR-L83	SR-FBR-L83	uncultured_bacterium
f3a12d19029826382b3dd963275408e8	0	0	0	0	0	0	0	0	0	0	0	23	0	0	Bacteria	Proteobacteria	Alphaproteobacteria	Rhizobiales	A0839	A0839	uncultured_bacterium
77b09e6a5807b42fa7086ec2352d7167	0	25	0	0	0	0	0	0	0	0	0	0	0	0	Bacteria	Verrucomicrobiota	Omnitrophia	Omnitrophales	Omnitrophaceae	Candidatus_Omnitrophus	uncultured_prokaryote
c2291f59faccb208d2a3fdb8dd037de8	0	0	0	0	0	0	0	0	0	0	0	59	0	0	Bacteria	Verrucomicrobiota	Omnitrophia	Omnitrophales	Omnitrophaceae	Candidatus_Omnitrophus	uncultured_Firmicutes
5b19c326d8be8424a3430630483a0a7d	0	8	0	0	0	0	0	0	0	0	0	0	0	0	Bacteria	Proteobacteria	Alphaproteobacteria	Rickettsiales	Mitochondria	Mitochondria	Berkeleya_fennica
0b0f187872195361ec609d43e7e4edd0	0	0	0	0	0	0	0	0	25	23	0	0	0	0	Bacteria	Patescibacteria	Parcubacteria	unclassified	unclassified	unclassified	unclassified
fe1116b08f67b2d3fd38ec5c5a261be7	0	0	0	0	0	0	8	0	0	0	0	0	21	0	Bacteria	Proteobacteria	Gammaproteobacteria	Burkholderiales	Aquaspirillaceae	Laribacter	Laribacter_hongkongensis
eb9243f917e11353332d490fa1686a90	0	0	18	0	0	20	0	0	0	0	0	0	0	0	Bacteria	Patescibacteria	Parcubacteria	UBA9983	UBA9983	UBA9983	uncultured_bacterium
8b913564c993ff76e6acb1b9b62de4f3	0	0	0	0	0	0	0	0	22	0	0	0	0	0	Bacteria	Acidobacteriota	Subgroup_20	Subgroup_20	Subgroup_20	Subgroup_20	uncultured_bacterium
c9917d104e8d281fb04d714206c40f09	0	0	81	0	0	42	0	0	0	0	0	0	0	0	Bacteria	Verrucomicrobiota	Omnitrophia	Omnitrophales	Omnitrophaceae	Candidatus_Omnitrophus	uncultured_bacterium
162d8ea053101a9ad28468b2d7062175	0	0	0	0	0	0	0	0	0	0	0	0	34	0	Bacteria	Firmicutes	unclassified	unclassified	unclassified	unclassified	unclassified
24229e39b1e8e7532a805c02548c9ee3	0	0	0	0	0	0	0	0	0	0	22	0	0	0	Bacteria	Chloroflexi	Anaerolineae	SBR1031	SBR1031	SBR1031	uncultured_bacterium
87cbd1d5f2bcd9a60429f8acf4dc7076	0	0	0	0	0	0	0	0	0	0	0	0	0	59	Bacteria	Chloroflexi	KD4-96	KD4-96	KD4-96	KD4-96	uncultured_bacterium
a3fd5c28e06e4a25c617b06ea654657b	0	0	0	0	0	0	0	0	20	0	0	0	0	0	Bacteria	Patescibacteria	Microgenomatia	Candidatus_Gottesmanbacteria	Candidatus_Gottesmanbacteria	Candidatus_Gottesmanbacteria	uncultured_bacterium
26de19f4abce97058fee4ec898cef77e	43	66	2838	53	73	2495	50	52	85	55	77	69	58	85	Bacteria	Proteobacteria	Gammaproteobacteria	Methylococcales	Methylomonadaceae	uncultured	uncultured_bacterium
51d136757bba5df5bd957344611049f7	0	0	0	0	0	0	0	0	0	0	19	0	0	0	Bacteria	Verrucomicrobiota	Verrucomicrobiae	Pedosphaerales	Pedosphaeraceae	Pedosphaeraceae	unclassified
781a20fe5899609e25be807819ac4824	0	0	0	0	0	0	0	0	0	0	0	0	33	0	Bacteria	Cyanobacteria	Vampirivibrionia	Caenarcaniphilales	Caenarcaniphilales	Caenarcaniphilales	uncultured_bacterium
1975d5ce3c2136d32a9f8afecb64b952	0	0	0	0	0	0	0	0	6	0	0	0	0	0	Bacteria	Patescibacteria	Microgenomatia	Candidatus_Woesebacteria	Candidatus_Woesebacteria	Candidatus_Woesebacteria	Candidatus_Woesebacteria
dca76aaa2fab7e3e20a6d62d45b38de2	0	7	0	0	0	0	0	0	0	0	0	0	0	0	Bacteria	Patescibacteria	Microgenomatia	Candidatus_Gottesmanbacteria	Candidatus_Gottesmanbacteria	Candidatus_Gottesmanbacteria	uncultured_bacterium
09246df354e469810fe985375cc32a88	0	84	0	0	0	0	0	0	0	0	0	0	0	0	Bacteria	Proteobacteria	Gammaproteobacteria	Burkholderiales	Rhodocyclaceae	Dechlorobacter	uncultured_bacterium
7c52d9c5f16f28f56291f6d58b2f3b16	0	0	0	21	0	0	57	0	0	0	0	0	0	0	Bacteria	Bacteroidota	Bacteroidia	Chitinophagales	Chitinophagaceae	Ferruginibacter	unclassified
110a46ebafc32521028ae81ad70ca100	0	0	0	0	0	0	0	0	0	0	0	0	0	20	Bacteria	Bacteroidota	Bacteroidia	Sphingobacteriales	CWT_CU03-E12	CWT_CU03-E12	uncultured_Bacteroidetes
948c0e0af734dac11c64882aacc899cf	0	0	0	0	0	0	0	0	0	0	0	21	0	0	Bacteria	Planctomycetota	Planctomycetes	Pirellulales	Pirellulaceae	uncultured	uncultured_bacterium
7e40b4740a19be119035c50eb03efc39	0	0	0	0	0	0	0	0	0	49	0	0	0	0	Bacteria	Acidobacteriota	Vicinamibacteria	Vicinamibacterales	uncultured	uncultured	unclassified
5838b71a1d2d29e166f879df92f1d4fb	0	0	0	0	0	0	0	0	0	0	0	10	0	0	Bacteria	Armatimonadota	uncultured	uncultured	uncultured	uncultured	metagenome
681d7897a3b5343696f8d4171a4b498d	0	0	0	0	0	0	0	0	0	0	19	0	0	0	Bacteria	Planctomycetota	Planctomycetes	Isosphaerales	Isosphaeraceae	Tundrisphaera	uncultured_bacterium
8ef6aacf3682a6e5ba28f64faaa2e8a2	0	0	0	0	0	5	0	0	0	0	0	0	0	0	Bacteria	Patescibacteria	Parcubacteria	Candidatus_Yanofskybacteria	Candidatus_Yanofskybacteria	Candidatus_Yanofskybacteria	uncultured_bacterium
1f46c0cf14604a23ee3598b840894a22	0	0	0	0	0	0	0	0	0	29	0	0	0	0	Bacteria	Actinobacteriota	RBG-16-55-12	RBG-16-55-12	RBG-16-55-12	RBG-16-55-12	uncultured_bacterium
6a13a493dc8722b13e8f4fae506b0a8a	0	0	0	0	0	0	0	0	18	0	0	0	0	0	Bacteria	Chloroflexi	Dehalococcoidia	Sh765B-TzT-20	Sh765B-TzT-20	Sh765B-TzT-20	uncultured_bacterium
a1f627df83fb543a12547f8c80a9cfd9	0	32	0	0	0	0	0	0	0	0	0	0	0	0	Bacteria	Verrucomicrobiota	Chlamydiae	Chlamydiales	Simkaniaceae	uncultured	unclassified
982827b98c45569bbc1b7fe8be8d6444	0	10	0	0	0	0	0	0	0	0	0	0	0	0	Bacteria	Proteobacteria	Gammaproteobacteria	Pseudomonadales	Moraxellaceae	Psychrobacter	Psychrobacter_meningitidis
6aff4dfa1df721ad3b92b4c1dcaebd4d	0	0	0	0	0	0	0	0	0	0	6	0	29	0	Bacteria	Proteobacteria	Alphaproteobacteria	Caedibacterales	Caedibacteraceae	Caedibacter	endosymbiont_of
fb49a3622381d6b3adb2f6234497504b	0	0	0	0	15	0	0	17	0	0	0	0	0	0	Bacteria	Proteobacteria	Alphaproteobacteria	Micropepsales	Micropepsaceae	Micropepsaceae	uncultured_bacterium
a7f423b5f72ec37596a3aad3bc8298e5	31	0	0	0	0	0	0	0	0	0	0	0	0	0	Bacteria	Bacteroidota	Bacteroidia	Flavobacteriales	Flavobacteriaceae	uncultured	unclassified
962d79d8c5791232262a9326a7918316	0	18	0	0	0	0	0	0	23	0	0	0	0	0	Bacteria	Proteobacteria	Alphaproteobacteria	Sphingomonadales	Sphingomonadaceae	Sphingomonas	unclassified
6e6df9690a5b9c29d6295f056ed0a302	0	0	0	0	0	0	0	0	0	0	0	0	0	68	Bacteria	Acidobacteriota	Holophagae	Holophagales	Holophagaceae	Geothrix	uncultured_bacterium
eb431ff509228a055015e28fe06dbe55	0	0	0	0	81	0	0	30	0	0	0	0	0	0	Bacteria	Proteobacteria	Gammaproteobacteria	Burkholderiales	Sulfuricellaceae	Ferritrophicum	uncultured_bacterium
eb0720511b3bb62d2eb1e22ee7c5efdb	0	0	0	0	0	0	0	0	0	0	3	0	0	0	Bacteria	Nitrospirota	Nitrospiria	Nitrospirales	Nitrospiraceae	Nitrospira	uncultured_Nitrospiraceae
efb22ebc5074bfbc67bebd90aa49bbc5	0	0	0	0	0	0	0	0	0	0	0	49	0	0	Bacteria	Bacteroidota	Bacteroidia	Sphingobacteriales	AKYH767	AKYH767	uncultured_bacterium
4b75ad8c3138a9f24735ee7e8461ca8b	0	0	0	25	0	0	20	0	0	0	0	0	0	0	Bacteria	Bacteroidota	Ignavibacteria	Ignavibacteriales	Ignavibacteriaceae	Ignavibacterium	uncultured_bacterium
ae3fadcdd290d3c9e4fa035c21ee9ad0	0	0	0	0	8	0	0	0	8	8	6	6	0	0	Bacteria	Chloroflexi	Chloroflexia	Chloroflexales	Roseiflexaceae	uncultured	uncultured_Roseiflexus
ed660b41cbbf3523438601de51566eb0	0	33	0	0	0	0	0	0	0	0	0	0	0	0	Bacteria	Actinobacteriota	Actinobacteria	Pseudonocardiales	Pseudonocardiaceae	Pseudonocardia	unclassified
118ee77fc18e86e5e39dc2108cde91b4	0	0	0	0	0	0	0	0	0	199	41	0	0	0	Bacteria	Nitrospirota	Nitrospiria	Nitrospirales	Nitrospiraceae	Nitrospira	unclassified
0116e6d19529c952978fb7280da2b013	26	41	45	38	0	46	21	0	25	1923	30	38	0	0	Bacteria	Proteobacteria	Alphaproteobacteria	Rhizobiales	Xanthobacteraceae	Pseudolabrys	unclassified
e3b3278287cf32fa22370113581d6560	0	0	93	0	0	41	0	0	0	0	0	0	0	0	Bacteria	Patescibacteria	Parcubacteria	Candidatus_Moranbacteria	Candidatus_Moranbacteria	Candidatus_Moranbacteria	uncultured_organism
def574a253fd6999a63a5514b2928ef3	0	0	34	0	0	30	0	0	0	0	0	0	0	0	Bacteria	Patescibacteria	Parcubacteria	unclassified	unclassified	unclassified	unclassified
12b93f6ed7e62aba983fb51de1170f98	0	0	0	0	0	0	0	0	14	0	0	0	0	0	Bacteria	Verrucomicrobiota	Omnitrophia	Omnitrophales	Omnitrophaceae	Candidatus_Omnitrophus	uncultured_bacterium
67e9dd49360d1577c4a02d215bdef542	0	0	0	0	0	0	0	0	0	0	0	0	0	29	Bacteria	Verrucomicrobiota	Verrucomicrobiae	Pedosphaerales	Pedosphaeraceae	Pedosphaeraceae	unclassified
4e9f0d3b09509d3558d83ec1edcb43f3	0	0	0	0	0	0	0	0	26	0	0	0	0	0	Bacteria	Verrucomicrobiota	Omnitrophia	Omnitrophales	Omnitrophaceae	Candidatus_Omnitrophus	uncultured_bacterium
50bef0776b442d38fe4de5a83b9187a8	11	0	0	0	0	8	6	7	13	216	379	0	62	30	Bacteria	Firmicutes	Clostridia	Clostridiales	Clostridiaceae	Clostridium_sensu_stricto_11	Clostridium_senegalense
8d13a21c6fa4455824b63ed8431a8141	164	0	0	0	0	0	0	0	0	0	0	0	0	0	Bacteria	Actinobacteriota	Acidimicrobiia	Actinomarinales	Actinomarinaceae	Candidatus_Actinomarina	unclassified
2ab7e91b4244e425148cf28a34461ddc	32	0	0	0	0	0	0	0	0	0	0	0	0	0	Bacteria	Desulfobacterota	Desulfuromonadia	PB19	PB19	PB19	unclassified
78ffe9668ed3ed0b0f99db93d5a9193f	0	0	99	0	0	66	0	0	0	0	0	0	4	0	Bacteria	Bacteroidota	Bacteroidia	Bacteroidales	SB-5	SB-5	uncultured_bacterium
e6d339890e36548cd6ee78fcf431b0d2	0	0	0	0	0	0	0	0	47	0	0	0	0	0	Bacteria	Proteobacteria	Gammaproteobacteria	Burkholderiales	Gallionellaceae	unclassified	unclassified
0dabc495ec66dd86a3ee092fca8bbedf	0	0	0	0	0	0	0	0	0	0	0	0	31	0	Bacteria	Verrucomicrobiota	Omnitrophia	Omnitrophales	Omnitrophales	Omnitrophales	uncultured_planctomycete
360ad5e7c4226a1f3cf2d1963e8a3de7	0	98	0	0	0	0	0	0	0	0	0	0	0	0	Bacteria	Campilobacterota	Campylobacteria	Campylobacterales	Arcobacteraceae	uncultured	uncultured_bacterium
b54a4e2d687e8a71b91e83537a6faff2	0	0	0	0	0	21	0	0	0	0	0	0	0	0	Bacteria	Proteobacteria	Gammaproteobacteria	Burkholderiales	Rhodocyclaceae	uncultured	beta_proteobacterium
87f384ef46cbd5736f66eae306af57cf	0	19	0	0	0	0	0	0	0	0	0	0	0	0	Bacteria	Cyanobacteria	Cyanobacteriia	Cyanobacteriales	Coleofasciculaceae	Microcoleus_CENA344	Microcoleus_sp.
993a211ffb84c7498e937f87fe851eb0	0	0	0	0	0	0	0	6	0	0	0	0	0	0	Bacteria	Proteobacteria	Alphaproteobacteria	Parvibaculales	unclassified	unclassified	unclassified
cfe31677446d2cbb73c30da1cc7e18b6	0	15	0	0	0	0	0	0	0	0	0	0	0	0	Bacteria	Proteobacteria	Alphaproteobacteria	Micavibrionales	uncultured	uncultured	uncultured_bacterium
9ed3c44835452a5dfce95121fbbfd62c	0	0	0	0	0	0	0	0	16	0	0	0	0	0	Bacteria	PAUC34f	PAUC34f	PAUC34f	PAUC34f	PAUC34f	uncultured_bacterium
dca676ad46c1acd0f6f236d6ca9724ab	0	0	0	0	0	0	0	0	0	11	0	0	0	0	Bacteria	Patescibacteria	Parcubacteria	Candidatus_Brennerbacteria	Candidatus_Brennerbacteria	Candidatus_Brennerbacteria	Parcubacteria_bacterium
0f0826a7cc39bb3fbb39e2e519e24d2f	0	0	0	0	0	0	0	0	0	0	0	0	14	0	Bacteria	Planctomycetota	OM190	OM190	OM190	OM190	uncultured_bacterium
f42f0cd5a5cf6d78d34cebe0459ce8cf	0	0	0	0	0	0	0	0	0	24	0	0	0	0	Bacteria	WPS-2	WPS-2	WPS-2	WPS-2	WPS-2	uncultured_bacterium
e188f2c545d8f52a42e68518a99d9df1	0	0	0	0	0	0	0	0	0	0	0	0	32	0	Bacteria	Elusimicrobiota	Lineage_IIc	Lineage_IIc	Lineage_IIc	Lineage_IIc	uncultured_bacterium
9acd6ba420af6a62821b7da187e5004e	0	0	0	0	0	0	0	0	0	15	0	0	0	0	Bacteria	Planctomycetota	Pla4_lineage	Pla4_lineage	Pla4_lineage	Pla4_lineage	uncultured_bacterium
78487e792bdf76e158050555c946ad77	0	0	0	0	0	0	0	0	0	0	0	0	4	0	Bacteria	Desulfobacterota	Desulfovibrionia	Desulfovibrionales	Desulfovibrionaceae	Desulfovibrio	Desulfovibrio_fairfieldensis
5dc8cf7f8dbf5d995d9ce7b39a87268a	0	0	0	10	0	0	0	0	0	0	9	12	0	53	Bacteria	Actinobacteriota	Actinobacteria	Frankiales	Sporichthyaceae	unclassified	unclassified
5d797d34033156e15bc0fe8f33e5205d	0	0	0	0	0	0	0	0	0	0	0	0	19	26	Bacteria	Methylomirabilota	Methylomirabilia	Rokubacteriales	Rokubacteriales	Rokubacteriales	uncultured_bacterium
70a60094a438d40b0f3a4e8a14a3ad7a	0	0	0	0	0	0	0	0	0	139	0	0	0	0	Bacteria	Patescibacteria	Microgenomatia	Candidatus_Gottesmanbacteria	Candidatus_Gottesmanbacteria	Candidatus_Gottesmanbacteria	uncultured_bacterium
0b15633739660983d6aa2dca9b56735e	0	19	0	0	0	0	0	0	13	0	189	0	57	41	Bacteria	Bacteroidota	Bacteroidia	Flavobacteriales	Flavobacteriaceae	Flavobacterium	unclassified
28f0f457d3890c15c638f54149dafa99	0	0	0	0	0	0	0	0	3	5	0	0	0	0	Bacteria	WOR-1	WOR-1	WOR-1	WOR-1	WOR-1	uncultured_bacterium
21665bf3ccf11985ec05968206421c70	0	0	0	0	0	0	0	0	9	0	0	0	0	0	Bacteria	Patescibacteria	ABY1	Candidatus_Falkowbacteria	Candidatus_Falkowbacteria	Candidatus_Falkowbacteria	uncultured_soil
af9ad91d89140c141d8c56143a8d150f	0	111	0	0	0	0	0	0	0	0	0	0	0	0	Bacteria	Planctomycetota	Phycisphaerae	Phycisphaerales	Phycisphaeraceae	SM1A02	marine_metagenome
66354a0b88cc4fbf6cfab51e53cf32b7	0	0	0	0	0	0	0	0	0	0	9	0	0	0	Bacteria	Acidobacteriota	Holophagae	Holophagales	Holophagaceae	Holophaga	unclassified
334efbfba5c7770eee9bc86aaf59fd21	0	0	0	0	0	0	0	0	8	0	0	0	0	0	Bacteria	Patescibacteria	Microgenomatia	Candidatus_Woesebacteria	Candidatus_Woesebacteria	Candidatus_Woesebacteria	Candidatus_Woesebacteria
c14843a174c8a6730f7dd65756de0097	0	25	0	0	0	0	0	0	0	0	0	0	0	0	Bacteria	Proteobacteria	Gammaproteobacteria	Pseudomonadales	Moraxellaceae	Permianibacter	Permianibacter_aggregans
7aea63e44d8ebf2faa696d52e5c7817e	0	0	0	0	0	0	0	0	0	546	0	0	0	0	Bacteria	Methylomirabilota	Methylomirabilia	Methylomirabilales	Methylomirabilaceae	Candidatus_Methylomirabilis	uncultured_Firmicutes
c2b40c8d0dc364d5a3ffa965a802f806	0	0	29	0	0	25	0	0	0	0	0	0	0	0	Bacteria	Desulfobacterota	Syntrophia	Syntrophales	Syntrophaceae	Syntrophus	Syntrophobacterales_bacterium
cae0f27ece4d7b9ad133be244fee5b82	0	0	15	0	0	0	0	0	0	0	0	0	0	0	Bacteria	Chloroflexi	Dehalococcoidia	unclassified	unclassified	unclassified	unclassified
82de3dc4f29386b5b991dbafcc1900a6	0	0	0	0	0	0	0	0	13	0	0	0	0	0	Bacteria	Patescibacteria	ABY1	Candidatus_Magasanikbacteria	Candidatus_Magasanikbacteria	Candidatus_Magasanikbacteria	unclassified
25820d4c839c38d6e9d3497cdf831646	0	0	0	0	0	0	0	0	0	0	0	0	12	0	Bacteria	Acidobacteriota	Acidobacteriae	Subgroup_2	Subgroup_2	Subgroup_2	unclassified
52c513be556555dc913720dbfb00adc3	55	0	0	0	0	0	0	0	0	0	0	0	0	0	Bacteria	Cyanobacteria	Cyanobacteriia	Chloroplast	Chloroplast	Chloroplast	unclassified
8ba2be63686e3ed1301c3712479263ab	0	0	0	0	0	0	0	0	0	13	0	0	0	0	Bacteria	MBNT15	MBNT15	MBNT15	MBNT15	MBNT15	unclassified
3933f01e9ab092691b488032d7afa058	0	0	0	0	0	0	0	0	0	0	5	0	0	0	Bacteria	Chloroflexi	Chloroflexia	Elev-1554	Elev-1554	Elev-1554	uncultured_bacterium
fb0a4345bed445e0edb2e75bfa73cd13	0	0	90	0	0	50	0	0	0	0	0	0	0	0	Bacteria	Proteobacteria	Gammaproteobacteria	Burkholderiales	Methylophilaceae	MM2	uncultured_bacterium
30bbba2507b3515d89016dac0e89990b	0	2	0	0	0	0	0	0	0	0	0	0	0	0	Bacteria	Cyanobacteria	Sericytochromatia	Sericytochromatia	Sericytochromatia	Sericytochromatia	uncultured_bacterium
0143877e768d6480d117d3fc284f4747	0	0	0	0	0	0	0	0	0	0	0	0	0	8	Bacteria	Bdellovibrionota	Oligoflexia	0319-6G20	0319-6G20	0319-6G20	uncultured_bacterium
2b172735dffdd696e8aab8f580280892	0	0	0	0	0	0	0	0	0	0	8	0	0	0	Bacteria	Actinobacteriota	Actinobacteria	Propionibacteriales	Nocardioidaceae	Aeromicrobium	Aeromicrobium_sp.
499005318786184beb4ed17086aaca22	0	0	0	0	0	0	0	0	0	5	0	0	0	0	Bacteria	DTB120	DTB120	DTB120	DTB120	DTB120	uncultured_delta
9fa4a3043c8a16d0fd5b57674a89f516	0	0	0	0	0	0	0	0	0	0	4	0	0	0	Bacteria	Acidobacteriota	Acidobacteriae	Acidobacteriales	uncultured	uncultured	unclassified
19efe02b11a9b9917d6bf9297900044e	0	0	0	0	0	0	0	0	0	0	0	0	0	109	Bacteria	Armatimonadota	Chthonomonadetes	Chthonomonadales	Chthonomonadaceae	Chthonomonas	uncultured_bacterium
8773996c4f360a1cc49325ef9724b571	0	0	0	0	0	0	0	0	0	0	9	0	0	0	Bacteria	Patescibacteria	Microgenomatia	Microgenomatia	Microgenomatia	Microgenomatia	uncultured_candidate
baf3b54e548c363222b78e9266fbde82	0	0	0	0	0	0	0	0	0	78	0	0	0	0	Bacteria	Acidobacteriota	Holophagae	Holophagales	Holophagaceae	unclassified	unclassified
6e1f8c68ff24dab1e8e39b6dbf2aac3a	0	0	0	0	0	0	0	0	0	0	12	0	0	0	Bacteria	Actinobacteriota	Acidimicrobiia	IMCC26256	IMCC26256	IMCC26256	uncultured_Ferrimicrobium
4a8f481100f486126dcaa4a4c7c997fe	0	0	9	0	0	0	0	0	0	0	0	0	0	0	Bacteria	Desulfobacterota	Desulfobacteria	Desulfobacterales	Desulfosarcinaceae	LCP-80	uncultured_bacterium
a3c6f73c0f0cf5546dc6fc6bd7d9598c	0	0	3	0	0	0	0	0	0	0	0	0	0	0	Bacteria	Patescibacteria	ABY1	Candidatus_Kerfeldbacteria	Candidatus_Kerfeldbacteria	Candidatus_Kerfeldbacteria	uncultured_soil
656c48b07b5026e54d3693a660745afe	0	0	0	0	0	0	0	0	0	0	35	0	0	0	Bacteria	Planctomycetota	Pla4_lineage	Pla4_lineage	Pla4_lineage	Pla4_lineage	uncultured_bacterium
a15e3205c7338957223d045c41524486	0	0	0	0	0	0	0	0	26	0	0	0	0	0	Bacteria	Nitrospirota	4-29-1	4-29-1	4-29-1	4-29-1	uncultured_bacterium
726ebeb6c1ad637922c43f3ec4db7eb2	0	0	16	0	0	26	0	0	0	0	0	0	0	0	Bacteria	Verrucomicrobiota	Omnitrophia	Omnitrophales	Omnitrophaceae	Candidatus_Omnitrophus	uncultured_organism
f60139899702a4a3e6086ca8eee29f44	0	0	0	0	0	0	0	0	0	0	0	0	15	0	Bacteria	Acidobacteriota	Acidobacteriae	Bryobacterales	Bryobacteraceae	Bryobacter	unclassified
ca05fee61af9a17a17a364b4719cac58	0	0	51	0	0	35	0	0	0	0	0	0	0	0	Bacteria	Verrucomicrobiota	Omnitrophia	Omnitrophales	Omnitrophaceae	Candidatus_Omnitrophus	unclassified
5668f7cc9a10f7d38e17bf73963b35d9	0	0	0	0	0	0	0	0	0	0	0	0	0	59	Bacteria	Planctomycetota	BD7-11	BD7-11	BD7-11	BD7-11	uncultured_bacterium
143b4347b2fb7f929a0d62a2a8eab14d	0	0	0	0	0	0	0	0	0	42	0	0	0	0	Bacteria	Patescibacteria	Parcubacteria	Candidatus_Giovannonibacteria	Candidatus_Giovannonibacteria	Candidatus_Giovannonibacteria	uncultured_bacterium
af7da152f9e597fe6b4026990905b806	0	0	0	0	0	0	0	0	32	0	0	0	0	0	Bacteria	SAR324_clade(Marine_group_B)	SAR324_clade(Marine_group_B)	SAR324_clade(Marine_group_B)	SAR324_clade(Marine_group_B)	SAR324_clade(Marine_group_B)	unclassified
29d2b956bf7239727c7edc57e6d0fb9d	157	0	0	0	0	0	0	0	0	0	0	0	0	0	Bacteria	Actinobacteriota	Actinobacteria	Micrococcales	Microbacteriaceae	Candidatus_Aquiluna	uncultured_bacterium
5b48122afb244a64300b9a685b72fff8	0	0	39	0	0	18	0	0	0	0	0	0	0	0	Bacteria	Verrucomicrobiota	Omnitrophia	Omnitrophales	Omnitrophaceae	Candidatus_Omnitrophus	uncultured_bacterium
96d3309bf4bdb9737aae1987f609c94c	0	0	0	0	0	0	0	0	0	0	0	0	0	36	Bacteria	Bacteroidota	Bacteroidia	Bacteroidales	Marinifilaceae	Butyricimonas	unclassified
4c5bdd93da45264ee8640405d0b507c0	0	0	0	0	0	0	0	0	19	0	0	0	0	0	Bacteria	Patescibacteria	ABY1	Candidatus_Kerfeldbacteria	Candidatus_Kerfeldbacteria	Candidatus_Kerfeldbacteria	uncultured_bacterium
006fed20c416883af797733238f73a37	0	0	7	0	0	0	0	0	0	0	0	0	0	0	Bacteria	Patescibacteria	ABY1	Candidatus_Kerfeldbacteria	Candidatus_Kerfeldbacteria	Candidatus_Kerfeldbacteria	uncultured_bacterium
52ecda8c6bae84ba1473af49a5af584b	0	0	0	0	0	0	0	0	0	32	0	0	0	0	Bacteria	Patescibacteria	ABY1	Candidatus_Magasanikbacteria	Candidatus_Magasanikbacteria	Candidatus_Magasanikbacteria	uncultured_bacterium
98a0e3885195f13f538d1be8a5434553	0	0	0	0	0	0	0	0	9	0	0	0	0	0	Bacteria	Patescibacteria	Berkelbacteria	Berkelbacteria	Berkelbacteria	Berkelbacteria	Berkelbacteria_bacterium
5d8d4162e9b3958c6bc4b820eac278dc	0	0	0	0	0	0	0	0	0	0	0	0	19	0	Bacteria	Chloroflexi	Chloroflexia	Thermomicrobiales	JG30-KF-CM45	JG30-KF-CM45	uncultured_bacterium
34e70de0be8b5090b4dcb36a3f65e328	0	0	0	0	0	0	0	0	15	0	0	0	0	0	Bacteria	Desulfobacterota	Desulfobulbia	Desulfobulbales	uncultured	uncultured	uncultured_bacterium
7ab4950f47d2fd1e8ccf563ac446d1e0	0	0	0	0	0	0	0	0	6	0	0	0	0	0	Bacteria	Patescibacteria	Microgenomatia	Candidatus_Woesebacteria	Candidatus_Woesebacteria	Candidatus_Woesebacteria	unclassified
38f11270f866fdb0850e27adb249a494	0	0	0	0	0	0	0	0	2	0	0	0	0	0	Bacteria	Patescibacteria	ABY1	unclassified	unclassified	unclassified	unclassified
3f60fce10b92b5ae91f3a778540ad14e	0	0	0	0	0	0	0	0	0	25	0	0	0	0	Bacteria	Patescibacteria	Microgenomatia	Candidatus_Daviesbacteria	Candidatus_Daviesbacteria	Candidatus_Daviesbacteria	uncultured_bacterium
3da21d54e95a4993492fa3dba5a59b1c	0	3	0	0	0	0	0	0	0	0	0	0	0	0	Bacteria	Bacteroidota	Bacteroidia	Chitinophagales	uncultured	uncultured	uncultured_Bacteroidetes
65818426c1a9431240a966684bb0f3df	705	0	0	0	12	9	0	0	15	0	0	0	0	0	Bacteria	Actinobacteriota	Acidimicrobiia	Actinomarinales	Actinomarinaceae	Candidatus_Actinomarina	unclassified
97c0499831ae1f2204eef4a9f916f4b8	0	28	0	0	0	0	0	0	0	0	0	0	0	0	Bacteria	Chloroflexi	Chloroflexia	Chloroflexales	Chloroflexaceae	Oscillochloris	uncultured_Chloroflexi
cd1c70165636b58a73926965a6155a52	0	0	99	0	0	118	0	0	31	0	0	25	0	0	Bacteria	Proteobacteria	Gammaproteobacteria	Burkholderiales	Sulfuricellaceae	Ferritrophicum	unclassified
ac15a8b515ed9722053ab66d5402bc9f	0	0	0	0	0	6	0	0	0	0	0	0	0	0	Bacteria	Verrucomicrobiota	Omnitrophia	Omnitrophales	Omnitrophaceae	Candidatus_Omnitrophus	uncultured_bacterium
89729b2cb6ca8dbcea2c70d8a99a4c1f	0	0	0	0	0	0	0	0	0	0	5	0	0	0	Bacteria	NKB15	NKB15	NKB15	NKB15	NKB15	unclassified
ded663433e1fc1c67c6fefb1ff0ef1a7	0	29	0	148	0	0	237	0	0	0	0	0	0	0	Bacteria	Bacteroidota	Bacteroidia	Chitinophagales	Chitinophagaceae	Sediminibacterium	unclassified
bab8a602d08141498bba4214612d23a6	0	26	0	0	0	0	0	0	0	0	0	0	0	0	Bacteria	Proteobacteria	Gammaproteobacteria	unclassified	unclassified	unclassified	unclassified
f5a889eecc82e9c35b22d51861aff539	0	19	0	0	0	0	0	0	0	0	0	0	0	0	Bacteria	Proteobacteria	Gammaproteobacteria	Cellvibrionales	Cellvibrionaceae	Cellvibrio	unclassified
b8bc7cdb0f44611798db9c4e4ea00c30	0	4	0	0	0	0	0	0	0	0	0	0	0	0	Bacteria	Bacteroidota	Bacteroidia	Cytophagales	Cyclobacteriaceae	Ekhidna	uncultured_Bacteroidetes
186d76dc6ff99fb08463baa91ada78f0	0	36	0	0	0	0	0	0	0	0	0	0	19	0	Bacteria	Chloroflexi	Anaerolineae	SBR1031	A4b	A4b	uncultured_bacterium
4e2260e9ce1e8ab43f70f7bdbe751730	0	0	0	0	0	0	0	0	0	0	31	0	0	0	Bacteria	Acidobacteriota	Acidobacteriae	Subgroup_13	Subgroup_13	Subgroup_13	uncultured_bacterium
196f683b2ee9393ab70e93b9e63095fe	13	0	0	0	0	0	0	0	0	0	0	0	0	0	Bacteria	Bacteroidota	Bacteroidia	Flavobacteriales	NS7_marine_group	NS7_marine_group	uncultured_Flavobacterium
08c011d1599065430c1d1bfc38d7a0c9	0	0	0	0	0	0	0	0	9	0	0	0	0	0	Bacteria	Schekmanbacteria	Schekmanbacteria	Schekmanbacteria	Schekmanbacteria	Schekmanbacteria	uncultured_proteobacterium
91bb578f7e9fd20d7bcbdb81d0827d5a	0	19	0	0	0	0	0	0	0	0	0	0	0	0	Bacteria	Bdellovibrionota	Oligoflexia	0319-6G20	0319-6G20	0319-6G20	uncultured_bacterium
da5e2b625be84775a2291c991e1e59d2	0	16	0	0	0	0	0	0	0	0	0	0	0	0	Bacteria	Chloroflexi	Anaerolineae	SBR1031	A4b	A4b	uncultured_bacterium
592e6038a904c9c52211856240b7dbf4	0	0	23	0	0	31	0	0	0	0	0	0	0	0	Bacteria	Elusimicrobiota	Elusimicrobia	Lineage_IV	Lineage_IV	Lineage_IV	uncultured_bacterium
19b5213fcd3e33cbf78f8f2e3f14f1f8	0	0	0	0	0	0	0	0	34	0	0	0	0	0	Bacteria	Elusimicrobiota	Elusimicrobia	Lineage_IV	Lineage_IV	Lineage_IV	uncultured_bacterium
7e270c5366d1ac80834757a14fec8614	0	0	0	0	0	0	0	0	0	0	0	19	0	0	Bacteria	Elusimicrobiota	Lineage_IIa	Lineage_IIa	Lineage_IIa	Lineage_IIa	uncultured_bacterium
9d773ad483c53e88df5769e9c4c1cc52	0	15	0	0	0	0	0	0	0	0	0	0	0	0	Bacteria	Proteobacteria	Alphaproteobacteria	Rhodospirillales	Terasakiellaceae	Terasakiella	Terasakiella_salincola
f69355e3c4a87ed8f514baabb2cad3b6	0	61	0	0	0	0	0	0	0	0	0	0	0	0	Bacteria	Cyanobacteria	Cyanobacteriia	Cyanobacteriales	Microcystaceae	Cyanothece_PCC-7424	Cyanothece_sp.
cccda59a547e749cf7e5bd0d24660b36	0	0	0	0	0	0	0	0	30	0	0	0	0	0	Bacteria	Patescibacteria	ABY1	Candidatus_Kerfeldbacteria	Candidatus_Kerfeldbacteria	Candidatus_Kerfeldbacteria	uncultured_bacterium
4838402f5460bf3b3509f3eb50c8c5d4	0	0	0	0	0	0	0	0	9	0	0	0	0	0	Bacteria	Chloroflexi	unclassified	unclassified	unclassified	unclassified	unclassified
c7a180c605a2c8ec7195ef72fa75f52c	0	0	0	0	0	0	0	0	0	0	15	0	0	8	Bacteria	Proteobacteria	Alphaproteobacteria	Caulobacterales	Caulobacteraceae	Asticcacaulis	Asticcacaulis_excentricus
4c0b70c289f459d6e745df461f7468b5	0	0	0	0	0	0	0	0	0	0	0	18	0	0	Bacteria	Acidobacteriota	Acidobacteriae	Subgroup_13	Subgroup_13	Subgroup_13	uncultured_bacterium
402099f577f4b2eb51d8b87bfd3fa338	0	0	177	0	0	161	0	0	0	0	0	71	0	14	Bacteria	Proteobacteria	Gammaproteobacteria	Burkholderiales	Sulfuricellaceae	Ferritrophicum	unclassified
6a6eabd34810810b7797000ea9794249	0	0	51	0	0	0	0	0	0	0	0	0	0	0	Bacteria	Chloroflexi	Dehalococcoidia	GIF9	GIF9	GIF9	uncultured_bacterium
87d45f111faff65bf54f01ea4537c2b2	0	0	0	0	0	0	0	0	0	0	0	33	0	0	Bacteria	Verrucomicrobiota	Verrucomicrobiae	Opitutales	Opitutaceae	Opitutus	uncultured_bacterium
8c490e303faac326d32f6581216dbb40	0	0	0	0	0	0	0	0	0	31	0	0	0	0	Bacteria	Patescibacteria	Gracilibacteria	Candidatus_Peregrinibacteria	Candidatus_Peregrinibacteria	Candidatus_Peregrinibacteria	uncultured_bacterium
2a295d4d9392901de631663dcb559c47	0	14	0	0	0	0	0	0	0	0	0	0	0	0	Bacteria	Acidobacteriota	Holophagae	Subgroup_7	Subgroup_7	Subgroup_7	unclassified
20c64c4ab5951aa97bde3838ee314028	0	0	7	0	0	0	0	0	0	0	0	0	0	0	Bacteria	Patescibacteria	ABY1	Candidatus_Kerfeldbacteria	Candidatus_Kerfeldbacteria	Candidatus_Kerfeldbacteria	uncultured_bacterium
c4d926efaa2ac24d23abd684db314511	0	0	0	0	0	0	0	0	9	0	0	0	0	0	Bacteria	Patescibacteria	Berkelbacteria	Berkelbacteria	Berkelbacteria	Berkelbacteria	uncultured_bacterium
f18f05209ccff442cc4e0458c40f5809	0	0	10	0	0	5	0	0	0	0	0	0	0	0	Bacteria	Patescibacteria	Microgenomatia	Candidatus_Woesebacteria	Candidatus_Woesebacteria	Candidatus_Woesebacteria	Candidatus_Woesebacteria
c3977ab2522be92b791907ae1c66702c	0	0	0	0	0	0	0	0	0	0	0	0	0	83	Bacteria	Myxococcota	Polyangia	mle1-27	mle1-27	mle1-27	uncultured_Sorangiineae
216283edee70d743442160f86c31568f	0	7	0	0	0	0	0	0	0	0	0	0	0	0	Bacteria	Proteobacteria	Alphaproteobacteria	Micavibrionales	uncultured	uncultured	uncultured_bacterium
24e446f854dbaefc218c932883e4fce7	0	0	0	0	0	8	0	0	0	0	0	0	0	0	Bacteria	Patescibacteria	Microgenomatia	Candidatus_Woesebacteria	Candidatus_Woesebacteria	Candidatus_Woesebacteria	uncultured_bacterium
8ec6936eed17f90c8c78546cc92ec507	0	0	0	0	0	0	0	0	0	0	0	22	0	0	Bacteria	Proteobacteria	Alphaproteobacteria	Rhizobiales	Rhizobiales_Incertae_Sedis	Bauldia	unclassified
3d5f2120c812fcfde2204acdce63594f	0	0	0	0	0	0	0	0	0	0	0	0	14	0	Bacteria	Elusimicrobiota	Elusimicrobia	Lineage_IV	Lineage_IV	Lineage_IV	uncultured_bacterium
d6cff8e5b3f1253000d72a1de54a2b5e	0	0	0	0	0	0	0	0	0	0	14	0	0	0	Bacteria	Armatimonadota	Fimbriimonadia	Fimbriimonadales	Fimbriimonadaceae	Fimbriimonadaceae	unclassified
4a960bc9477e3b320b0b6875b5333f90	0	0	0	0	0	0	0	0	0	0	0	42	0	0	Bacteria	Proteobacteria	Alphaproteobacteria	Rickettsiales	Mitochondria	Mitochondria	uncultured_bacterium
eb514a855578b84b3c62217c4e8f9a48	0	0	0	0	0	0	0	0	0	5	0	0	0	0	Bacteria	Patescibacteria	Parcubacteria	unclassified	unclassified	unclassified	unclassified
5b7b6e0852c439f381c6fc8bde4d6667	0	0	0	0	0	0	0	0	0	0	0	140	0	0	Bacteria	Proteobacteria	Alphaproteobacteria	Micropepsales	Micropepsaceae	uncultured	uncultured_bacterium
7c877146759c61464c677d3f92471718	0	0	0	0	0	0	0	0	0	0	0	10	0	0	Bacteria	Bacteroidota	Kryptonia	Kryptoniales	BSV26	BSV26	denitrifying_bacterium
5a9d00cee98596c1c9abaed5b0df2600	0	0	0	0	0	0	0	0	0	0	48	0	30	39	Bacteria	Proteobacteria	Alphaproteobacteria	Rhizobiales	Xanthobacteraceae	Afipia	metagenome
a9d0a7fdaaea7053f58ed86db7019c8f	0	0	0	0	0	0	0	0	0	0	14	0	0	0	Bacteria	Chloroflexi	Anaerolineae	SBR1031	SBR1031	SBR1031	uncultured_bacterium
82c140d6ccb9608fa23af8f5a1be4800	0	13	0	0	0	0	0	0	0	0	0	0	0	0	Bacteria	Bacteroidota	Kapabacteria	Kapabacteriales	Kapabacteriales	Kapabacteriales	unclassified
2f09eb3e2f810a0d091be61d3a903468	0	0	0	0	0	0	0	0	8	0	0	0	0	0	Bacteria	Verrucomicrobiota	Omnitrophia	Omnitrophales	Omnitrophaceae	Candidatus_Omnitrophus	Omnitrophica_WOR_2
98f6f9be0f193e4c4bcb0a7494028e74	0	0	0	0	0	0	0	0	0	0	7	0	0	0	Bacteria	Bdellovibrionota	Oligoflexia	0319-6G20	0319-6G20	0319-6G20	unclassified
85d76cd78891c64f18324dc9f69068a8	0	0	0	0	0	0	0	0	0	0	0	0	55	34	Bacteria	Planctomycetota	BD7-11	BD7-11	BD7-11	BD7-11	uncultured_bacterium
76e1c045e8cd438f8a6796db38e6bf05	0	0	0	0	0	0	0	0	0	0	0	0	38	0	Bacteria	Bacteroidota	Bacteroidia	Bacteroidales	Rikenellaceae	Alistipes	uncultured_Bacteroidetes
18605d397924df15d48d114c1db02c91	0	0	0	0	0	0	0	0	53	0	0	0	0	0	Bacteria	Verrucomicrobiota	Omnitrophia	Omnitrophales	Omnitrophaceae	Candidatus_Omnitrophus	uncultured_bacterium
9d3934020e594c3b0aaffe05c64e9a76	0	0	0	0	0	0	0	0	0	11	0	0	0	0	Bacteria	Patescibacteria	Microgenomatia	Candidatus_Pacebacteria	Candidatus_Pacebacteria	Candidatus_Pacebacteria	uncultured_bacterium
b171e3576400ce93237406ea44ce7c3c	0	37	0	0	0	0	0	0	0	0	0	0	0	0	Bacteria	Proteobacteria	Alphaproteobacteria	Rhodospirillales	Rhodospirillaceae	Novispirillum	Novispirillum_itersonii
cc705c56707c3d889a6558f0b12151bf	0	0	0	0	0	0	0	0	0	0	53	0	0	0	Bacteria	Verrucomicrobiota	Omnitrophia	Omnitrophales	Omnitrophaceae	Candidatus_Omnitrophus	Omnitrophica_bacterium
4374741ed143d2f6dcc281c7bef09a98	0	0	0	0	0	0	0	0	4	0	0	0	0	0	Bacteria	Acidobacteriota	Acidobacteriae	Acidobacteriales	uncultured	uncultured	uncultured_bacterium
9c256d9e6032909ccabd16bbc6f59bbc	0	0	0	0	0	0	0	0	3	0	0	0	0	0	Bacteria	Verrucomicrobiota	Omnitrophia	Omnitrophales	Omnitrophaceae	Candidatus_Omnitrophus	uncultured_bacterium
ca79152df56d9dabd3a0894eaee12ca6	0	0	0	0	0	0	0	0	0	25	0	0	0	0	Bacteria	Proteobacteria	Alphaproteobacteria	Rhizobiales	Beijerinckiaceae	Microvirga	unclassified
9c09ec512cab2907500a74b343087016	0	0	6	0	0	0	0	0	0	0	0	0	0	0	Bacteria	Patescibacteria	Parcubacteria	Candidatus_Moranbacteria	Candidatus_Moranbacteria	Candidatus_Moranbacteria	Candidatus_Moranbacteria
e28f234c3f087ce146b5a785bc189b01	0	0	0	0	0	0	0	0	0	0	0	0	10	0	Bacteria	Actinobacteriota	Actinobacteria	Frankiales	Sporichthyaceae	Sporichthyaceae	uncultured_bacterium
23816dd4e219606258b52cbcd9fe79bf	0	0	12	0	0	0	0	0	0	0	0	0	0	0	Bacteria	Verrucomicrobiota	Omnitrophia	Omnitrophales	Omnitrophaceae	Candidatus_Omnitrophus	uncultured_bacterium
c83bda064f3010bef6c3e91bbb48635f	0	0	0	0	0	7	0	0	0	0	0	0	0	0	Bacteria	Bacteroidota	Kryptonia	Kryptoniales	BSV26	BSV26	uncultured_bacterium
1bf549f15e43fbcac7f2a66dc7db826f	0	0	0	0	0	0	0	0	0	0	0	0	7	0	Bacteria	Verrucomicrobiota	Chlamydiae	Chlamydiales	Simkaniaceae	uncultured	unclassified
2e4faf565d292184a1d7cbec7be5d7c2	0	22	0	0	0	0	0	0	0	0	0	0	0	0	Bacteria	Bacteroidota	Bacteroidia	Cytophagales	Cyclobacteriaceae	Fabibacter	unclassified
59c3d5cfecfc5c907adaba174249d6c4	0	0	0	0	0	0	0	0	4	0	0	0	0	0	Bacteria	Patescibacteria	Microgenomatia	Candidatus_Gottesmanbacteria	Candidatus_Gottesmanbacteria	Candidatus_Gottesmanbacteria	Candidatus_Gottesmanbacteria
db55a9c648dcd7536814f7d1947411d7	0	55	0	923	21	0	436	22	0	0	0	117	38	0	Bacteria	Proteobacteria	Gammaproteobacteria	Burkholderiales	Comamonadaceae	unclassified	unclassified
81a2a61d9c16c2d5564332acd08b48ca	0	0	0	0	0	0	0	0	0	19	0	0	0	0	Bacteria	Bdellovibrionota	Oligoflexia	0319-6G20	0319-6G20	0319-6G20	uncultured_Syntrophobacteraceae
5a9b1522fb75ad012abfddb6a4c1f46a	0	0	16	0	0	14	0	0	0	0	0	0	0	0	Bacteria	Verrucomicrobiota	Omnitrophia	Omnitrophales	Omnitrophales	Omnitrophales	uncultured_bacterium
1b77b0c203e6b26613c08d1b986eba84	0	0	0	0	0	0	0	0	16	0	0	0	0	0	Bacteria	Latescibacterota	Latescibacterota	Latescibacterota	Latescibacterota	Latescibacterota	uncultured_bacterium
c1949aa5b69214ed27db44bc1ce59e0a	0	0	0	0	0	0	0	0	6	0	0	0	0	0	Bacteria	Planctomycetota	OM190	OM190	OM190	OM190	planctomycete_A-2
0977f327864fee035ca0da36598cee2a	0	4	0	0	0	0	0	0	0	0	0	0	0	0	Bacteria	Planctomycetota	Phycisphaerae	Tepidisphaerales	Tepidisphaeraceae	Tepidisphaera	Tepidisphaera_mucosa
0f08eec6956fa135d271e3edbd5dbd46	0	0	0	11	11	0	0	0	0	0	0	0	10	0	Bacteria	Proteobacteria	Gammaproteobacteria	Chromatiales	Sedimenticolaceae	uncultured	unclassified
24690ec0a76baf5af8cd136e50701481	0	0	0	0	0	11	0	0	0	0	0	0	0	0	Bacteria	Proteobacteria	Gammaproteobacteria	Xanthomonadales	Rhodanobacteraceae	Metallibacterium	uncultured_bacterium
5166b332cdcd43dd1e747bed4bf79f0a	0	0	0	0	0	0	0	0	0	0	0	12	0	0	Bacteria	Planctomycetota	Planctomycetes	Gemmatales	Gemmataceae	uncultured	unclassified
5203f2ae5885fd5059afb0a2ac56d70a	0	0	0	0	0	0	0	0	0	46	0	0	0	0	Bacteria	Bdellovibrionota	Oligoflexia	0319-6G20	0319-6G20	0319-6G20	unclassified
49cc3f1b842a04c4fc62ab018166c9aa	0	0	0	0	0	0	0	0	0	10	0	0	0	28	Bacteria	Proteobacteria	Gammaproteobacteria	Alteromonadales	Pseudoalteromonadaceae	Pseudoalteromonas	unclassified
ef7a51971477fb39e19a255900f1deb9	0	0	8	0	0	0	0	0	0	0	42	71	52	92	Bacteria	Proteobacteria	Gammaproteobacteria	Xanthomonadales	Xanthomonadaceae	Stenotrophomonas	unclassified
8ba81d3b750371261fe5a2c599123ec4	0	0	0	0	0	0	0	0	0	0	0	11	0	0	Bacteria	Myxococcota	Myxococcia	Myxococcales	Myxococcaceae	uncultured	uncultured_bacterium
93f42d806bf8e9f0c2d1203f2ebb7d1a	0	0	0	0	0	0	0	0	0	0	0	0	57	0	Bacteria	Myxococcota	Polyangia	Polyangiales	Polyangiaceae	Pajaroellobacter	unclassified
772ec3b6121a04e5379f557fe47e06de	0	0	0	0	0	0	0	0	0	25	0	0	0	0	Bacteria	Proteobacteria	Alphaproteobacteria	Azospirillales	Azospirillaceae	Azospirillum	Azospirillum_fermentarium
805f3117542b0eff4e52ca975ad2c34d	0	0	0	0	0	0	0	0	0	14	0	0	0	0	Bacteria	Verrucomicrobiota	Kiritimatiellae	WCHB1-41	WCHB1-41	WCHB1-41	unclassified
d2b8e9bc8537dab34fe2e64907a3c61a	0	0	0	0	0	0	0	0	7	0	0	0	0	0	Bacteria	Patescibacteria	Berkelbacteria	Berkelbacteria	Berkelbacteria	Berkelbacteria	Berkelbacteria_bacterium
fbeb5e6e101c13ce2458865ab720b746	0	0	0	0	0	0	0	0	0	0	3	0	0	0	Bacteria	Bdellovibrionota	Oligoflexia	Silvanigrellales	Silvanigrellaceae	Silvanigrella	unclassified
1cc8ef3ecf0f6e19921398936c56c6a6	0	0	0	0	0	0	0	0	38	0	0	0	0	0	Bacteria	Planctomycetota	vadinHA49	vadinHA49	vadinHA49	vadinHA49	bacterium_UW
668cc3edb596db811dbff3c3753740dc	0	0	0	0	0	0	0	0	0	0	28	0	0	0	Bacteria	Proteobacteria	Gammaproteobacteria	KF-JG30-C25	KF-JG30-C25	KF-JG30-C25	uncultured_bacterium
94424266e6c1f7ee33610328bc5f6b31	0	0	0	0	0	0	0	0	0	22	0	0	0	0	Bacteria	Patescibacteria	Parcubacteria	Candidatus_Jorgensenbacteria	Candidatus_Jorgensenbacteria	Candidatus_Jorgensenbacteria	Candidatus_Adlerbacteria
161188bc4ca0c1e143f9d7e27050994d	0	0	0	0	0	0	0	0	0	0	0	0	0	48	Bacteria	Bdellovibrionota	Oligoflexia	0319-6G20	0319-6G20	0319-6G20	unclassified
0df4c839ee5d5db8e6eadd0dd55fe7f8	0	0	0	0	0	0	0	0	0	26	0	0	0	0	Bacteria	Proteobacteria	Gammaproteobacteria	Coxiellales	Coxiellaceae	Coxiella	uncultured_bacterium
9264213b6b546af847c60a302a619192	0	5	0	0	0	0	0	0	0	0	0	0	0	0	Bacteria	Bacteroidota	Bacteroidia	Chitinophagales	uncultured	uncultured	unclassified
82ae84be148b7887b08a99fcb0c6a4ae	11	0	0	0	0	0	0	0	0	0	0	0	0	0	Bacteria	unclassified	unclassified	unclassified	unclassified	unclassified	unclassified
66a63184a1eb0f067a13b35e136fd73b	0	0	0	0	0	2	0	0	0	0	0	0	0	0	Bacteria	Fibrobacterota	Fibrobacteria	Fibrobacterales	B122	B122	uncultured_bacterium
9fa9b313d71b6d2b6dabb90b67052d2d	0	21	0	0	0	0	0	0	0	0	0	0	0	0	Bacteria	Proteobacteria	Alphaproteobacteria	Sphingomonadales	Sphingomonadaceae	Altererythrobacter	unclassified
7e58804660f721f1c3be645520dde212	0	0	0	0	0	0	0	0	10	0	0	0	0	0	Bacteria	Proteobacteria	Alphaproteobacteria	Rhodospirillales	Magnetospirillaceae	Magnetospirillaceae	uncultured_bacterium
4352dfac9c44c6fddaeaf236a8750882	0	0	0	0	0	0	8	0	0	0	43	0	0	0	Bacteria	Gemmatimonadota	Gemmatimonadetes	Gemmatimonadales	Gemmatimonadaceae	uncultured	uncultured_bacterium
1b2b8e0cca9b4bb4b970978385a40ede	0	18	0	0	0	0	0	0	0	0	0	0	0	0	Bacteria	Chloroflexi	Anaerolineae	SBR1031	A4b	A4b	unclassified
197fce54844d5d34b3e5d33372ccad11	0	0	0	0	21	0	0	8	0	0	0	0	0	0	Bacteria	Acidobacteriota	Acidobacteriae	Subgroup_13	Subgroup_13	Subgroup_13	uncultured_bacterium
0ec32c41b0064aec8137f8fb5877767b	0	9	0	0	0	0	0	0	0	0	0	0	0	0	Bacteria	Proteobacteria	Gammaproteobacteria	Burkholderiales	B1-7BS	B1-7BS	uncultured_beta
523e6b5fec3676c6785b54282ca8767c	0	0	0	0	0	16	0	0	0	0	0	0	0	0	Bacteria	Verrucomicrobiota	Omnitrophia	Omnitrophales	Omnitrophaceae	Candidatus_Omnitrophus	uncultured_bacterium
ddce518c326c4f2406c795111376dda7	0	0	0	0	0	0	0	0	0	60	0	0	0	0	Bacteria	Firmicutes	Clostridia	Clostridiales	Clostridiaceae	Clostridium_sensu_stricto_12	unclassified
1a8018e4eb60216cfb0bbc10c07a3bf9	11	0	0	0	0	0	0	0	0	0	0	0	0	0	Bacteria	Campilobacterota	Campylobacteria	Campylobacterales	Arcobacteraceae	Malaciobacter	uncultured_bacterium
25049c454181991cfbdd639102700167	0	0	0	0	0	0	0	0	0	0	13	0	0	0	Bacteria	Proteobacteria	Gammaproteobacteria	Diplorickettsiales	Diplorickettsiaceae	uncultured	uncultured_bacterium
0d97cdbdda0a806b7274f614dab2fb34	0	0	0	0	0	0	0	0	0	0	0	0	24	0	Bacteria	Proteobacteria	Alphaproteobacteria	Rhizobiales	Xanthobacteraceae	Pseudolabrys	unclassified
4dde192caa75c0aab5953c3be8348d1d	0	0	0	0	0	0	0	0	10	0	0	0	0	0	Bacteria	Methylomirabilota	Methylomirabilia	Rokubacteriales	Rokubacteriales	Rokubacteriales	uncultured_bacterium
16a434e3767ae7bc9fde0b76a9af6f14	0	5	0	0	0	0	0	0	0	0	0	0	0	0	Bacteria	Bacteroidota	Bacteroidia	Cytophagales	Flammeovirgaceae	Rapidithrix	unclassified
9263e037f23f254c7c0a1dc90f92afeb	0	0	0	0	0	0	0	0	10	0	0	0	0	0	Bacteria	Planctomycetota	vadinHA49	vadinHA49	vadinHA49	vadinHA49	metagenome
56c72a59a5a96586582ac03c40893756	0	0	0	0	0	0	0	0	0	0	0	0	7	0	Bacteria	Desulfobacterota	Desulfovibrionia	Desulfovibrionales	Desulfovibrionaceae	uncultured	unclassified
eec799c30f14345fda3143a7dcb2579d	0	0	0	0	0	0	0	0	0	0	0	0	23	61	Bacteria	MBNT15	MBNT15	MBNT15	MBNT15	MBNT15	uncultured_proteobacterium
90602b0bd27ec162b88f26058e883928	0	0	0	0	0	0	0	0	13	0	0	0	0	0	Bacteria	Schekmanbacteria	Schekmanbacteria	Schekmanbacteria	Schekmanbacteria	Schekmanbacteria	uncultured_proteobacterium
110a0fec6b6f188700eb021662164780	0	0	0	0	0	0	0	0	8	0	0	0	0	0	Bacteria	Patescibacteria	Parcubacteria	Candidatus_Yanofskybacteria	Candidatus_Yanofskybacteria	Candidatus_Yanofskybacteria	uncultured_bacterium
8998e7ede0d0eb9c10c616d9ee574e52	0	0	0	0	0	3	0	0	0	0	0	0	0	0	Bacteria	Spirochaetota	Brachyspirae	Brachyspirales	Brachyspirales_Incertae_Sedis	Exilispira	metagenome
6746de942af0602994c00190d6f25913	0	0	0	0	0	0	0	0	3	0	0	0	0	0	Bacteria	Patescibacteria	Parcubacteria	Parcubacteria	Parcubacteria	Parcubacteria	uncultured_bacterium
404bfdd7127c34d934423945d31147d7	0	0	0	0	0	0	0	0	0	58	0	0	0	0	Bacteria	Proteobacteria	Alphaproteobacteria	Reyranellales	Reyranellaceae	Reyranella	unclassified
669d7a476d778777b052fc24992f450a	0	34	0	0	0	0	0	0	0	0	0	0	0	0	Bacteria	Patescibacteria	Parcubacteria	Parcubacteria	Parcubacteria	Parcubacteria	uncultured_bacterium
dc54da9af66772b18360f3cc52e0491d	0	0	0	0	0	0	0	0	0	0	0	0	0	153	Bacteria	Desulfobacterota	uncultured	uncultured	uncultured	uncultured	unclassified
6681cd13bf91f7aac18043fe32b6b971	0	0	0	0	0	0	0	0	0	0	0	13	0	0	Bacteria	Elusimicrobiota	Elusimicrobia	MVP-88	MVP-88	MVP-88	uncultured_bacterium
e26bd2499a602bcfc13ead2c03a5f838	0	0	0	0	0	0	0	0	0	57	0	0	0	0	Bacteria	Planctomycetota	Brocadiae	Brocadiales	Brocadiaceae	uncultured	uncultured_bacterium
a57be7b44b33877a973e7810a2cd346f	0	0	0	0	0	0	0	0	0	0	0	0	0	19	Bacteria	Gemmatimonadota	Gemmatimonadetes	Gemmatimonadales	Gemmatimonadaceae	uncultured	uncultured_prokaryote
b79442245e15645d9d5041cce9de0be3	0	5	0	0	0	0	0	0	0	0	0	0	0	0	Bacteria	Chloroflexi	Chloroflexia	Kallotenuales	AKIW781	AKIW781	uncultured_bacterium
f030518d8dbe496a944eeb0dbb40b262	0	0	12	0	0	13	0	0	0	0	0	0	0	0	Bacteria	Verrucomicrobiota	Omnitrophia	Omnitrophales	Omnitrophaceae	Candidatus_Omnitrophus	uncultured_bacterium
3d370dceb4ffb175d438ac902f37a7a2	0	23	0	0	0	0	0	0	0	0	0	0	0	0	Bacteria	Planctomycetota	Planctomycetes	Pirellulales	Pirellulaceae	Blastopirellula	unclassified
835009929eb3bf2a915df530e7d64c13	0	0	0	0	0	0	0	0	0	0	16	0	0	0	Bacteria	Bacteroidota	Bacteroidia	Flavobacteriales	Flavobacteriaceae	Gramella	unclassified
69be2b1e227e14486ebaf8009e2a390c	0	10	0	0	0	0	0	0	0	0	0	0	0	0	Bacteria	Proteobacteria	Alphaproteobacteria	Azospirillales	Azospirillaceae	Skermanella	unclassified
2c4ad833cc9499a4e4566db7f049b198	0	0	13	0	0	0	0	0	0	0	0	0	0	0	Bacteria	Patescibacteria	Microgenomatia	Candidatus_Daviesbacteria	Candidatus_Daviesbacteria	Candidatus_Daviesbacteria	uncultured_bacterium
323a827739954b3c68db37e257f674c9	0	0	0	0	0	0	0	0	0	392	0	0	0	0	Bacteria	Proteobacteria	Alphaproteobacteria	Rhizobiales	Xanthobacteraceae	Pseudolabrys	unclassified
fa165227ce0bddc844544b505990cdcd	0	0	0	0	0	0	0	0	0	0	0	0	0	122	Bacteria	Proteobacteria	Alphaproteobacteria	Caulobacterales	Caulobacteraceae	unclassified	unclassified
b1483c226dcbe81941254b03b1b01f46	0	0	0	0	0	0	0	0	13	0	0	0	0	0	Bacteria	Planctomycetota	Pla4_lineage	Pla4_lineage	Pla4_lineage	Pla4_lineage	uncultured_bacterium
1131b40c45d92005cc89a798ed9f7215	28	0	0	794	0	0	415	0	0	59	0	128	34	0	Bacteria	Proteobacteria	Gammaproteobacteria	Burkholderiales	Comamonadaceae	unclassified	unclassified
a477bcd17f64b6b4df238b42b40d42ee	0	0	0	0	0	0	9	0	0	0	0	0	0	0	Bacteria	Actinobacteriota	Actinobacteria	Frankiales	Sporichthyaceae	unclassified	unclassified
72579ae88ca7a03895ce5520e9aab2fa	0	5	0	0	0	0	0	0	0	0	0	0	0	0	Bacteria	Chloroflexi	Anaerolineae	SBR1031	SBR1031	SBR1031	uncultured_sludge
efd4bb16efc715267f6455206820f020	0	0	0	0	0	0	13	0	0	0	0	0	0	0	Bacteria	Verrucomicrobiota	Verrucomicrobiae	Opitutales	Opitutaceae	Opitutus	unclassified
74119a0ecd9ac931edcb5120e0381048	0	20	0	0	0	0	0	0	0	0	0	0	0	0	Bacteria	Proteobacteria	Alphaproteobacteria	Sphingomonadales	Sphingomonadaceae	Altererythrobacter	unclassified
43426d2866eb6f9542182066588af203	0	0	0	0	0	0	0	0	0	0	134	0	0	0	Bacteria	Acidobacteriota	Acidobacteriae	Acidobacteriales	uncultured	uncultured	unclassified
317fcf3727abc9bc5247389a027804f8	0	0	0	0	0	0	0	0	0	0	0	2	0	0	Bacteria	Proteobacteria	Gammaproteobacteria	Burkholderiales	Comamonadaceae	unclassified	unclassified
83eceff1900fd7f85fb66a2a0d2815ae	0	0	0	0	0	0	0	0	0	47	0	0	0	0	Bacteria	Proteobacteria	Alphaproteobacteria	Sphingomonadales	Sphingomonadaceae	Sphingomonas	Sphingomonas_dokdonensis
ee34dacbd9dd45989f2ca154a57aa744	0	0	0	0	0	0	0	0	0	0	0	17	0	0	Bacteria	Proteobacteria	Alphaproteobacteria	uncultured	uncultured	uncultured	uncultured_Acetobacteraceae
dcb9cdb26581b7537792eab25b0bb745	0	8	0	0	0	0	0	0	0	0	0	0	0	0	Bacteria	Bdellovibrionota	Oligoflexia	Silvanigrellales	Silvanigrellaceae	Silvanigrella	metagenome
1b1de19d26b40fbc2f11deb820cb08ec	0	0	0	0	0	0	0	0	0	0	0	0	0	11	Bacteria	Acidobacteriota	Acidobacteriae	Bryobacterales	Bryobacteraceae	Bryobacter	unclassified
6b71237cba1524fa674b573ca82fe5df	0	51	0	0	0	0	0	0	0	0	0	0	0	0	Bacteria	Cyanobacteria	Cyanobacteriia	Leptolyngbyales	Leptolyngbyaceae	LB3-76	uncultured_bacterium
9df1c7b35b242da7623a4908db5c0081	0	0	0	0	0	0	0	0	0	0	0	0	28	0	Bacteria	Bacteroidota	Bacteroidia	Bacteroidales	Bacteroidaceae	Bacteroides	unclassified
25f76787572b562e811378c1c69a8e7a	0	0	0	0	0	0	0	0	0	0	0	0	64	0	Bacteria	unclassified	unclassified	unclassified	unclassified	unclassified	unclassified
b7be35c4ede167e01a10febdf5feaf81	0	0	0	0	94	0	0	197	0	0	0	0	0	0	Bacteria	Proteobacteria	Gammaproteobacteria	Burkholderiales	Chromobacteriaceae	Crenobacter	unclassified
15121f511407e597d8b70810ae92a751	0	0	0	0	0	0	0	0	8	0	0	0	0	0	Bacteria	Planctomycetota	OM190	OM190	OM190	OM190	uncultured_bacterium
e82aa537ea25e4e218c34f62d6f7745c	171	0	0	0	0	0	0	0	0	0	0	0	0	0	Bacteria	Actinobacteriota	Acidimicrobiia	Microtrichales	Ilumatobacteraceae	uncultured	uncultured_marine
fe610c9f3f307d78bcb804cbc63b90dd	0	0	0	0	0	0	0	0	0	0	0	0	0	5	Bacteria	Proteobacteria	Alphaproteobacteria	unclassified	unclassified	unclassified	unclassified
a2506ea5d3b77a13fd55ddbfc6a284c7	0	0	0	0	0	0	0	0	0	0	0	0	0	16	Bacteria	Proteobacteria	Gammaproteobacteria	Enterobacterales	Enterobacteriaceae	unclassified	unclassified
2c10491a748707c2a502968b063caf36	0	0	0	0	0	0	0	0	0	0	0	0	13	0	Bacteria	Actinobacteriota	Actinobacteria	Micrococcales	Dermatophilaceae	Mobilicoccus	Mobilicoccus_pelagius
5c01782bbb34b35004ca14bf4d190565	0	3	183	0	0	123	0	0	0	0	0	0	0	0	Bacteria	Patescibacteria	Parcubacteria	UBA9983	UBA9983	UBA9983	uncultured_bacterium
ed13dae5156f1803d06061bc063d706c	0	0	0	0	0	24	11	0	21	22	11	17	0	0	Bacteria	Proteobacteria	Alphaproteobacteria	Rhizobiales	Xanthobacteraceae	unclassified	unclassified
0d349efa34bc5e07f94c1ae8e9dddc4b	0	0	0	0	0	0	0	25	0	0	0	0	0	0	Bacteria	Planctomycetota	Planctomycetes	Planctomycetales	Schlesneriaceae	Schlesneria	uncultured_bacterium
040b91b5b06f9a10632cad12f3b0843e	0	0	0	0	0	0	0	0	0	0	0	0	30	0	Bacteria	Acidobacteriota	Acidobacteriae	Acidobacteriales	uncultured	uncultured	unclassified
b4a6e80d14e18fd02756feab54059659	0	0	0	0	0	0	0	0	0	20	0	0	0	0	Bacteria	Patescibacteria	Microgenomatia	Candidatus_Pacebacteria	Candidatus_Pacebacteria	Candidatus_Pacebacteria	unclassified
f58c0c9cbd7cc402980d99c875da8509	0	10	0	0	0	0	0	0	0	0	0	0	0	0	Bacteria	Bacteroidota	Kapabacteria	Kapabacteriales	Kapabacteriales	Kapabacteriales	uncultured_bacterium
7f8dbf30984a48a21359fd6b4b9539d0	0	0	0	0	0	0	0	0	19	0	0	0	0	0	Bacteria	Verrucomicrobiota	Lentisphaeria	Victivallales	Victivallales	Victivallales	uncultured_bacterium
b74e13c81a185dd4cf36dbbff9e72dca	0	0	0	0	0	0	4	0	121	0	0	0	9	0	Bacteria	Planctomycetota	Brocadiae	Brocadiales	Brocadiaceae	Candidatus_Brocadia	Planctomycetes_bacterium
105ed089c7ab7784bd66093b377fa12a	0	32	0	0	0	0	0	0	0	0	0	0	0	0	Bacteria	Proteobacteria	Gammaproteobacteria	Alteromonadales	Alteromonadaceae	Rheinheimera	unclassified
5c951a9454eb3c5ea760bf2640923581	0	0	0	0	0	0	0	0	13	51	0	0	0	0	Bacteria	Patescibacteria	Parcubacteria	unclassified	unclassified	unclassified	unclassified
236edf55bd9b38d5d0d2d5da84218663	0	0	0	0	0	0	0	0	0	0	0	0	18	0	Bacteria	Bdellovibrionota	Oligoflexia	0319-6G20	0319-6G20	0319-6G20	uncultured_Syntrophobacteraceae
91794cf8dd7d586f1639ee986653453a	0	0	0	0	0	0	0	0	177	14	0	0	0	0	Bacteria	Verrucomicrobiota	Omnitrophia	Omnitrophales	Omnitrophaceae	Candidatus_Omnitrophus	Omnitrophica_WOR_2
e1a56d2319481e836b2be61fdea404c7	0	0	0	0	0	0	0	0	0	0	16	0	0	0	Bacteria	Actinobacteriota	Actinobacteria	Micrococcales	Dermabacteraceae	Brachybacterium	unclassified
4642cb8411e86f72252409e1c5de1058	0	0	0	0	0	0	0	0	0	0	8	0	0	0	Bacteria	Acidobacteriota	Acidobacteriae	Acidobacteriales	uncultured	uncultured	uncultured_bacterium
428480a9bc6d5e520c8f97ac80412ed6	0	29	0	0	0	0	0	0	0	0	0	0	0	0	Bacteria	Chloroflexi	JG30-KF-CM66	JG30-KF-CM66	JG30-KF-CM66	JG30-KF-CM66	uncultured_Armatimonadetes
f5df1aa2d94354d3a8f7ac9512fa048d	0	0	0	0	0	4	0	0	0	0	0	0	0	0	Bacteria	Proteobacteria	Gammaproteobacteria	Burkholderiales	Nitrosomonadaceae	Ellin6067	unclassified
175219215cfc5c6e02760bb1920f64c9	22	0	0	0	0	0	0	0	0	0	0	0	0	0	Bacteria	Bacteroidota	Bacteroidia	Flavobacteriales	Crocinitomicaceae	Crocinitomix	uncultured_bacterium
d0ca7f7003f682d740c89d042e1231e3	0	0	0	0	0	0	0	0	0	0	0	0	43	32	Bacteria	Planctomycetota	Pla4_lineage	Pla4_lineage	Pla4_lineage	Pla4_lineage	uncultured_bacterium
8c3f4deee3ee5b685c72fac1d740099e	0	0	0	0	0	0	0	0	0	20	0	0	0	0	Bacteria	Actinobacteriota	Actinobacteria	Corynebacteriales	Nocardiaceae	Nocardia	unclassified
401a67858704d406087efd35334e84e1	193	0	0	0	0	0	0	0	0	0	0	0	0	0	Bacteria	Proteobacteria	Alphaproteobacteria	SAR11_clade	Clade_II	Clade_II	unclassified
36db021e0fd09fa606a5b39437b89da8	0	0	0	0	0	0	0	0	0	0	0	33	0	0	Bacteria	Verrucomicrobiota	Omnitrophia	Omnitrophales	Omnitrophaceae	Candidatus_Omnitrophus	uncultured_bacterium
004ea5e4d998978ac325e710a8c7f40f	0	0	0	0	0	0	0	0	17	0	0	0	0	0	Bacteria	Patescibacteria	Microgenomatia	Candidatus_Gottesmanbacteria	Candidatus_Gottesmanbacteria	Candidatus_Gottesmanbacteria	uncultured_bacterium
4ea0d10cb3ebc9bda44778656f2acfcb	0	0	0	0	0	0	0	0	0	0	0	0	0	83	Bacteria	Proteobacteria	Alphaproteobacteria	Caulobacterales	Caulobacteraceae	Phenylobacterium	unclassified
31df4293d2e2d86669f4b4b7bbcdfbc7	0	0	0	0	0	0	0	0	23	0	0	0	0	0	Bacteria	Proteobacteria	Gammaproteobacteria	Methylococcales	Methylococcaceae	Methylococcaceae	uncultured_bacterium
8e17270be098348a0c88fb9da3782f5d	0	0	0	0	0	0	0	0	3	0	0	0	0	0	Bacteria	Actinobacteriota	Thermoleophilia	Solirubrobacterales	67-14	67-14	uncultured_Conexibacter
1dc8b10231718dabae3d132a5da4f205	0	0	0	0	0	0	0	0	0	0	0	0	0	3	Bacteria	Acidobacteriota	Blastocatellia	44524	44524	44524	unclassified
27f95946ffaf3d54fa4e23fd6574b151	0	0	0	0	0	0	0	0	0	0	0	0	0	26	Bacteria	Myxococcota	Polyangia	Polyangiales	Polyangiaceae	Pajaroellobacter	unclassified
f8f3d615b7728a5cfc72c398be72f2fe	0	5	0	0	0	0	0	0	0	0	0	0	0	0	Bacteria	Nitrospirota	Nitrospiria	Nitrospirales	Nitrospiraceae	Nitrospira	uncultured_bacterium
e9f0827bbd6f3a9c7ff6388057865bd9	0	0	0	0	0	0	0	0	0	0	0	0	13	0	Bacteria	Acidobacteriota	Acidobacteriae	Bryobacterales	Bryobacteraceae	Bryobacter	metagenome
79ac8f08dc0cfc8309d05f85a002cf0a	0	13	0	0	0	0	0	0	0	0	0	0	0	0	Bacteria	Proteobacteria	Alphaproteobacteria	Caulobacterales	Caulobacteraceae	Phenylobacterium	unclassified
30eb04ccf30b6065438140cac11f3921	0	0	0	0	0	0	0	0	0	0	0	19	0	0	Bacteria	unclassified	unclassified	unclassified	unclassified	unclassified	unclassified
c2cc2427f7904681a7b471084a1c29ee	0	0	20	0	0	0	0	0	0	0	0	0	0	0	Bacteria	Verrucomicrobiota	Omnitrophia	Omnitrophales	Omnitrophaceae	Candidatus_Omnitrophus	uncultured_bacterium
8083e42d3c0972b932381d7007dd2439	0	11	0	0	0	0	0	0	0	0	0	0	0	0	Bacteria	WPS-2	WPS-2	WPS-2	WPS-2	WPS-2	uncultured_bacterium
20aadcf5bf6e228fd4f431141f7f1320	0	0	0	0	0	0	0	0	0	0	0	9	0	0	Bacteria	Proteobacteria	Gammaproteobacteria	Diplorickettsiales	Diplorickettsiaceae	uncultured	unclassified
35dd1e80615ba6cbe04a0ff0b085cce2	0	0	0	0	0	0	0	0	0	99	0	0	0	0	Bacteria	Bacteroidota	Bacteroidia	unclassified	unclassified	unclassified	unclassified
9cd56a5cd353432f0e6de5a5ed785abf	7	0	0	0	0	0	0	0	0	0	0	0	0	0	Bacteria	Proteobacteria	Gammaproteobacteria	Thiotrichales	Thiotrichaceae	uncultured	uncultured_marine
c529570d45b8ad2e465bc2170d781246	0	0	0	0	0	2	0	0	0	0	0	0	0	0	Bacteria	Dependentiae	Babeliae	Babeliales	Vermiphilaceae	Vermiphilaceae	uncultured_bacterium
1169e4a9b8791b0ba26c062c610fed24	15	28	0	0	0	0	0	0	0	0	0	0	0	0	Bacteria	Proteobacteria	Gammaproteobacteria	Alteromonadales	Alteromonadaceae	Alteromonas	unclassified
6610d546d7822fdcf7249867c99afc41	138	0	0	0	0	0	0	0	0	0	0	0	0	0	Bacteria	Proteobacteria	Alphaproteobacteria	Rhodobacterales	Rhodobacteraceae	unclassified	unclassified
b3473c6cd568a5f54c29a78010eb8978	0	0	0	0	0	0	0	0	84	0	0	0	0	0	Bacteria	Methylomirabilota	Methylomirabilia	Methylomirabilales	Methylomirabilaceae	Candidatus_Methylomirabilis	uncultured_Firmicutes
b95c54c6ab228f782e1fb584c57484a4	0	4	0	0	0	0	0	0	0	0	0	0	0	0	Bacteria	NB1-j	NB1-j	NB1-j	NB1-j	NB1-j	uncultured_bacterium
c57a75f15334b90c71d3059e403c3b8f	0	5	0	0	0	0	0	0	0	0	0	0	0	0	Bacteria	Planctomycetota	Planctomycetes	Pirellulales	Pirellulaceae	uncultured	uncultured_Planctomycetales
53253de50ad5f0784f64b4ce81cd3803	0	18	0	0	0	0	0	0	0	0	0	0	0	0	Bacteria	Patescibacteria	Parcubacteria	Candidatus_Nomurabacteria	Candidatus_Nomurabacteria	Candidatus_Nomurabacteria	uncultured_bacterium
9bc34a7312893c473f3e33d1aef59a65	0	0	0	0	0	0	0	0	21	0	0	0	0	0	Bacteria	Chloroflexi	JG30-KF-CM66	JG30-KF-CM66	JG30-KF-CM66	JG30-KF-CM66	uncultured_bacterium
f17784ed40d90ec8a013bbf819bb3a9b	0	0	0	0	0	0	0	0	0	0	0	0	33	74	Bacteria	Acidobacteriota	Acidobacteriae	Acidobacteriales	uncultured	uncultured	unclassified
0178aa3a1598acbb620d4c9ed26f1023	0	0	39	0	0	44	0	0	0	0	0	0	0	0	Bacteria	Desulfobacterota	Desulfobulbia	Desulfobulbales	Desulfurivibrionaceae	Desulfurivibrio	uncultured_bacterium
a26aa3c52870762d7987be72f378280a	8	0	0	0	0	0	0	0	0	0	0	0	0	0	Bacteria	Proteobacteria	Alphaproteobacteria	SAR11_clade	Clade_I	unclassified	unclassified
05b265f8439435184bc776654fdc7f76	0	0	0	0	0	27	0	0	0	0	0	0	0	0	Bacteria	Chloroflexi	Dehalococcoidia	GIF3	GIF3	GIF3	uncultured_bacterium
92d80a85e186a10378ff31b8c549e957	0	0	0	0	110	0	0	101	0	0	0	0	30	0	Bacteria	Proteobacteria	Gammaproteobacteria	Burkholderiales	Comamonadaceae	Thiomonas	uncultured_bacterium
3f2ccb9a7db735cd0cda6fcb003ad42f	0	17	0	0	0	0	0	0	0	0	0	0	0	0	Bacteria	Cyanobacteria	Cyanobacteriia	Cyanobacteriales	Xenococcaceae	Chroococcidiopsis_PCC-6712	uncultured_cyanobacterium
94bb2f15bdadc5c0aa27930b8114199e	0	0	0	0	0	0	0	0	0	0	0	9	0	0	Bacteria	WPS-2	WPS-2	WPS-2	WPS-2	WPS-2	metagenome
a738f63a8bbc8e809340ebdeec524ef7	0	9	0	0	0	0	0	0	0	0	0	0	0	0	Bacteria	Proteobacteria	Alphaproteobacteria	Rhodospirillales	Thalassospiraceae	Thalassospira	Thalassospira_indica
6177755044ce506c4820b3b3525fbb01	0	4	0	0	0	0	0	0	0	0	0	0	0	0	Bacteria	Chloroflexi	Anaerolineae	SBR1031	A4b	A4b	uncultured_soil
5c10b2089a2e615e76f63affabaf2adf	0	0	0	0	0	0	0	0	0	0	0	0	0	28	Bacteria	Planctomycetota	Planctomycetes	Gemmatales	Gemmataceae	uncultured	unclassified
fd5c505fea7722a327f1c8daa5a4864a	0	0	0	0	0	0	0	0	0	32	0	0	0	0	Bacteria	Proteobacteria	Gammaproteobacteria	Burkholderiales	Comamonadaceae	Hydrogenophaga	unclassified
48427d8723481048d7a34a3fd409f0b7	0	0	0	0	0	0	0	0	0	33	0	0	0	0	Bacteria	Proteobacteria	Gammaproteobacteria	Burkholderiales	Gallionellaceae	unclassified	unclassified
3ef623790e14aea18477f6b11b969df8	0	0	0	0	0	0	0	0	0	0	0	0	9	0	Bacteria	Proteobacteria	Alphaproteobacteria	Rhodospirillales	Magnetospirillaceae	uncultured	uncultured_bacterium
35b1befb517b80d8d92749bbe33dc190	0	0	0	0	0	0	0	0	0	0	6	0	0	0	Bacteria	Actinobacteriota	Actinobacteria	Micrococcales	Microbacteriaceae	Leucobacter	unclassified
cddfbfb4da22d548bd0e8b36f6457a58	0	0	0	0	0	19	0	0	0	0	0	0	0	0	Bacteria	Planctomycetota	Phycisphaerae	MSBL9	SG8-4	SG8-4	uncultured_bacterium
7a7b423904156e73e2a0d9b85a337a29	0	0	0	0	0	0	0	0	0	0	28	0	0	0	Bacteria	AncK6	AncK6	AncK6	AncK6	AncK6	uncultured_bacterium
a1bb717b1a3a8ca19bcfa61582143d3a	0	0	0	0	0	0	0	0	0	0	0	24	0	0	Bacteria	Proteobacteria	Gammaproteobacteria	Burkholderiales	Comamonadaceae	unclassified	unclassified
8c9ee371631c1315b66e72884bc795b6	0	8	0	0	0	0	0	0	0	0	0	0	0	0	Bacteria	Bacteroidota	Bacteroidia	Cytophagales	Cyclobacteriaceae	unclassified	unclassified
b8eb1ae633d5c6504e10d05d2fdb3b9f	0	0	0	0	0	0	0	0	55	0	0	0	0	0	Bacteria	Verrucomicrobiota	Omnitrophia	Omnitrophales	Omnitrophaceae	Candidatus_Omnitrophus	unclassified
1c0fd2e8f87e43bc633bad5f1fdaf4cd	0	0	0	0	0	5	0	0	0	0	0	0	0	0	Bacteria	Spirochaetota	MVP-15	MVP-15	MVP-15	MVP-15	uncultured_bacterium
24404abb01af76d05e962872728829f6	0	21	0	0	0	0	0	0	0	0	0	0	0	0	Bacteria	Proteobacteria	Gammaproteobacteria	Burkholderiales	Chitinimonadaceae	Chitinimonas	unclassified
512af99a324718a18b7e95b12ed2d4c0	0	0	0	0	0	0	0	0	0	29	0	0	0	0	Bacteria	Bdellovibrionota	Bdellovibrionia	Bdellovibrionales	Bdellovibrionaceae	OM27_clade	uncultured_bacterium
f7fe61db51400cc2471ef00f5d27f2d1	0	0	0	0	0	0	0	0	0	0	42	0	0	0	Bacteria	Verrucomicrobiota	Chlamydiae	Chlamydiales	Simkaniaceae	uncultured	unclassified
56fb5871f5a9973e1f92ce5047479340	0	0	0	0	0	0	14	0	0	0	0	0	0	0	Bacteria	Bacteroidota	Bacteroidia	Chitinophagales	Chitinophagaceae	unclassified	unclassified
b97cc0810665cf95930fadcfe7d007bc	0	0	0	0	0	0	0	0	0	0	0	2	0	0	Bacteria	Chloroflexi	JG30-KF-CM66	JG30-KF-CM66	JG30-KF-CM66	JG30-KF-CM66	metagenome
730731475a4464504737883429d9080e	0	11	0	0	0	0	0	0	0	0	0	0	0	0	Bacteria	Patescibacteria	Parcubacteria	Candidatus_Lloydbacteria	Candidatus_Lloydbacteria	Candidatus_Lloydbacteria	uncultured_bacterium
58a32c43bc18a0f3d80fb1bec9caac24	0	0	0	0	0	0	0	0	67	62	0	0	0	0	Bacteria	Myxococcota	bacteriap25	bacteriap25	bacteriap25	bacteriap25	unclassified
47762e97255755f47b908b76f3de9d17	0	0	0	0	0	0	0	0	0	0	6	0	0	0	Bacteria	Acidobacteriota	Acidobacteriae	Subgroup_2	Subgroup_2	Subgroup_2	uncultured_forest
9d0cacc004b11c153e77093abb4e87f3	0	0	0	0	0	0	0	0	57	0	0	0	0	0	Bacteria	Patescibacteria	ABY1	Candidatus_Kerfeldbacteria	Candidatus_Kerfeldbacteria	Candidatus_Kerfeldbacteria	uncultured_bacterium
bce0f5b4edbe22a65bca975b561656bf	0	0	0	0	0	0	0	0	0	0	0	71	0	0	Bacteria	RCP2-54	RCP2-54	RCP2-54	RCP2-54	RCP2-54	unclassified
e9079c89bda428c09b453b90330dac96	0	0	0	0	0	0	0	0	0	0	0	0	18	0	Bacteria	Patescibacteria	Microgenomatia	Candidatus_Daviesbacteria	Candidatus_Daviesbacteria	Candidatus_Daviesbacteria	unclassified
c85d76bcd72b02439b081ee3b82665cf	0	0	0	0	112	0	0	69	0	0	3	4	0	0	Bacteria	Proteobacteria	Zetaproteobacteria	Mariprofundales	Mariprofundaceae	Mariprofundus	uncultured_bacterium
542e6e86c7d375e3e0d51c540af88f76	0	0	0	0	0	15	0	0	0	0	0	0	0	0	Bacteria	Verrucomicrobiota	Omnitrophia	Omnitrophales	Omnitrophaceae	Candidatus_Omnitrophus	uncultured_bacterium
1cb71876cd1571c36775afc588addd9b	0	0	0	0	0	0	0	0	8	0	0	0	0	0	Bacteria	Planctomycetota	Pla4_lineage	Pla4_lineage	Pla4_lineage	Pla4_lineage	uncultured_prokaryote
ca3facff8ed45a69d07879d570127c34	0	0	11	0	0	34	0	0	31	0	0	8	39	11	Bacteria	Proteobacteria	Alphaproteobacteria	Rhodospirillales	Rhodospirillaceae	Novispirillum	Novispirillum_itersonii
046cab44b99f81a492b2c96812753cae	0	7	0	0	0	0	0	0	0	0	0	0	0	0	Bacteria	Acidobacteriota	Holophagae	Acanthopleuribacterales	Acanthopleuribacteraceae	Acanthopleuribacter	uncultured_bacterium
7363aac88b5325ac49cb469e284e10dd	0	0	0	2	0	0	0	0	0	0	0	0	31	0	Bacteria	Firmicutes	Bacilli	Lactobacillales	Streptococcaceae	Lactococcus	Lactococcus_lactis
91be5006a9249ce2434125a6de0bb7d5	0	0	0	30	0	0	12	0	0	0	0	0	0	0	Bacteria	Verrucomicrobiota	Chlamydiae	Chlamydiales	Simkaniaceae	uncultured	unclassified
cb09abe6f817779ce54b7cdc923bfc12	0	5	0	0	0	0	0	0	0	0	0	0	0	0	Bacteria	Proteobacteria	Gammaproteobacteria	Gammaproteobacteria_Incertae_Sedis	Unknown_Family	Candidatus_Ovatusbacter	unclassified
d81d551daa6918300c3da95b41b220f2	0	0	0	0	0	0	0	0	0	0	0	0	0	239	Bacteria	Nitrospirota	Nitrospiria	Nitrospirales	Nitrospiraceae	Nitrospira	unclassified
ba4157055c92ed06539e18f46f4ccfef	0	0	0	0	0	0	0	0	0	0	0	18	0	0	Bacteria	Patescibacteria	Parcubacteria	unclassified	unclassified	unclassified	unclassified
e79a45f432d0ccc86adbf9bbe7cef2a7	0	0	0	0	0	0	0	0	0	0	0	0	0	14	Bacteria	Proteobacteria	Gammaproteobacteria	Burkholderiales	Hydrogenophilaceae	Thiobacillus	unclassified
8bf9db0b607d815fe352c5b8a898ed6d	0	0	0	0	0	0	0	0	13	0	0	0	0	0	Bacteria	Verrucomicrobiota	Omnitrophia	Omnitrophales	Omnitrophales	Omnitrophales	uncultured_prokaryote
b877218f14479badbf31aff151fda1d5	0	0	0	0	0	4	0	0	0	0	0	0	0	0	Bacteria	Desulfobacterota	Desulfobulbia	Desulfobulbales	Desulfocapsaceae	Desulfocapsa	unclassified
729ff37e37e13a2b998961411c187dc9	0	0	0	0	0	0	0	0	32	21	0	0	0	0	Bacteria	Proteobacteria	Gammaproteobacteria	Burkholderiales	Sulfuricellaceae	Ferritrophicum	uncultured_Rhodocyclaceae
ca31a338c8a420b1644708e2e4f8e3ce	0	0	0	0	0	0	0	0	40	0	0	0	0	0	Bacteria	Chloroflexi	Dehalococcoidia	SAR202_clade	SAR202_clade	SAR202_clade	uncultured_bacterium
2e0a4470b4091538c2e35c3b8b8908b0	0	0	0	0	0	0	0	0	6	19	0	0	0	0	Bacteria	unclassified	unclassified	unclassified	unclassified	unclassified	unclassified
b01a48301a6f200931d81a78785a544f	66	64	49	87	3840	52	90	2668	63	61	104	68	58	93	Bacteria	Proteobacteria	Alphaproteobacteria	Rhodobacterales	Rhodobacteraceae	unclassified	unclassified
4c705a1d52e21f07fdb7ea4dc21babb5	0	15	0	0	0	0	0	0	0	0	0	0	0	0	Bacteria	Bacteroidota	Bacteroidia	Bacteroidales	Williamwhitmaniaceae	Williamwhitmaniaceae	metagenome
5f270ed7f3d308a598eecc620930ddda	0	50	0	0	0	0	0	0	0	0	0	36	0	0	Bacteria	Verrucomicrobiota	Omnitrophia	Omnitrophales	Omnitrophales	Omnitrophales	uncultured_planctomycete
0a9184d6f60e3a1ac7d852f1ae3d6da4	0	0	0	0	0	0	0	0	0	0	0	95	0	0	Bacteria	Proteobacteria	Gammaproteobacteria	Burkholderiales	Nitrosomonadaceae	MND1	unclassified
79db5bf2cf03e1a6b18e46caae66c261	0	0	0	0	0	0	0	0	0	0	11	0	0	0	Bacteria	Bacteroidota	Bacteroidia	Cytophagales	Cyclobacteriaceae	Fulvivirga	Bacteroidetes_bacterium
656a83346bfdee587d70ec9bc62e1133	0	0	0	0	0	0	0	0	69	0	0	0	0	0	Bacteria	Patescibacteria	Parcubacteria	Candidatus_Jorgensenbacteria	Candidatus_Jorgensenbacteria	Candidatus_Jorgensenbacteria	Parcubacteria_group
4a166122a6f85add93b6148dcc94ec61	0	7	0	0	0	0	0	0	0	0	0	0	0	0	Bacteria	LCP-89	LCP-89	LCP-89	LCP-89	LCP-89	uncultured_bacterium
a0f1814458cd903b9df1c9317f69c6b5	0	0	0	0	0	0	0	0	9	0	0	0	0	0	Bacteria	Proteobacteria	Gammaproteobacteria	Burkholderiales	Gallionellaceae	uncultured	unclassified
f29949e8d40829d9942894a8d3ebcf4c	173	0	0	0	0	0	0	0	0	0	0	0	0	0	Bacteria	Proteobacteria	Alphaproteobacteria	Rhodobacterales	Rhodobacteraceae	HIMB11	uncultured_bacterium
13fbb3baf9f20c2c2d6cfe64e184507c	0	0	0	0	0	0	0	0	0	0	0	0	15	0	Bacteria	Proteobacteria	Gammaproteobacteria	Alteromonadales	Shewanellaceae	Shewanella	unclassified
b93986e2fd41e81b3250703f5b01c20c	0	0	0	0	0	0	0	0	0	0	0	0	0	93	Bacteria	Proteobacteria	Alphaproteobacteria	Micropepsales	Micropepsaceae	uncultured	uncultured_bacterium
efc80801831aaa90bfed94c830f15e8d	0	0	0	14	0	0	18	0	0	0	0	0	0	0	Bacteria	unclassified	unclassified	unclassified	unclassified	unclassified	unclassified
17f9f2dc3de23bc38df2a6bcd917a325	0	13	0	0	0	0	0	0	0	0	0	0	0	0	Bacteria	Bdellovibrionota	Oligoflexia	0319-6G20	0319-6G20	0319-6G20	uncultured_gamma
f8d033d2b8c325055dc69cb34c0e4d15	0	0	0	0	0	0	0	0	0	0	0	0	12	0	Bacteria	Myxococcota	bacteriap25	bacteriap25	bacteriap25	bacteriap25	uncultured_bacterium
68a7b97f40a9221b6e86bbf7ddd68c1a	0	0	0	0	0	0	0	0	2	0	0	0	0	0	Bacteria	Patescibacteria	ABY1	Candidatus_Komeilibacteria	Candidatus_Komeilibacteria	Candidatus_Komeilibacteria	uncultured_bacterium
a194a705d9f6031ec36fcca6a4b336dd	0	15	0	0	0	0	0	0	0	0	0	0	0	4	Bacteria	Cyanobacteria	Cyanobacteriia	Leptolyngbyales	Leptolyngbyaceae	Leptolyngbya_PCC-6306	Leptolyngbya_sp.
43b251cb571862cf515ca06fd6073f37	0	0	0	0	0	0	0	0	0	0	0	0	10	0	Bacteria	Campilobacterota	Campylobacteria	Campylobacterales	Arcobacteraceae	Halarcobacter	Halarcobacter_bivalviorum
76e2afe6961d23713e35021a51335d9c	0	0	0	0	0	0	0	0	0	0	27	0	0	0	Bacteria	Acidobacteriota	Acidobacteriae	Subgroup_2	Subgroup_2	Subgroup_2	uncultured_Acidobacteria
db26995f7b7789bc7727baf836c7b37f	0	13	0	0	0	0	0	0	0	0	41	0	0	24	Bacteria	Bacteroidota	Bacteroidia	Flavobacteriales	Flavobacteriaceae	Flavobacterium	unclassified
400a833bd8a2649c48d6e7775d9d458c	0	0	0	0	0	0	0	0	0	0	0	0	0	23	Bacteria	Bacteroidota	Bacteroidia	Bacteroidales	Bacteroidaceae	Bacteroides	unclassified
a7a8f9da03783ae0687394d413e3b17c	0	24	0	0	0	0	0	0	0	0	0	0	0	0	Bacteria	Proteobacteria	Gammaproteobacteria	CCM19a	CCM19a	CCM19a	uncultured_bacterium
68186f440640d5cf71cfcd0c51495a10	0	0	0	0	0	0	0	0	0	0	0	0	0	26	Bacteria	Bacteroidota	Kryptonia	Kryptoniales	BSV26	BSV26	uncultured_bacterium
f07c702e9fd92de853e10e7e07b523ac	0	0	0	0	0	0	0	0	0	0	0	0	3	0	Bacteria	Synergistota	Synergistia	Synergistales	Synergistaceae	Candidatus_Tammella	uncultured_Synergistetes
c3d8e962478e2efb77ec032a447487b0	0	203	0	0	2	0	0	0	0	0	0	0	0	0	Bacteria	Bacteroidota	Bacteroidia	Bacteroidales	Williamwhitmaniaceae	Acetobacteroides	uncultured_bacterium
d4db795f03cf126eb422237cab909813	0	38	0	0	0	0	0	0	0	0	0	0	0	0	Bacteria	Proteobacteria	Gammaproteobacteria	Xanthomonadales	Xanthomonadaceae	Thermomonas	uncultured_bacterium
11d20feadfb949b65a89abde12d97912	0	55	0	0	0	0	0	0	0	0	0	0	0	0	Bacteria	Cyanobacteria	Cyanobacteriia	Chloroplast	Chloroplast	Chloroplast	unclassified
e8b2487ad0f6778a58a9368fa33d21c4	0	0	0	0	0	0	0	0	0	0	0	0	3	0	Bacteria	Acidobacteriota	unclassified	unclassified	unclassified	unclassified	unclassified
643002caf1ce87b86e0b26ad525b9e7a	0	0	0	0	0	0	0	0	0	0	0	42	0	0	Bacteria	MBNT15	MBNT15	MBNT15	MBNT15	MBNT15	unclassified
ddb0135137c639f13f6fb1e8747e3b9b	0	0	0	0	0	0	0	0	0	0	0	34	0	0	Bacteria	Planctomycetota	Pla4_lineage	Pla4_lineage	Pla4_lineage	Pla4_lineage	uncultured_bacterium
f141c129b62151411a8563171b2a41a0	0	0	0	0	0	0	0	0	8	0	0	0	0	0	Bacteria	Patescibacteria	Microgenomatia	Candidatus_Daviesbacteria	Candidatus_Daviesbacteria	Candidatus_Daviesbacteria	uncultured_bacterium
fd5d16eb35878c1fa319371f920cd876	0	49	0	22	34	16	25	26	28	24	80	227	518	344	Bacteria	Proteobacteria	Gammaproteobacteria	Burkholderiales	Oxalobacteraceae	Undibacterium	unclassified
6769c01e1b7b886291f5faed85c2f90b	0	0	0	0	0	0	0	0	0	0	0	0	0	16	Bacteria	Proteobacteria	Gammaproteobacteria	Pseudomonadales	Moraxellaceae	uncultured	uncultured_bacterium
a4fd9b107c19c9ca8f1ab4099a922001	0	0	6	0	0	10	0	0	0	0	0	0	0	0	Bacteria	Patescibacteria	Gracilibacteria	Candidatus_Peregrinibacteria	Candidatus_Peregrinibacteria	Candidatus_Peregrinibacteria	Candidatus_Peregrinibacteria
a6e7d6a7a9dfe390229af449ee0c9776	0	0	0	0	0	0	0	0	0	0	0	5	0	0	Bacteria	Dependentiae	Babeliae	Babeliales	unclassified	unclassified	unclassified
ea78782681b872bd169fb31a6feb901a	0	0	0	0	0	0	0	0	0	0	0	0	0	36	Bacteria	Verrucomicrobiota	Chlamydiae	Chlamydiales	cvE6	cvE6	unclassified
c49ecfe65e935ad57b146a8c7ac6cddc	0	0	0	0	0	0	0	0	0	0	0	29	0	0	Bacteria	Verrucomicrobiota	Verrucomicrobiae	Pedosphaerales	Pedosphaeraceae	Pedosphaeraceae	uncultured_bacterium
d18d2236ee211fbbca3f2f206a485ab1	83	0	0	0	0	0	0	0	0	0	0	0	0	0	Bacteria	Proteobacteria	Gammaproteobacteria	Cellvibrionales	Halieaceae	Luminiphilus	uncultured_gamma
088dfe049f3eda1d0d458b692fe57c5b	0	0	0	0	0	0	0	0	0	0	15	0	0	0	Bacteria	Chloroflexi	Anaerolineae	SBR1031	SBR1031	SBR1031	unclassified
a5c80d4415d8b64a85a2b498d22ad570	0	0	0	0	0	0	0	0	0	0	0	0	18	0	Bacteria	Actinobacteriota	Actinobacteria	Corynebacteriales	Tsukamurellaceae	Tsukamurella	unclassified
fc5f6963593db136fc4050935e2ba04d	0	0	0	0	0	0	0	0	0	0	0	15	0	0	Bacteria	Patescibacteria	ABY1	Candidatus_Kerfeldbacteria	Candidatus_Kerfeldbacteria	Candidatus_Kerfeldbacteria	uncultured_bacterium
9d0462807fee6ea0f5d1a65e4ec10796	0	0	0	0	0	0	0	0	0	0	0	13	0	0	Bacteria	Proteobacteria	Gammaproteobacteria	Salinisphaerales	Solimonadaceae	Nevskia	uncultured_bacterium
4eedd934139bf933b73756560889c989	0	0	33	0	0	65	0	0	0	0	0	0	0	0	Bacteria	Acidobacteriota	Thermoanaerobaculia	Thermoanaerobaculales	Thermoanaerobaculaceae	TPD-58	uncultured_bacterium
a1c28351facfedca5b10add24fb35f0a	0	0	0	0	0	0	0	0	0	0	0	0	11	0	Bacteria	Chloroflexi	Anaerolineae	SBR1031	SBR1031	SBR1031	unclassified
7d61b476b27ccd25edf6a747f54e1e56	0	0	0	0	0	10	0	0	0	0	0	0	0	0	Bacteria	Elusimicrobiota	Elusimicrobia	Lineage_IV	Lineage_IV	Lineage_IV	uncultured_bacterium
139688b2aa69238c45e56d8cbf08588a	0	0	0	0	0	0	0	0	0	0	0	0	44	0	Bacteria	Acidobacteriota	Acidobacteriae	Solibacterales	Solibacteraceae	Candidatus_Solibacter	unclassified
b9870f960c11a3c708cd2d22af40e20a	0	89	0	0	0	0	0	0	21	78	77	0	0	26	Bacteria	Proteobacteria	Alphaproteobacteria	Sphingomonadales	Sphingomonadaceae	unclassified	unclassified
31fbfc16db278b805f3618a660e0de24	0	0	0	0	3	0	0	0	0	0	0	0	155	0	Bacteria	Bacteroidota	Bacteroidia	Sphingobacteriales	Sphingobacteriaceae	Sphingobacterium	unclassified
6a5067c92c1d28cf6cbcc109b18ab15e	0	0	0	0	0	0	0	0	0	0	0	0	0	33	Bacteria	Proteobacteria	Alphaproteobacteria	Azospirillales	Inquilinaceae	Inquilinus	uncultured_eubacterium
643b16ade5ccd3f9eb3d9259566498fd	0	0	11	0	0	11	0	0	0	0	0	0	0	0	Bacteria	WOR-1	WOR-1	WOR-1	WOR-1	WOR-1	uncultured_bacterium
206bd539d68c17955b19c71ef4a608a7	0	22	0	0	0	0	0	0	0	0	0	0	0	0	Bacteria	Proteobacteria	Alphaproteobacteria	Rhodospirillales	Terasakiellaceae	Terasakiella	uncultured_bacterium
75eb128da363922ec3f0091aac172931	0	0	0	0	0	0	0	0	11	0	0	0	0	0	Bacteria	Patescibacteria	Microgenomatia	Candidatus_Woesebacteria	Candidatus_Woesebacteria	Candidatus_Woesebacteria	uncultured_eubacterium
8ec8ff981ab1011dda5943044363126d	164	0	0	0	0	0	0	0	0	0	0	0	0	0	Bacteria	Cyanobacteria	Cyanobacteriia	Chloroplast	Chloroplast	Chloroplast	unclassified
ea10a5aecc691f5aec3122dfa7a4672c	0	0	38	0	0	31	0	0	0	0	0	0	0	0	Bacteria	Patescibacteria	Parcubacteria	UBA9983	UBA9983	UBA9983	uncultured_bacterium
370f372e1ecfcc91cf69bc7a936217b7	0	0	0	0	0	0	0	0	0	0	0	0	17	0	Bacteria	Gemmatimonadota	Gemmatimonadetes	Gemmatimonadales	Gemmatimonadaceae	Gemmatimonas	uncultured_bacterium
b47d685e337950ace2567d15f62aa4bd	0	0	0	0	0	0	0	0	0	35	0	0	0	0	Bacteria	Patescibacteria	ABY1	Candidatus_Magasanikbacteria	Candidatus_Magasanikbacteria	Candidatus_Magasanikbacteria	uncultured_bacterium
c943299cb97534e096dac0e4f58f25a8	0	0	0	0	0	0	0	0	3	0	0	0	0	0	Bacteria	Patescibacteria	Microgenomatia	Candidatus_Woesebacteria	Candidatus_Woesebacteria	Candidatus_Woesebacteria	uncultured_bacterium
a8910605d89c2fed06d7f463b2246695	103	0	0	0	0	0	0	0	0	0	0	0	0	0	Bacteria	Proteobacteria	Alphaproteobacteria	SAR11_clade	Clade_I	unclassified	unclassified
db2ae4acd6faf98284c5e83ada9fd5ba	0	0	0	0	0	0	0	0	0	47	0	0	0	0	Bacteria	Firmicutes	Clostridia	Clostridiales	Clostridiaceae	Clostridium_sensu_stricto_12	unclassified
d0075f933218547c93e8be414495e9b5	0	0	0	0	0	0	0	0	5	0	0	0	0	0	Bacteria	Chloroflexi	Anaerolineae	RBG-13-54-9	RBG-13-54-9	RBG-13-54-9	uncultured_bacterium
8e445146577f89cd01b66d1294b21d67	0	0	99	0	0	55	0	0	0	0	0	0	0	0	Bacteria	Verrucomicrobiota	Omnitrophia	Omnitrophales	Omnitrophaceae	Candidatus_Omnitrophus	uncultured_bacterium
d3c9100d416edf9cc92bda9e7c150934	0	0	0	0	0	0	0	0	0	0	0	0	23	0	Bacteria	Verrucomicrobiota	Verrucomicrobiae	Pedosphaerales	Pedosphaeraceae	Pedosphaeraceae	uncultured_bacterium
811e971c3a5779f8b8ad88a2ee90bc2c	0	3	0	0	0	0	0	0	0	0	0	0	0	0	Bacteria	Proteobacteria	Alphaproteobacteria	Rhizobiales	Labraceae	Labrys	unclassified
74c7873c236064bbc5e1ad31dd54c72a	0	0	3	0	0	0	0	0	0	0	0	0	0	0	Bacteria	Firmicutes	Negativicutes	Veillonellales-Selenomonadales	unclassified	unclassified	unclassified
56b08b3fbdf6bf8b41c0864c5c53c524	0	8	0	0	0	0	0	0	0	0	10	0	0	0	Bacteria	Firmicutes	Bacilli	Lactobacillales	Streptococcaceae	Streptococcus	unclassified
3b817079d376eb19cfe71998c440c212	0	0	8	0	0	0	0	0	0	0	0	0	0	0	Bacteria	Chloroflexi	Anaerolineae	Anaerolineales	Anaerolineaceae	uncultured	unclassified
d23bdf59f9d237ab962e8fcc42e0dada	0	0	0	0	0	0	0	0	14	0	0	0	0	0	Bacteria	Patescibacteria	Parcubacteria	Candidatus_Azambacteria	Candidatus_Azambacteria	Candidatus_Azambacteria	Candidatus_Azambacteria
77c05b36b78515014d7f63ba413a1a90	0	0	0	0	0	0	0	0	0	0	63	0	0	0	Bacteria	Verrucomicrobiota	Verrucomicrobiae	Opitutales	Opitutaceae	Lacunisphaera	unclassified
1a87166a54fb9ff2b34afbf51f2acf36	0	0	0	0	0	0	0	0	0	0	0	0	60	0	Bacteria	Cyanobacteria	Cyanobacteriia	Cyanobacteriales	Chroococcidiopsaceae	uncultured	uncultured_bacterium
d0ae51d01433f76611a5a5d1ea3f4ce3	0	0	0	0	0	0	0	0	0	0	0	36	0	0	Bacteria	Chloroflexi	TK10	TK10	TK10	TK10	uncultured_bacterium
f3c649d39f40c2c17c341dc58275e243	0	0	0	0	0	0	0	0	0	26	0	0	0	0	Bacteria	Proteobacteria	Alphaproteobacteria	Reyranellales	Reyranellaceae	Reyranella	unclassified
192189dfcade373c5ca756b5999b430c	0	0	0	0	0	0	0	0	18	0	0	0	0	0	Bacteria	Patescibacteria	ABY1	unclassified	unclassified	unclassified	unclassified
08adfd02129e35d2c3dac97a36603ac2	0	29	0	0	0	0	0	0	0	0	0	0	0	0	Bacteria	Cyanobacteria	Cyanobacteriia	Chloroplast	Chloroplast	Chloroplast	unclassified
413f3e0f7d91446d64da9ebf8b7923b3	0	0	0	0	0	0	0	0	0	0	0	123	0	0	Bacteria	Bacteroidota	Bacteroidia	Chitinophagales	Chitinophagaceae	Sediminibacterium	unclassified
ab802cc622d384114e3db77b6659e6b9	0	0	12	0	0	22	0	0	0	0	0	0	0	0	Bacteria	Verrucomicrobiota	Omnitrophia	Omnitrophales	Omnitrophaceae	Candidatus_Omnitrophus	uncultured_bacterium
0008eaa2273f0f3b5fe8c23dfa8526b1	0	0	17	57	14	0	72	9	47	163	21	561	183	109	Bacteria	Proteobacteria	Gammaproteobacteria	Burkholderiales	Comamonadaceae	Comamonas	unclassified
8d861474f88da7973f330449fc7456ab	30	0	0	0	0	0	0	0	0	0	0	0	0	0	Bacteria	Bacteroidota	Bacteroidia	Cytophagales	Cyclobacteriaceae	Marinoscillum	marine_metagenome
5c04c6310ce5652a38621322c8c3c555	0	0	0	0	0	0	0	0	0	0	21	0	0	0	Bacteria	Planctomycetota	Planctomycetes	Pirellulales	Pirellulaceae	uncultured	uncultured_forest
bfcab4aa07270ca3fe5c8e6b71f20866	0	0	0	0	0	0	0	0	0	19	0	0	0	0	Bacteria	Proteobacteria	Alphaproteobacteria	Rickettsiales	AB1	AB1	uncultured_bacterium
f16dd4fc04c27864cf1dce51da4b7ab4	0	0	0	0	20	0	0	14	0	0	0	0	0	0	Bacteria	Proteobacteria	Alphaproteobacteria	Rhizobiales	Rhizobiales_Incertae_Sedis	Bauldia	unclassified
a04cba57df4d5b05393fd7b3e9aeca2b	0	0	0	0	0	0	0	0	24	0	0	0	0	0	Bacteria	Patescibacteria	Microgenomatia	Candidatus_Gottesmanbacteria	Candidatus_Gottesmanbacteria	Candidatus_Gottesmanbacteria	uncultured_bacterium
6524440299a26ed803e0d458bae5d702	0	0	0	0	0	0	0	0	0	0	0	16	0	0	Bacteria	Acidobacteriota	Acidobacteriae	Subgroup_2	Subgroup_2	Subgroup_2	unclassified
e67aa4b75d17a2a857a0fdf53a51038b	0	3	0	0	0	0	0	0	0	0	0	0	0	0	Bacteria	Proteobacteria	Gammaproteobacteria	Legionellales	Legionellaceae	Legionella	uncultured_bacterium
6106247ef74235999f6d465ed56de8f1	0	0	0	0	0	0	0	0	0	0	12	0	0	0	Bacteria	unclassified	unclassified	unclassified	unclassified	unclassified	unclassified
1820cb78e63a29ff05fb17b403e538f5	0	0	0	0	0	0	0	0	0	0	0	8	0	0	Bacteria	Chloroflexi	Anaerolineae	SBR1031	SBR1031	SBR1031	unclassified
4ae05f99b17e632dd19345e52add06ae	0	0	0	0	94	0	0	25	0	0	0	0	0	0	Bacteria	Proteobacteria	Gammaproteobacteria	Burkholderiales	Comamonadaceae	Thiomonas	unclassified
9e3cf7d92b360c98728e6f2aa3725c30	167	21	0	0	0	0	7	0	0	0	0	0	0	0	Bacteria	Actinobacteriota	Acidimicrobiia	Actinomarinales	Actinomarinaceae	Candidatus_Actinomarina	unclassified
a7ef439963d92f06b521ac1504803886	0	0	62	0	0	161	0	0	0	0	0	0	0	0	Bacteria	Nitrospirota	Thermodesulfovibrionia	uncultured	uncultured	uncultured	uncultured_Nitrospirae
dd3af8c651849cb6f327deaae54186b0	0	0	0	0	0	0	0	0	0	0	10	0	0	0	Bacteria	Proteobacteria	Alphaproteobacteria	Holosporales	Holosporaceae	Candidatus_Bealeia	uncultured_Alphaproteobacteria
f71c4780165a79d97ee3534b6e2ad904	0	0	0	0	0	0	0	0	0	0	0	2	0	0	Bacteria	Bdellovibrionota	Bdellovibrionia	Bacteriovoracales	Bacteriovoracaceae	unclassified	unclassified
2cef7922a23a9b72ebe7a99027d18bf9	0	19	0	0	0	0	0	0	0	0	0	0	0	0	Bacteria	Bacteroidota	Bacteroidia	Chitinophagales	Saprospiraceae	Aureispira	Aureispira_marina
6aefa0af67d84d564a6c93a8667f78c5	0	7	1255	0	4	1080	0	0	32	14	5	8	0	0	Bacteria	Patescibacteria	Parcubacteria	Paceibacterales	Paceibacteraceae	Candidatus_Paceibacter	unclassified
8d0b75c5358b8384a8fbfb26910bd6df	0	0	0	0	0	0	0	0	0	0	0	0	20	0	Bacteria	Actinobacteriota	Actinobacteria	Micrococcales	Microbacteriaceae	unclassified	unclassified
8f251c5cac3007d3a3aa2bc29970f277	0	0	0	0	0	0	0	0	0	183	0	0	0	0	Bacteria	Proteobacteria	Alphaproteobacteria	Rhizobiales	Beijerinckiaceae	Methylocystis	unclassified
3240d961b6ecac9189d2302ea15b6523	0	0	0	0	0	0	0	0	13	0	0	0	0	0	Bacteria	unclassified	unclassified	unclassified	unclassified	unclassified	unclassified
751f136f92b63ebb18c3d52a524a3253	0	0	0	0	0	0	0	0	7	24	0	0	0	0	Bacteria	Patescibacteria	Microgenomatia	Candidatus_Collierbacteria	Candidatus_Collierbacteria	Candidatus_Collierbacteria	uncultured_Chloroflexi
4327e879c6441fd467b920e44466a829	0	0	0	0	0	0	0	0	31	0	0	0	0	0	Bacteria	Proteobacteria	Gammaproteobacteria	Burkholderiales	Nitrosomonadaceae	GOUTA6	uncultured_bacterium
49e1c944e27ed5ac130fd0020cb54d3e	0	0	0	0	0	0	0	0	0	17	0	0	0	0	Bacteria	Bacteroidota	Bacteroidia	Cytophagales	Spirosomaceae	Rhabdobacter	uncultured_bacterium
3f186c6e05cb261eb68840a59e4328fb	0	0	0	0	0	0	0	0	8	8	0	0	0	0	Bacteria	Patescibacteria	Parcubacteria	unclassified	unclassified	unclassified	unclassified
afe2edeb88ebef97e7bf7fd4b62b1702	0	0	0	0	0	0	0	0	0	0	0	55	0	0	Bacteria	Planctomycetota	Pla4_lineage	Pla4_lineage	Pla4_lineage	Pla4_lineage	uncultured_bacterium
cfa414afa105a9c3c08c997ccbe75253	12	0	0	0	0	0	0	0	0	0	0	0	0	0	Bacteria	Proteobacteria	Alphaproteobacteria	Puniceispirillales	uncultured	uncultured	uncultured_Alphaproteobacteria
2247214ecf5504fa1f0b56186ea8a714	0	0	0	0	0	0	0	0	0	0	0	0	0	14	Bacteria	Acidobacteriota	FFCH5909	FFCH5909	FFCH5909	FFCH5909	uncultured_bacterium
6ed3e736442dc959ce6f2334110508b5	0	0	0	0	0	0	0	0	0	17	0	0	0	0	Bacteria	PAUC34f	PAUC34f	PAUC34f	PAUC34f	PAUC34f	uncultured_bacterium
d749f010258f64a48c4d73a0e26b95f4	0	0	14	0	0	0	0	0	0	0	0	0	0	0	Bacteria	unclassified	unclassified	unclassified	unclassified	unclassified	unclassified
56f3e72e7fd48bd4368e848a52b7f1fd	0	0	0	0	0	0	0	0	0	0	0	0	28	0	Bacteria	Actinobacteriota	Actinobacteria	Propionibacteriales	Nocardioidaceae	Nocardioides	unclassified
8fb7ccb1e5eab51cc3e47bdb901d5a6e	0	0	0	0	0	0	0	0	0	81	0	0	0	0	Bacteria	Chloroflexi	Anaerolineae	RBG-13-54-9	RBG-13-54-9	RBG-13-54-9	uncultured_bacterium
16e2e2408cedf8f9faae33004fb5eaa2	0	28	0	0	0	0	0	0	0	0	0	32	87	15	Bacteria	Proteobacteria	Gammaproteobacteria	Aeromonadales	Aeromonadaceae	Aeromonas	unclassified
2d91743e53535e1197e9163fb97f23a1	0	0	0	0	166	0	0	111	0	0	0	0	0	0	Bacteria	Proteobacteria	Gammaproteobacteria	Burkholderiales	Chitinimonadaceae	Chitinimonas	uncultured_bacterium
2e54625f82392ae4b1b1aecdf47cdc77	0	0	0	0	0	3	0	0	0	0	0	0	0	0	Bacteria	Patescibacteria	Microgenomatia	Candidatus_Woesebacteria	Candidatus_Woesebacteria	Candidatus_Woesebacteria	Candidatus_Woesebacteria
85e99ef86b9c9c5f02f2451b14cee35e	22	0	0	0	0	0	0	0	0	0	0	0	0	0	Bacteria	Proteobacteria	Alphaproteobacteria	Puniceispirillales	SAR116_clade	SAR116_clade	unclassified
8d3471ce835fa01f8e572823d194e68e	0	0	0	0	0	0	0	0	0	0	0	4	0	0	Bacteria	Patescibacteria	Parcubacteria	Candidatus_Zambryskibacteria	Candidatus_Zambryskibacteria	Candidatus_Zambryskibacteria	metagenome
a87884edfe9a43a87e4b65941703b8cd	0	0	0	0	0	0	0	0	0	0	0	0	0	71	Bacteria	Planctomycetota	Planctomycetes	Gemmatales	Gemmataceae	uncultured	uncultured_planctomycete
111183245eb6789f5bcacfa02d49c350	0	0	0	0	13	0	0	10	0	0	0	0	0	0	Bacteria	Proteobacteria	Alphaproteobacteria	Rhodospirillales	Magnetospirillaceae	Telmatospirillum	uncultured_bacterium
ec7b5fa355dc73f100444dd085f24127	0	0	0	0	0	0	0	0	4	0	0	0	0	0	Bacteria	Planctomycetota	Phycisphaerae	Phycisphaerales	Phycisphaeraceae	uncultured	uncultured_Planctomycetales
984e3df47fcf9e0308a25a9f9a0cbcd5	0	4	0	0	0	0	0	0	0	0	0	0	0	0	Bacteria	Actinobacteriota	Thermoleophilia	Solirubrobacterales	Solirubrobacteraceae	Conexibacter	Conexibacter_sp.
ea7181389ccf89cbb2a488fedb1f99e9	0	5	0	0	0	0	0	0	0	0	0	0	0	0	Bacteria	Chloroflexi	Anaerolineae	SBR1031	SBR1031	SBR1031	uncultured_Chloroflexi
57e23740c1497d08814576d18919244b	0	0	0	0	0	0	0	0	0	279	0	0	0	0	Bacteria	Proteobacteria	Gammaproteobacteria	Burkholderiales	Chromobacteriaceae	Vogesella	Vogesella_amnigena
d1d6f2f680e51648d1388aed4846da3c	0	0	0	0	0	0	0	0	22	0	0	0	0	0	Bacteria	Acidobacteriota	Vicinamibacteria	Vicinamibacterales	Vicinamibacteraceae	Vicinamibacteraceae	unclassified
9eb6d50c5c60249b97697f302e508153	0	47	0	0	0	0	0	0	0	0	0	0	0	0	Bacteria	Verrucomicrobiota	Verrucomicrobiae	Opitutales	Puniceicoccaceae	Lentimonas	uncultured_bacterium
a49eee4350bec49770673c4eb3993162	0	0	0	0	0	0	0	15	0	0	0	0	26	0	Bacteria	Firmicutes	Sulfobacillia	Sulfobacillales	Sulfobacillaceae	uncultured	uncultured_Clostridia
ba468078073cb205c43ae7b34b7c8e8e	0	7	0	0	0	0	0	0	0	0	0	0	0	0	Bacteria	Proteobacteria	Alphaproteobacteria	Micavibrionales	Micavibrionaceae	uncultured	marine_metagenome
724070d1093e37012c1bf0dfa0d4e406	0	20	0	0	0	0	0	0	0	0	0	0	0	0	Bacteria	Proteobacteria	Gammaproteobacteria	Oceanospirillales	Alcanivoracaceae1	Alcanivorax	unclassified
022de991dbc963f86dbd20087041c9dc	0	0	0	0	0	0	0	0	16	0	0	0	0	0	Bacteria	Planctomycetota	Pla4_lineage	Pla4_lineage	Pla4_lineage	Pla4_lineage	uncultured_bacterium
02a24115232b57750fdad54e4e4333eb	10	0	0	0	0	0	0	0	0	0	0	0	0	0	Bacteria	Proteobacteria	Alphaproteobacteria	Rickettsiales	S25-593	S25-593	uncultured_marine
0aabe02252656906cbffb99558f66661	0	0	0	0	0	0	0	0	0	0	0	0	0	8	Bacteria	Bacteroidota	Bacteroidia	Cytophagales	Hymenobacteraceae	Hymenobacter	Parahymenobacter_ocellatus
1f9d8444374a5a6e257496aa44c510d6	0	0	0	0	0	0	0	0	0	0	102	0	0	0	Bacteria	Verrucomicrobiota	Verrucomicrobiae	Pedosphaerales	Pedosphaeraceae	Pedosphaeraceae	unclassified
bc0dbbb5e5ed63c92b1b21a7cafc9046	0	0	0	0	0	0	0	0	0	0	0	0	16	0	Bacteria	Myxococcota	Polyangia	Polyangiales	Polyangiaceae	Pajaroellobacter	unclassified
27fb4e941095739d617ee72aaf2be98e	0	0	12	0	0	0	0	0	0	0	0	0	0	0	Bacteria	Patescibacteria	Microgenomatia	Candidatus_Roizmanbacteria	Candidatus_Roizmanbacteria	Candidatus_Roizmanbacteria	uncultured_bacterium
91c2872aa9660a3d2caafea6b6816b80	0	10	0	0	0	0	0	0	0	0	0	0	0	0	Bacteria	Bacteroidota	Bacteroidia	Bacteroidales	Marinilabiliaceae	[Cytophaga]_xylanolytica_group	uncultured_prokaryote
e642657aa97954a40b96aacfecad9d62	0	6	0	0	0	0	0	0	0	0	0	0	0	0	Bacteria	Chloroflexi	Anaerolineae	SBR1031	A4b	A4b	uncultured_Chloroflexi
2fbb0f6d94a1e125b5c71d87d0058097	0	0	0	0	0	0	0	0	44	0	0	0	0	0	Bacteria	Verrucomicrobiota	Omnitrophia	Omnitrophales	unclassified	unclassified	unclassified
aa56c3ef60a12cf3467ab2a69940c350	0	0	72	0	0	0	0	0	0	0	0	0	0	0	Bacteria	Proteobacteria	Gammaproteobacteria	Burkholderiales	Comamonadaceae	Curvibacter	unclassified
2819412bcdd2c6fa9d6db56e73f9df1e	0	0	0	0	0	0	0	0	0	0	0	0	0	8	Bacteria	Chloroflexi	Ktedonobacteria	Ktedonobacterales	Ktedonobacteraceae	HSB_OF53-F07	unclassified
05609e425d2305948e76f518ac5f0e2f	0	0	0	0	0	0	0	0	0	0	0	0	0	38	Bacteria	Proteobacteria	Alphaproteobacteria	Elsterales	uncultured	uncultured	unclassified
b7b0f91386c080e3fc6acf75b5280e05	0	0	0	0	0	0	0	0	0	82	0	0	0	0	Bacteria	Verrucomicrobiota	Omnitrophia	Omnitrophales	Omnitrophaceae	Candidatus_Omnitrophus	Omnitrophica_bacterium
21586c1f7e6d33aaf28841f043485192	0	0	0	0	0	0	0	0	0	0	0	0	0	9	Bacteria	Myxococcota	Myxococcia	Myxococcales	Myxococcaceae	P3OB-42	uncultured_Myxococcales
55432d1ba7bdfcd8b7fdb7825fb6b300	0	0	32	0	0	47	0	0	0	0	0	0	0	0	Bacteria	Verrucomicrobiota	Omnitrophia	Omnitrophales	Omnitrophaceae	Candidatus_Omnitrophus	uncultured_bacterium
cdaf3873146ee4d9e15c86b8bc831270	0	0	0	0	28	0	0	18	0	0	0	0	0	0	Bacteria	Proteobacteria	Zetaproteobacteria	Mariprofundales	Mariprofundaceae	Mariprofundus	uncultured_bacterium
e410ba890c01fceb80cf2ee5a29f1574	0	0	0	0	0	0	0	0	0	0	0	0	0	26	Bacteria	Planctomycetota	Planctomycetes	Gemmatales	Gemmataceae	uncultured	unclassified
c664fc21fa5acc84240ceacd7dd6d597	0	0	0	0	0	0	0	0	0	202	0	0	0	0	Bacteria	Proteobacteria	Gammaproteobacteria	Burkholderiales	Sulfuricellaceae	Ferritrophicum	uncultured_beta
f92cdf0db83acf6cdf354a503254a10f	0	0	0	0	0	0	0	0	7	0	301	33	72	119	Bacteria	Proteobacteria	Gammaproteobacteria	Burkholderiales	Burkholderiaceae	Cupriavidus	unclassified
0451103f1ac7e3b08448a70b6816c969	0	0	0	0	0	0	0	0	7	0	0	0	0	0	Bacteria	Verrucomicrobiota	Omnitrophia	Omnitrophales	Omnitrophaceae	Candidatus_Omnitrophus	uncultured_bacterium
16ce8dfb5b767589f7581031312fac8c	0	5	0	0	0	0	0	0	0	0	0	0	0	0	Bacteria	Bacteroidota	Bacteroidia	Flavobacteriales	Flavobacteriaceae	uncultured	Psychroserpens_sp.
5c577fb30004a189713db1681c8cec5b	0	0	0	0	0	0	0	0	0	77	0	0	88	0	Bacteria	Proteobacteria	Gammaproteobacteria	Pseudomonadales	Moraxellaceae	Acinetobacter	Acinetobacter_bereziniae
ef65a9e32f4b52f521f8f964faf7bdf2	0	5	0	0	0	0	0	0	0	0	0	0	0	0	Bacteria	Chloroflexi	Anaerolineae	SBR1031	A4b	A4b	uncultured_bacterium
12c1cb4a7d825c0910aa39e781dca7cd	0	0	0	0	0	0	3	0	0	0	0	0	0	0	Bacteria	Bdellovibrionota	Oligoflexia	Silvanigrellales	Silvanigrellaceae	Silvanigrella	metagenome
71c1904c844486ca4d4813e942ba82df	0	0	0	2	0	0	0	0	0	0	0	0	0	0	Bacteria	Patescibacteria	Parcubacteria	Candidatus_Moranbacteria	Candidatus_Moranbacteria	Candidatus_Moranbacteria	uncultured_bacterium
13ceb78530903f52c9a1966bdb1b9770	0	0	0	7	0	0	0	0	0	0	0	0	0	0	Bacteria	Bacteroidota	Kapabacteria	Kapabacteriales	Kapabacteriales	Kapabacteriales	uncultured_bacterium
1ea5e2951a2b8dcb1e43ed8df597f6b3	0	0	14	0	0	24	0	0	0	0	0	0	0	0	Bacteria	Chloroflexi	Anaerolineae	Anaerolineales	Anaerolineaceae	uncultured	uncultured_soil
6afefe10373aefdc5da994d4064ef6f1	0	0	3	0	0	0	0	0	0	0	0	0	0	0	Bacteria	unclassified	unclassified	unclassified	unclassified	unclassified	unclassified
567d6ffd73ad6be9a7c4610418e83ec5	0	0	0	0	0	0	0	0	0	60	0	0	0	0	Bacteria	Chloroflexi	unclassified	unclassified	unclassified	unclassified	unclassified
46a58dbeec46438c1dcfb01ffc1f8b7d	0	30	0	0	0	0	0	0	0	0	0	0	0	0	Bacteria	Proteobacteria	Gammaproteobacteria	Salinisphaerales	Salinisphaeraceae	Salinisphaera	uncultured_bacterium
875fcbe12122887e74925bdcb279eb27	0	0	0	0	0	0	0	0	0	0	0	0	9	0	Bacteria	Actinobacteriota	Thermoleophilia	Gaiellales	uncultured	uncultured	unclassified
d5b9b0e12fd0d99bf515e56ca8b75d44	14	0	0	0	0	0	0	0	0	0	0	0	0	0	Bacteria	Bacteroidota	Bacteroidia	Flavobacteriales	Flavobacteriaceae	NS5_marine_group	unidentified_marine
dbe725986d84132d148bed8b406557db	0	0	5	0	0	0	0	0	0	0	0	0	0	0	Bacteria	Patescibacteria	Parcubacteria	Candidatus_Lloydbacteria	Candidatus_Lloydbacteria	Candidatus_Lloydbacteria	uncultured_bacterium
3729fcf57f8669aa72e141a81218f922	205	0	0	0	0	0	0	0	0	0	0	0	0	0	Bacteria	Actinobacteriota	Acidimicrobiia	Microtrichales	Microtrichaceae	Sva0996_marine_group	uncultured_Verrucomicrobiales
b751063898879adc1f323d1760587f69	0	4	0	0	0	0	0	0	0	0	0	0	0	0	Bacteria	Patescibacteria	ABY1	Candidatus_Kerfeldbacteria	Candidatus_Kerfeldbacteria	Candidatus_Kerfeldbacteria	uncultured_bacterium
86423b504bf0258dab044bed3d62e74a	0	19	0	0	0	0	0	0	0	0	0	0	0	0	Bacteria	Fusobacteriota	Fusobacteriia	Fusobacteriales	Fusobacteriaceae	Fusobacterium	Fusobacteriaceae_bacterium
3894fa3df7a3a44efa3ba2a106e022dc	0	0	0	5	0	0	0	0	0	0	0	0	0	0	Bacteria	Proteobacteria	Gammaproteobacteria	Burkholderiales	Methylophilaceae	uncultured	uncultured_bacterium
7594d911308769e9228bc6cb5272cc61	0	0	0	0	0	0	0	0	0	25	0	0	0	0	Bacteria	Firmicutes	Bacilli	Staphylococcales	Staphylococcaceae	Jeotgalicoccus	unclassified
c740ccb8c992013b7b7cf4f472c5ce37	0	0	0	0	0	0	0	0	0	0	0	65	0	0	Bacteria	Acidobacteriota	Acidobacteriae	Bryobacterales	Bryobacteraceae	Bryobacter	unclassified
789b6d90be744def9a41e9068286cbe8	0	0	0	0	0	0	0	0	0	0	0	0	0	49	Bacteria	Planctomycetota	Planctomycetes	Gemmatales	Gemmataceae	uncultured	uncultured_planctomycete
df11d55e6ba6e3b1b52a22efa535f7b0	0	0	0	0	0	0	0	0	0	0	0	19	0	0	Bacteria	Armatimonadota	Fimbriimonadia	Fimbriimonadales	Fimbriimonadaceae	Fimbriimonadaceae	uncultured_bacterium
607e7ed26c94b92b8ded7a1e94a3a0e4	0	0	0	0	6	0	0	0	0	801	0	14	0	32	Bacteria	Nitrospirota	Nitrospiria	Nitrospirales	Nitrospiraceae	Nitrospira	uncultured_organism
68f44a5b1a03447ed2815c9ae4e5d7b7	0	0	0	0	0	0	0	0	0	0	0	0	0	10	Bacteria	Proteobacteria	Gammaproteobacteria	Diplorickettsiales	Diplorickettsiaceae	Aquicella	uncultured_bacterium
58e1a6fe65289546d559f6ef1bf2dd0c	0	0	29	0	0	20	0	0	0	0	0	0	0	0	Bacteria	Verrucomicrobiota	Omnitrophia	Omnitrophales	Omnitrophaceae	Candidatus_Omnitrophus	uncultured_bacterium
3d70b03e594348a3c4709280fc255492	0	0	0	0	0	0	0	0	0	0	0	27	0	0	Bacteria	Bacteroidota	Kryptonia	Kryptoniales	BSV26	BSV26	uncultured_bacterium
c865bfd18ab322a4b1dcf667a8f34b39	0	9	0	0	0	0	0	0	0	0	0	0	0	0	Bacteria	Proteobacteria	Gammaproteobacteria	unclassified	unclassified	unclassified	unclassified
0c90a3ad293383ac02347676eb490fd2	0	0	0	0	0	0	0	0	12	0	0	0	0	0	Bacteria	Acidobacteriota	Vicinamibacteria	Subgroup_17	Subgroup_17	Subgroup_17	unclassified
bc38851cbd50e0808b7b8235a0302790	0	4	0	0	0	0	0	0	0	0	0	0	0	0	Bacteria	Bacteroidota	Bacteroidia	Flavobacteriales	Cryomorphaceae	Phaeocystidibacter	unclassified
82357329a3e6e5ab4942b50e570dfbda	0	0	0	19	0	0	22	0	0	0	160	0	0	0	Bacteria	Proteobacteria	Gammaproteobacteria	Burkholderiales	Comamonadaceae	unclassified	unclassified
932f717ebbbb4ab81c625357b88b1a16	0	0	0	0	0	0	0	0	0	18	0	0	0	0	Bacteria	Proteobacteria	Gammaproteobacteria	Methylococcales	Methylomonadaceae	Methylomonas	unclassified
ad0d9aaa7aff96b96f2c716d4c67fbbc	0	11	0	0	0	0	0	0	0	0	0	0	0	0	Bacteria	Bacteroidota	Bacteroidia	Cytophagales	Spirosomaceae	uncultured	metagenome
7e47dcaa1e57e27d1dd2ebc223964285	0	0	0	0	0	0	0	0	0	21	0	0	0	0	Bacteria	Actinobacteriota	Actinobacteria	Propionibacteriales	Nocardioidaceae	Nocardioides	unclassified
a3ba2c345f464df38e3ab5550f1bed37	0	0	0	0	0	11	0	0	0	0	0	0	0	0	Bacteria	Chloroflexi	Dehalococcoidia	GIF9	GIF9	GIF9	uncultured_Chloroflexi
ab30d20b6ac1ac267a66f743f7fcdd1b	15	18	0	0	0	6	15	0	8	17	10	0	0	10	Bacteria	Bacteroidota	Bacteroidia	Sphingobacteriales	NS11-12_marine_group	NS11-12_marine_group	unclassified
a0bac3a80870631537688a5a82ad34c2	0	0	0	0	0	0	0	0	0	0	0	20	0	31	Bacteria	Actinobacteriota	Thermoleophilia	Gaiellales	uncultured	uncultured	unclassified
3ebdb14a7370b444206b28e0a27d3933	0	0	0	0	0	0	0	0	0	0	0	9	0	0	Bacteria	Proteobacteria	Gammaproteobacteria	Burkholderiales	Rhodocyclaceae	Azoarcus	Azoarcus_sp.
6cb0d45cb0d032b1e1ce4ceb18f00dd6	0	0	0	0	0	0	0	0	0	37	0	0	0	0	Bacteria	Proteobacteria	Alphaproteobacteria	Rhizobiales	Hyphomicrobiaceae	uncultured	uncultured_bacterium
d971ccf0c183d111c96cf75e2a8fbf4e	0	0	107	0	0	140	0	0	41	64	0	0	0	0	Bacteria	Proteobacteria	Gammaproteobacteria	Burkholderiales	Gallionellaceae	uncultured	uncultured_bacterium
af8722df4e71353f6b88d95910eee68c	0	0	0	0	0	0	0	0	0	43	0	0	0	0	Bacteria	Methylomirabilota	Methylomirabilia	Methylomirabilales	Methylomirabilaceae	Candidatus_Methylomirabilis	unclassified
09cd51c50fe5879208e110883550955c	0	7	0	0	0	0	0	0	0	0	0	0	0	0	Bacteria	Bacteroidota	Bacteroidia	Sphingobacteriales	env.OPS_17	env.OPS_17	unclassified
b91e712b9c01c3bdbe7c80a6d31de212	0	0	0	0	0	0	0	0	170	0	0	0	0	0	Bacteria	Patescibacteria	Parcubacteria	UBA9983	UBA9983	UBA9983	Candidatus_Nomurabacteria
4520277d9f8db36dc827554fbc2082c2	0	0	48	0	0	33	0	0	0	0	0	0	0	0	Bacteria	Verrucomicrobiota	Omnitrophia	Omnitrophales	Omnitrophaceae	Candidatus_Omnitrophus	uncultured_bacterium
bf66ac669e89ac5cff46ac16832bcc34	0	0	0	0	76	0	0	69	0	0	0	0	0	0	Bacteria	WPS-2	WPS-2	WPS-2	WPS-2	WPS-2	uncultured_bacterium
5cb26ea18719e10c285b2bed81588048	0	0	0	0	0	0	0	0	0	15	0	0	0	0	Bacteria	Desulfobacterota	Desulfovibrionia	Desulfovibrionales	Desulfovibrionaceae	Desulfovibrio	uncultured_bacterium
fc3ef00a487df37dfc31fd7a22f12edb	0	0	0	0	0	0	0	0	0	0	0	0	14	0	Bacteria	Chloroflexi	JG30-KF-CM66	JG30-KF-CM66	JG30-KF-CM66	JG30-KF-CM66	metagenome
9b44e542f478d45b0f53755713010a65	0	11	0	0	0	0	0	0	0	0	0	0	0	0	Bacteria	Myxococcota	Polyangia	Blfdi19	Blfdi19	Blfdi19	uncultured_bacterium
758425747c081c50f1e3b249e01d6bb3	0	0	0	0	0	0	0	0	0	0	0	0	37	0	Bacteria	Bacteroidota	Bacteroidia	Flavobacteriales	Flavobacteriaceae	Flavobacterium	unclassified
02ec68ee8fb6b2f98691b6db0dd99d41	0	0	0	11	0	0	0	0	0	0	0	0	0	0	Bacteria	Cyanobacteria	Vampirivibrionia	Obscuribacterales	Obscuribacteraceae	Obscuribacteraceae	uncultured_bacterium
6fdd688da33b366b837859cad836462a	258	0	0	0	0	0	0	0	0	0	0	0	0	0	Bacteria	Cyanobacteria	Cyanobacteriia	Synechococcales	Cyanobiaceae	Synechococcus_CC9902	unclassified
36247c7e9307da77ffe2da0c8b4da0a6	0	0	0	0	0	0	0	0	0	0	9	0	0	0	Bacteria	Chloroflexi	SHA-26	SHA-26	SHA-26	SHA-26	uncultured_bacterium
1fa6e7235697b5744c2afda82e7c6e27	0	18	0	0	0	0	0	0	0	0	0	0	0	0	Bacteria	Planctomycetota	vadinHA49	vadinHA49	vadinHA49	vadinHA49	uncultured_bacterium
a67c0d3fed0663bf8f9fae80339dbb46	0	0	0	0	0	0	0	0	0	0	0	4	0	0	Bacteria	Chloroflexi	Dehalococcoidia	SAR202_clade	SAR202_clade	SAR202_clade	uncultured_bacterium
019e042a1ca39a2f7674b4a092d262a3	0	0	34	0	0	34	0	0	0	0	0	0	0	0	Bacteria	Verrucomicrobiota	Omnitrophia	Omnitrophales	Omnitrophaceae	Candidatus_Omnitrophus	uncultured_bacterium
e946d0003bda27b172201549d1b45bf2	0	0	0	0	0	0	0	0	0	0	40	0	0	0	Bacteria	RCP2-54	RCP2-54	RCP2-54	RCP2-54	RCP2-54	unclassified
3235605287e0851b80d97eb747f2670a	0	28	0	0	0	0	0	0	0	0	0	0	0	0	Bacteria	Cyanobacteria	Cyanobacteriia	Chloroplast	Chloroplast	Chloroplast	Cylindrotheca_closterium
cd28e4fc910899c264ba86d51e4184ea	0	0	0	0	0	0	0	0	2	0	0	0	0	0	Bacteria	unclassified	unclassified	unclassified	unclassified	unclassified	unclassified
bb1d3631b8370540d40317d357accddd	0	0	0	0	0	0	0	0	0	0	0	14	0	0	Bacteria	Elusimicrobiota	Lineage_IIa	Lineage_IIa	Lineage_IIa	Lineage_IIa	uncultured_soil
7b7aa3ad52da932603c0da84b5fafcac	0	0	0	0	0	0	0	2	0	0	0	0	0	141	Bacteria	Bacteroidota	Bacteroidia	Bacteroidales	Bacteroidaceae	Bacteroides	unclassified
92c8ca2c5c111bfb3b620a66437d4fa7	0	0	0	0	0	0	0	0	24	0	0	0	0	0	Bacteria	Patescibacteria	Microgenomatia	Candidatus_Gottesmanbacteria	Candidatus_Gottesmanbacteria	Candidatus_Gottesmanbacteria	uncultured_bacterium
fe3851cd4be14ee423da6ebd0340ff0e	0	9	0	0	0	0	0	0	0	0	0	0	0	0	Bacteria	Desulfobacterota	Desulfuromonadia	Bradymonadales	Bradymonadales	Bradymonadales	uncultured_bacterium
9b151a390277c2b089688e9f607d4220	0	0	0	0	0	0	0	0	0	44	0	0	0	0	Bacteria	Elusimicrobiota	Elusimicrobia	Lineage_IV	Lineage_IV	Lineage_IV	unclassified
e3381f35675dea141ab3a1a7649fdc26	0	0	0	0	0	0	0	0	0	41	0	0	0	0	Bacteria	Patescibacteria	Parcubacteria	Candidatus_Jorgensenbacteria	Candidatus_Jorgensenbacteria	Candidatus_Jorgensenbacteria	Candidatus_Adlerbacteria
3f0eb339d87bab9a2f83fecd40412ac2	0	0	0	0	0	8	0	0	0	0	0	0	0	0	Bacteria	Spirochaetota	Spirochaetia	Spirochaetales	Spirochaetaceae	M2PT2-76_termite_group	uncultured_bacterium
47e8a4aa70b043bb76f51ec5ee0e6671	0	0	0	0	0	0	0	0	0	0	0	29	0	0	Bacteria	Cyanobacteria	Vampirivibrionia	Obscuribacterales	Obscuribacteraceae	Obscuribacteraceae	uncultured_bacterium
9c13952bed0e89d76526fb2b396b8d52	0	22	0	0	0	0	0	0	0	0	0	0	0	0	Bacteria	Bacteroidota	Bacteroidia	Flavobacteriales	Cryomorphaceae	uncultured	uncultured_bacterium
810c35144c284359a21d72ef50306c48	41	0	0	0	0	0	0	0	0	0	0	0	0	0	Bacteria	Proteobacteria	Alphaproteobacteria	Rhodobacterales	Rhodobacteraceae	unclassified	unclassified
fa0795167181db0681fe83d1668af526	0	0	0	10	0	0	0	0	0	0	0	0	0	0	Bacteria	Proteobacteria	Alphaproteobacteria	Micropepsales	Micropepsaceae	uncultured	unclassified
7a03aef0310b84dc1d470b85ff88aaa8	0	0	0	0	0	0	0	0	22	0	0	0	0	0	Bacteria	Proteobacteria	Gammaproteobacteria	Burkholderiales	Nitrosomonadaceae	GOUTA6	uncultured_bacterium
3ba290c59640eb9772b8cc72665bf212	0	0	0	0	0	0	0	0	0	0	9	0	0	0	Bacteria	Verrucomicrobiota	Chlamydiae	Chlamydiales	cvE6	cvE6	unclassified
ce47cd2520f4853010fd485fcb47aba5	0	0	0	0	0	0	0	0	0	37	0	0	0	0	Bacteria	Patescibacteria	Microgenomatia	Candidatus_Daviesbacteria	Candidatus_Daviesbacteria	Candidatus_Daviesbacteria	Candidatus_Daviesbacteria
a7aae6c731308c51736517a1753df5ed	0	0	0	23	0	0	16	0	0	106	0	0	0	0	Bacteria	Acidobacteriota	Acidobacteriae	Subgroup_2	Subgroup_2	Subgroup_2	unclassified
6b729afcf8094cf7f9fffcbbfe870137	0	0	0	0	0	0	0	0	0	0	0	37	55	0	Bacteria	Elusimicrobiota	Elusimicrobia	Lineage_IV	Lineage_IV	Lineage_IV	uncultured_bacterium
a2947658c95337a75130b4bc0fbe14aa	0	0	0	0	0	0	0	0	5	0	0	0	0	0	Bacteria	Acidobacteriota	Holophagae	Subgroup_7	Subgroup_7	Subgroup_7	uncultured_Acidobacteriales
d3d1f23384fa0d8a3fb3e50bb70d55c4	0	0	0	0	0	0	0	0	15	0	0	0	0	0	Bacteria	Elusimicrobiota	Elusimicrobia	Lineage_IV	Lineage_IV	Lineage_IV	uncultured_bacterium
4ba1450bfcef98ecf35a5e0c47717c25	0	0	0	0	0	0	0	0	0	0	0	0	0	24	Bacteria	Armatimonadota	Fimbriimonadia	Fimbriimonadales	Fimbriimonadaceae	Fimbriimonadaceae	uncultured_bacterium
ec3779b4e248eaed83d433e6c2697e00	0	0	127	0	0	77	0	0	0	0	0	0	0	0	Bacteria	Patescibacteria	ABY1	Candidatus_Kerfeldbacteria	Candidatus_Kerfeldbacteria	Candidatus_Kerfeldbacteria	uncultured_bacterium
8d03c7565226cc50f82ded6bf871ca08	0	0	7	0	0	0	0	0	0	0	0	0	0	0	Bacteria	Patescibacteria	Microgenomatia	Candidatus_Woesebacteria	Candidatus_Woesebacteria	Candidatus_Woesebacteria	uncultured_bacterium
0b9ea22bec968ef7ab171002e4268e01	0	0	0	0	0	0	0	0	0	0	0	0	14	0	Bacteria	Actinobacteriota	Thermoleophilia	Gaiellales	uncultured	uncultured	unclassified
916de44e2420a135066ac256ce920753	0	0	0	0	0	0	0	0	31	0	4	0	0	0	Bacteria	Verrucomicrobiota	Omnitrophia	Omnitrophales	unclassified	unclassified	unclassified
f8e1ff1482f0a8ee010901281eae8118	0	0	0	0	0	0	0	0	0	0	0	3	0	0	Bacteria	Proteobacteria	Gammaproteobacteria	BD72BR169	BD72BR169	BD72BR169	uncultured_bacterium
0b8f71c6fc7d5e9ea572a0ace04ccfcf	58	0	0	0	0	0	0	0	0	0	0	0	0	0	Bacteria	Marinimicrobia_(SAR406_clade)	Marinimicrobia_(SAR406_clade)	Marinimicrobia_(SAR406_clade)	Marinimicrobia_(SAR406_clade)	Marinimicrobia_(SAR406_clade)	marine_metagenome
3d91ef9be79e4434f5de454ba59e602d	0	0	40	0	0	56	0	0	0	0	0	0	0	0	Bacteria	Verrucomicrobiota	Omnitrophia	Omnitrophales	Omnitrophaceae	Candidatus_Omnitrophus	uncultured_bacterium
c089a643faf354eb23689c7c77c77678	0	0	0	0	0	0	0	0	0	126	0	0	0	0	Bacteria	Patescibacteria	Microgenomatia	Candidatus_Daviesbacteria	Candidatus_Daviesbacteria	Candidatus_Daviesbacteria	uncultured_bacterium
f1121e8b58b7615c551c86e4637ced7b	0	0	0	0	0	0	0	0	0	103	0	0	0	0	Bacteria	Proteobacteria	Alphaproteobacteria	Rhizobiales	Xanthobacteraceae	Bradyrhizobium	unclassified
6a86561910b40b0a6bff06c29772833c	0	0	98	0	0	145	0	0	0	0	0	0	0	0	Bacteria	Nitrospirota	Thermodesulfovibrionia	uncultured	uncultured	uncultured	unclassified
540dca4d5f619f17a8726abca524e554	0	0	0	0	0	0	0	0	0	0	0	0	41	0	Bacteria	GAL15	GAL15	GAL15	GAL15	GAL15	uncultured_Firmicutes
6524db904825628c32a59826e70f4eba	0	0	0	0	0	0	0	0	0	0	0	0	37	0	Bacteria	Bacteroidota	Bacteroidia	Bacteroidales	Paludibacteraceae	unclassified	unclassified
67aed79ef6b785a9655523ef27f34a4f	0	0	0	12	0	0	0	0	0	0	0	0	0	0	Bacteria	Bacteroidota	Bacteroidia	Chitinophagales	Chitinophagaceae	unclassified	unclassified
9feda0d620fa50b57ce3f848e1b48975	0	0	0	0	0	0	0	0	0	0	0	0	179	0	Bacteria	Proteobacteria	Gammaproteobacteria	Burkholderiales	Comamonadaceae	Delftia	unclassified
1539ddccd215e1d9ff2479d46d64c252	0	0	9	0	0	22	0	0	0	0	0	0	0	0	Bacteria	Nitrospirota	4-29-1	4-29-1	4-29-1	4-29-1	uncultured_bacterium
fd587741544801ff2a66f6e095584bd5	0	0	0	0	0	0	0	0	0	11	0	0	0	0	Bacteria	Chloroflexi	Dehalococcoidia	MSBL5	MSBL5	MSBL5	uncultured_bacterium
8df1b2bf366266ea7131e4a2076903d9	0	0	0	0	0	0	0	0	6	0	0	0	0	0	Bacteria	Patescibacteria	ABY1	Candidatus_Magasanikbacteria	Candidatus_Magasanikbacteria	Candidatus_Magasanikbacteria	Parcubacteria_group
ea125364c532deaf43e09c45f5eafaaf	0	0	0	0	0	0	0	0	0	0	0	27	0	0	Bacteria	RCP2-54	RCP2-54	RCP2-54	RCP2-54	RCP2-54	uncultured_bacterium
fdcf10b7e0c7a561d5738c445fcccca8	0	0	0	0	0	0	0	0	0	32	0	0	0	0	Bacteria	Proteobacteria	Gammaproteobacteria	Burkholderiales	Oxalobacteraceae	Massilia	unclassified
2e28cdcff2ee3a245dfd066ad219b11b	0	23	0	0	0	0	0	0	0	0	0	0	0	0	Bacteria	Proteobacteria	Gammaproteobacteria	Xanthomonadales	Rhodanobacteraceae	Ahniella	uncultured_bacterium
c6c1678ff3e343f707a43ce03a47a4ea	0	0	53	0	0	0	0	0	0	0	0	0	0	0	Bacteria	Proteobacteria	Gammaproteobacteria	Burkholderiales	Rhodocyclaceae	unclassified	unclassified
db9d8e7cf231bf2684c131a5aed144de	0	0	0	0	326	0	0	0	0	0	0	0	0	0	Bacteria	Proteobacteria	Gammaproteobacteria	Burkholderiales	Burkholderiaceae	Burkholderia-Caballeronia-Paraburkholderia	unclassified
973b762dacc2cfb2bdb8369481c4f37b	0	0	0	12	0	0	0	0	0	0	0	0	0	0	Bacteria	Proteobacteria	Alphaproteobacteria	Azospirillales	Azospirillaceae	uncultured	metagenome
588a35d67b81a4775ad82d3d571d3bde	0	0	0	0	98	0	0	158	0	0	0	7	0	0	Bacteria	Bacteroidota	Kapabacteria	Kapabacteriales	Kapabacteriales	Kapabacteriales	uncultured_bacterium
4c10483990954bf248e13367b962da39	0	0	0	0	0	0	0	0	12	0	0	0	0	0	Bacteria	Bdellovibrionota	Bdellovibrionia	Bacteriovoracales	Bacteriovoracaceae	uncultured	uncultured_bacterium
c143cedbecc6810e79b28fac42bc0ffe	0	76	0	0	0	0	0	0	0	0	0	0	0	0	Bacteria	Cyanobacteria	Cyanobacteriia	Phormidesmiales	Nodosilineaceae	MBIC10086	Amazoninema_brasiliense
407b819cfa04a761ecc3fb8af1f70a13	0	0	0	0	0	0	0	0	0	94	0	0	0	0	Bacteria	Bacteroidota	Bacteroidia	Chitinophagales	Chitinophagaceae	Sediminibacterium	unclassified
61f70ac6fa88e4e84c11e04d9b16a913	0	0	0	0	0	0	0	0	0	0	8	0	0	0	Bacteria	Planctomycetota	Planctomycetes	Gemmatales	Gemmataceae	uncultured	uncultured_thermal
7f083e0d829e517c68fb65342561a5cb	0	0	0	0	0	14	0	0	0	0	0	0	0	0	Bacteria	Verrucomicrobiota	Omnitrophia	Omnitrophales	Omnitrophaceae	Candidatus_Omnitrophus	uncultured_bacterium
4e50c569105fa8ee470f33dadcf75bdf	0	0	0	0	0	0	0	0	0	0	0	4	0	0	Bacteria	Planctomycetota	OM190	OM190	OM190	OM190	uncultured_bacterium
d373637c5ab7a5cd63da1a50317c4782	0	0	0	0	0	0	0	0	0	0	0	48	0	0	Bacteria	Acetothermia	Acetothermiia	Acetothermiia	Acetothermiia	Acetothermiia	uncultured_bacterium
732bd4801c7f78e531fb69cbf9e0fb6e	0	19	0	0	0	0	0	0	0	0	0	0	0	0	Bacteria	Planctomycetota	Phycisphaerae	Phycisphaerales	Phycisphaeraceae	Phycisphaera	metagenome
fff3623c4c42872121fda8e015ca9f26	0	0	0	0	0	0	0	0	0	0	0	7	0	0	Bacteria	Patescibacteria	Parcubacteria	unclassified	unclassified	unclassified	unclassified
d171890d3e86ca9ddcc3641e41c3ae90	0	0	0	0	0	0	0	4	0	0	0	0	0	0	Bacteria	Bacteroidota	Bacteroidia	Flavobacteriales	Flavobacteriaceae	Actibacter	uncultured_bacterium
7c95d6ce5b06767d33bac0ec7e38fe84	0	0	0	0	0	0	0	0	0	59	0	0	0	0	Bacteria	Patescibacteria	Microgenomatia	Candidatus_Daviesbacteria	Candidatus_Daviesbacteria	Candidatus_Daviesbacteria	uncultured_bacterium
60dac8d73dc4d08c42b01167054fe930	0	0	0	0	0	0	0	0	0	0	0	0	0	13	Bacteria	Elusimicrobiota	Elusimicrobia	Lineage_IV	Lineage_IV	Lineage_IV	uncultured_bacterium
2e55aa693d12c1eda84214d9072a7099	0	0	0	0	0	0	0	0	0	0	0	0	0	41	Bacteria	Verrucomicrobiota	Verrucomicrobiae	Pedosphaerales	Pedosphaeraceae	SH3-11	uncultured_bacterium
31ed4c30bb8ed914dfddcfbc6ada4667	0	0	0	0	0	0	0	0	0	0	0	16	0	0	Bacteria	Cyanobacteria	Vampirivibrionia	Obscuribacterales	Obscuribacteraceae	Obscuribacteraceae	uncultured_bacterium
74a0e7fbde509f984286bd4dd2d40542	0	0	0	0	0	0	0	0	5	0	0	0	0	0	Bacteria	Planctomycetota	OM190	OM190	OM190	OM190	uncultured_bacterium
faf2fca6499fd9f629ea742ecc3850b6	0	0	0	0	0	0	0	0	69	0	0	24	0	17	Bacteria	Proteobacteria	Gammaproteobacteria	Alteromonadales	Alteromonadaceae	Rheinheimera	unclassified
21d204f2912c0d0c76b1d990d2c7f073	0	0	0	0	0	0	0	0	0	0	0	16	71	45	Bacteria	Planctomycetota	BD7-11	BD7-11	BD7-11	BD7-11	uncultured_bacterium
cf73d2d297b6b076e8f6e07487076427	0	0	46	0	0	0	0	0	0	0	0	0	0	0	Bacteria	Proteobacteria	Gammaproteobacteria	Burkholderiales	Sulfuricellaceae	Ferritrophicum	uncultured_bacterium
4863aa512954cddd79c2d46deeea9bc2	0	0	0	0	0	2	0	0	0	0	0	0	0	0	Bacteria	unclassified	unclassified	unclassified	unclassified	unclassified	unclassified
c0275481ee039f9b55bc3a33171e0c74	0	0	0	0	0	0	0	0	0	95	0	0	0	0	Bacteria	Verrucomicrobiota	Verrucomicrobiae	Opitutales	Opitutaceae	Lacunisphaera	uncultured_bacterium
5b74a4b2da6f8af30fcf2de0ae73fba2	28	0	0	0	0	0	0	0	0	0	0	0	0	0	Bacteria	Bacteroidota	Bacteroidia	Chitinophagales	Saprospiraceae	Aureispira	uncultured_Sphingobacterium
5285263bcea70f7eb4d0841d85c4cbde	0	0	0	0	0	0	0	0	0	0	0	0	15	0	Bacteria	Sumerlaeota	Sumerlaeia	Sumerlaeales	Sumerlaeaceae	Sumerlaea	uncultured_bacterium
c427568ae9a83f2db5b8dee50fba9656	0	0	0	0	0	0	0	0	0	0	0	0	0	24	Bacteria	Armatimonadota	Chthonomonadetes	Chthonomonadales	Chthonomonadaceae	Chthonomonas	uncultured_bacterium
8191d02a2f45ac4e55c2483f5ad9551a	0	0	0	0	0	0	0	0	16	0	0	0	0	0	Bacteria	Patescibacteria	Parcubacteria	unclassified	unclassified	unclassified	unclassified
d2c4b1b0bcd76651e14a231630ac3c1a	0	0	0	0	0	0	0	0	0	0	0	0	23	0	Bacteria	Proteobacteria	Gammaproteobacteria	Oceanospirillales	Saccharospirillaceae	Oleibacter	unclassified
b991dc7aff1b838de9cdd4d1e2235111	0	0	0	0	0	0	0	0	0	0	11	0	0	0	Bacteria	Verrucomicrobiota	Omnitrophia	Omnitrophales	Omnitrophaceae	Candidatus_Omnitrophus	Omnitrophica_bacterium
d5f83b910374ad0e5f844d964ce48f46	0	0	0	0	0	0	0	0	0	0	0	0	12	0	Bacteria	Nitrospirota	Thermodesulfovibrionia	Thermodesulfovibrionales	Thermodesulfovibrionaceae	Thermodesulfovibrio	uncultured_bacterium
00cc72b7fd10e055127236482953007d	0	30	0	0	0	0	0	0	0	0	0	0	0	0	Bacteria	Cyanobacteria	Cyanobacteriia	Cyanobacteriales	Chroococcidiopsaceae	Chroococcidiopsis_PCC_7203	unclassified
0d13a28a95bb8ffcc91ddf422f86d25a	0	0	0	0	0	0	0	0	0	20	0	0	0	0	Bacteria	Proteobacteria	Alphaproteobacteria	Caulobacterales	Caulobacteraceae	Asticcacaulis	uncultured_bacterium
bacf7f511d757ed0be97d3440933562e	0	0	0	0	0	0	0	0	0	0	0	0	11	0	Bacteria	Chloroflexi	Ktedonobacteria	Ktedonobacterales	JG30-KF-AS9	JG30-KF-AS9	uncultured_Ktedonobacterales
af9bc93088ba3eef1b41574052c0e3ba	0	0	0	0	0	0	0	0	0	0	7	0	0	0	Bacteria	Proteobacteria	Alphaproteobacteria	Elsterales	uncultured	uncultured	unclassified
833bde03d2927abcb8010864a091d7ce	0	0	0	0	0	0	5	0	0	0	0	0	0	0	Bacteria	Planctomycetota	Planctomycetes	Gemmatales	Gemmataceae	uncultured	uncultured_thermal
ad90e6dcf81642dadc7c643145c33a1d	0	0	108	0	0	97	0	0	0	0	0	0	0	0	Bacteria	Verrucomicrobiota	Omnitrophia	Omnitrophales	Omnitrophaceae	Candidatus_Omnitrophus	uncultured_bacterium
bdc376c501d6c3deaa6711378c310db5	0	0	0	0	0	0	0	0	0	210	0	0	0	0	Bacteria	Nitrospirota	Nitrospiria	Nitrospirales	Nitrospiraceae	Nitrospira	unclassified
28b6232bbefb08b9034bce9560ee835d	0	0	0	0	0	12	0	0	0	0	0	0	0	0	Bacteria	Verrucomicrobiota	Omnitrophia	Omnitrophales	Omnitrophaceae	Candidatus_Omnitrophus	uncultured_bacterium
9d6bdcdd30bd2820b527593e3ac22cc5	0	0	0	0	0	0	0	0	14	0	0	0	0	0	Bacteria	Firmicutes	Thermoanaerobacteria	Thermoanaerobacterales	Thermoanaerobacteraceae	Brockia	uncultured_Symbiobacterium
91e4b8cdac5d03b62f5f97602ad9e09f	0	0	0	0	0	0	0	0	0	0	12	0	0	0	Bacteria	Planctomycetota	Phycisphaerae	Phycisphaerales	AKAU3564_sediment_group	AKAU3564_sediment_group	unclassified
ecd6f1643bfef9a5f7770d3f19f77df5	0	19	0	0	0	0	0	0	0	0	0	0	0	0	Bacteria	Bacteroidota	Bacteroidia	Flavobacteriales	Flavobacteriaceae	Hoppeia	uncultured_bacterium
1d9e36ff2e503f55a601431a56ef8721	0	0	0	0	0	0	0	0	0	7	0	0	0	0	Bacteria	Bacteroidota	Bacteroidia	Flavobacteriales	Flavobacteriaceae	unclassified	unclassified
9ecb6680ef7d3ba00e0c7e6b632ae305	0	0	0	0	0	0	18	0	0	0	0	0	0	0	Bacteria	Proteobacteria	Gammaproteobacteria	Burkholderiales	unclassified	unclassified	unclassified
95dea2b5ddf55d7c0b3d46ceaa928046	0	0	0	0	0	0	0	0	0	0	6	0	0	0	Bacteria	Chloroflexi	Anaerolineae	SBR1031	SBR1031	SBR1031	uncultured_Chloroflexi
5b362ec3d3a33432b10236d3ee41da8a	0	0	0	0	0	0	0	0	0	0	0	21	0	0	Bacteria	Armatimonadota	uncultured	uncultured	uncultured	uncultured	unclassified
9a885745977479a9606a1d5497eea5f3	0	0	0	0	0	0	0	0	0	57	0	0	0	0	Bacteria	Elusimicrobiota	Elusimicrobia	Lineage_IV	Lineage_IV	Lineage_IV	uncultured_Termite
be17762d2d1d7138f251f63ab911f851	0	0	0	0	0	0	0	0	0	0	0	10	14	0	Bacteria	Chloroflexi	JG30-KF-CM66	JG30-KF-CM66	JG30-KF-CM66	JG30-KF-CM66	uncultured_bacterium
7cf5c17eda86224f528844b82623277f	0	0	0	0	0	0	0	0	7	0	0	0	0	0	Bacteria	Myxococcota	Polyangia	Haliangiales	Haliangiaceae	Haliangium	uncultured_proteobacterium
37c313c660596874ee3ce55203d89b7b	0	0	4	0	0	3	0	0	0	0	0	0	0	0	Bacteria	Firmicutes	unclassified	unclassified	unclassified	unclassified	unclassified
15399f024e3ed4d778bdeb5db9677280	0	0	0	0	0	0	0	0	0	0	0	0	27	0	Bacteria	Proteobacteria	Gammaproteobacteria	Burkholderiales	Comamonadaceae	unclassified	unclassified
d0eb3fe64f32a046302b27bdde496067	0	0	0	0	0	0	0	0	0	0	0	0	36	10	Bacteria	Nitrospirota	Leptospirillia	Leptospirillales	Leptospirillaceae	Leptospirillum	uncultured_Nitrospirae
472fe41ce0a3969ac16717a8cd680c83	0	0	0	0	0	0	0	0	0	35	0	0	0	0	Bacteria	Bacteroidota	Bacteroidia	Flavobacteriales	Weeksellaceae	Elizabethkingia	unclassified
c9d27ee56e5888b7240c6dd77579eef2	0	9	0	0	0	0	0	0	0	0	0	0	0	0	Bacteria	Verrucomicrobiota	Lentisphaeria	Lentisphaerales	Lentisphaeraceae	Lentisphaera	uncultured_bacterium
174f5480ff8e62b2f4c91943c098ce7d	0	3	0	0	0	0	0	0	176	17	0	0	0	0	Bacteria	Bacteroidota	Kapabacteria	Kapabacteriales	Kapabacteriales	Kapabacteriales	unclassified
9c0fa5dceac04578a03332828479bacd	0	0	0	0	0	0	0	0	59	0	0	0	0	0	Bacteria	Proteobacteria	Gammaproteobacteria	Burkholderiales	Gallionellaceae	uncultured	uncultured_bacterium
69cf7b75da30b09ea9bfc502638024c5	0	0	0	0	0	0	0	0	0	44	0	0	0	0	Bacteria	Firmicutes	Desulfitobacteriia	Desulfitobacteriales	Desulfitobacteriaceae	Desulfosporosinus	unclassified
18ec1abee7b3869830e8b94f5f67b00b	0	23	0	0	0	0	0	0	0	0	0	0	0	0	Bacteria	Patescibacteria	Parcubacteria	Candidatus_Nomurabacteria	Candidatus_Nomurabacteria	Candidatus_Nomurabacteria	uncultured_bacterium
71fe8a92ccadd718a2e1042806ffc12e	0	0	0	0	0	0	0	0	0	0	0	0	15	0	Bacteria	Proteobacteria	Gammaproteobacteria	Burkholderiales	Comamonadaceae	unclassified	unclassified
d1fd3424bfd1bd9ab612777ce07dbe71	0	77	0	0	0	0	0	0	0	0	0	0	0	0	Bacteria	Cyanobacteria	Cyanobacteriia	Cyanobacteriales	Nostocaceae	Chlorogloeopsis_PCC-7518	unclassified
f024a7b60707588879b8f09dcca3fed0	0	15	0	0	0	0	0	0	0	0	0	0	0	0	Bacteria	Planctomycetota	vadinHA49	vadinHA49	vadinHA49	vadinHA49	uncultured_bacterium
0b0b3af1725cb51c7b0995525f435539	0	0	0	0	0	0	0	0	0	13	0	0	0	0	Bacteria	Firmicutes	Clostridia	Clostridiales	Clostridiaceae	Clostridium_sensu_stricto_13	Clostridium_argentinense
3df2ce251a979a10c5d765a01de362af	0	31	0	2	0	0	0	0	0	0	0	0	0	0	Bacteria	Fusobacteriota	Fusobacteriia	Fusobacteriales	Leptotrichiaceae	uncultured	metagenome
546bb6c5aa8950baf73d2a5415a7c1f6	0	0	0	0	0	0	0	0	0	0	0	0	36	0	Bacteria	Bacteroidota	Bacteroidia	Bacteroidales	Dysgonomonadaceae	Dysgonomonas	unclassified
b5d697a641d815cbe2c0587ad2dc50fa	0	0	0	0	0	0	0	0	0	0	0	20	0	0	Bacteria	Acidobacteriota	Acidobacteriae	Bryobacterales	Bryobacteraceae	Bryobacter	unclassified
37a395aa54894dab6390cf88a37fd494	0	0	0	0	0	0	0	0	0	0	55	0	0	0	Bacteria	Acidobacteriota	Acidobacteriae	Acidobacteriales	uncultured	uncultured	unclassified
de583792b91bd0b5279c5ad7a3900096	0	0	0	0	0	0	0	0	0	0	0	0	0	14	Bacteria	Proteobacteria	Alphaproteobacteria	Acetobacterales	Acetobacteraceae	uncultured	unclassified
74c5473b3369803068928a942de94e83	0	13	0	0	0	0	0	0	0	0	0	0	0	0	Bacteria	Patescibacteria	Parcubacteria	Candidatus_Nomurabacteria	Candidatus_Nomurabacteria	Candidatus_Nomurabacteria	uncultured_bacterium
91cd0eb4da83fb44d47fb1596c906f3e	0	0	0	0	0	0	0	0	16	0	0	0	0	0	Bacteria	Verrucomicrobiota	Omnitrophia	Omnitrophales	Omnitrophaceae	Candidatus_Omnitrophus	uncultured_bacterium
eeb65d9e05a9fbb89c120f3bc3556983	0	0	0	0	73	0	0	54	0	0	0	6	0	6	Bacteria	Proteobacteria	Gammaproteobacteria	Burkholderiales	Comamonadaceae	Hydrogenophaga	unclassified
248b02fc413915592fabe51f5805f9be	0	0	0	0	0	0	0	0	0	75	0	0	0	0	Bacteria	Patescibacteria	Berkelbacteria	Berkelbacteria	Berkelbacteria	Berkelbacteria	Candidatus_Berkelbacteria
30bd5375746ec2a3f3c9db6bbcccd112	0	0	0	0	0	0	0	0	47	0	0	0	0	0	Bacteria	Planctomycetota	Pla4_lineage	Pla4_lineage	Pla4_lineage	Pla4_lineage	uncultured_bacterium
709e8e6d5dee34808ac0f994f92a461f	0	0	0	0	0	0	0	0	0	0	0	0	0	14	Bacteria	Proteobacteria	Gammaproteobacteria	Pseudomonadales	Moraxellaceae	unclassified	unclassified
cbb0844e6d421095bcc3ebbcd5e51396	0	0	0	0	0	0	0	0	7	0	0	0	0	0	Bacteria	Verrucomicrobiota	Omnitrophia	Omnitrophales	Omnitrophaceae	Candidatus_Omnitrophus	uncultured_bacterium
32d284b07aa4f6df0d69918e0d4c29c8	0	5	0	0	0	0	0	0	0	0	0	0	0	0	Bacteria	Bacteroidota	Bacteroidia	Cytophagales	unclassified	unclassified	unclassified
690572d5019cca791e2e302d16428aa8	0	0	0	0	0	0	0	0	0	0	0	0	0	5	Bacteria	Bacteroidota	Bacteroidia	Cytophagales	Microscillaceae	uncultured	unclassified
b33559b4825592f6589e8f0d653df8db	0	0	0	0	0	0	0	0	0	73	0	0	0	0	Bacteria	Verrucomicrobiota	Omnitrophia	Omnitrophales	Omnitrophaceae	Candidatus_Omnitrophus	uncultured_bacterium
4e83b8f8b58c361fcec22395a0ce8dd6	0	0	0	0	0	0	0	0	0	172	0	0	0	0	Bacteria	Patescibacteria	Microgenomatia	Candidatus_Woesebacteria	Candidatus_Woesebacteria	Candidatus_Woesebacteria	Candidatus_Woesebacteria
08f36d5764441016423bd9a0042363b4	0	0	0	0	0	20	0	0	0	0	0	0	0	0	Bacteria	Bacteroidota	Kryptonia	Kryptoniales	BSV26	BSV26	uncultured_bacterium
5d227d3fb05ca006a227d178c66a6579	0	0	0	0	0	11	0	0	0	0	0	0	0	0	Bacteria	Verrucomicrobiota	Omnitrophia	Omnitrophales	Omnitrophaceae	Candidatus_Omnitrophus	uncultured_bacterium
9e65e0207d868bec39047f18b47505d1	0	0	0	0	0	0	0	0	0	216	0	0	0	0	Bacteria	Patescibacteria	Microgenomatia	Candidatus_Gottesmanbacteria	Candidatus_Gottesmanbacteria	Candidatus_Gottesmanbacteria	uncultured_bacterium
56834d3a8f98688f003311c20b7168bd	0	0	8	0	0	0	0	0	0	0	0	0	0	0	Bacteria	Patescibacteria	Parcubacteria	Candidatus_Moranbacteria	Candidatus_Moranbacteria	Candidatus_Moranbacteria	uncultured_organism
6fa4e50fb670a44a5a6eae43e3b93ffc	0	0	122	0	0	161	0	0	10	7	0	0	0	11	Bacteria	Patescibacteria	Parcubacteria	Candidatus_Moranbacteria	Candidatus_Moranbacteria	Candidatus_Moranbacteria	uncultured_organism
991bffa51b63ec6f71e9da04e5bac168	0	0	0	0	0	0	0	0	15	38	0	0	0	0	Bacteria	Patescibacteria	Microgenomatia	Candidatus_Woesebacteria	Candidatus_Woesebacteria	Candidatus_Woesebacteria	uncultured_bacterium
f0d5e3754ab9d06ae83f90bcad20d396	0	0	0	32	13	0	54	0	0	165	381	0	0	0	Bacteria	Bacteroidota	Bacteroidia	Chitinophagales	Chitinophagaceae	Sediminibacterium	unclassified
602631655cd856331ec3f3dd59e1d77b	0	0	0	0	0	0	0	0	0	0	0	0	29	0	Bacteria	Chloroflexi	Anaerolineae	RBG-13-54-9	RBG-13-54-9	RBG-13-54-9	unclassified
57884777eb8ca359efd14111366f8a81	0	4	0	0	0	0	0	0	0	0	0	0	0	0	Bacteria	Proteobacteria	Alphaproteobacteria	Rickettsiales	AB1	AB1	Alphaproteobacteria_bacterium
996ffffc41cab85a455c7338848c3d06	0	14	0	0	0	0	0	0	0	0	0	0	0	0	Bacteria	Acidobacteriota	Holophagae	Subgroup_7	Subgroup_7	Subgroup_7	uncultured_proteobacterium
4824ce90755859bef2551df4df9abda9	0	0	0	0	47	0	0	0	0	0	0	0	0	0	Bacteria	Proteobacteria	Gammaproteobacteria	Burkholderiales	Comamonadaceae	Thiomonas	uncultured_bacterium
1a14f9f2c3818e89612736641c542866	4	0	0	0	342	0	14	186	13	0	0	31	0	21	Bacteria	Actinobacteriota	Actinobacteria	Micrococcales	Micrococcaceae	Sinomonas	unclassified
74be5374f713593672950bf50b9b4808	0	0	0	0	0	0	0	0	0	16	0	0	0	0	Bacteria	unclassified	unclassified	unclassified	unclassified	unclassified	unclassified
9a1282b8e586bcbb5b36669bbb89482c	0	0	0	0	0	0	0	0	0	0	0	11	0	0	Bacteria	Acidobacteriota	Acidobacteriae	Subgroup_2	Subgroup_2	Subgroup_2	unclassified
e5f67d4d44715ce1d2cbb8913ebcb3bf	0	0	0	0	0	0	0	0	0	0	0	9	0	0	Bacteria	Acidobacteriota	Acidobacteriae	Subgroup_2	Subgroup_2	Subgroup_2	unclassified
fffccee73ac6410c521564992744b473	0	0	0	0	0	4	0	0	0	0	0	0	0	0	Bacteria	Verrucomicrobiota	Verrucomicrobiae	Pedosphaerales	Pedosphaeraceae	ADurb.Bin063-1	uncultured_bacterium
77ba256ec7c1aa2cef52d7c0a2ca2184	0	98	0	0	0	0	0	0	0	0	0	0	0	0	Bacteria	Proteobacteria	Gammaproteobacteria	Burkholderiales	Chitinimonadaceae	Chitinimonas	uncultured_bacterium
8d7357db14e01986e041e016fc41a9e5	0	0	0	0	0	0	0	5	0	0	0	6	0	0	Bacteria	Bacteroidota	Bacteroidia	Bacteroidetes_VC2.1_Bac22	Bacteroidetes_VC2.1_Bac22	Bacteroidetes_VC2.1_Bac22	uncultured_Bacteroidetes
fd5c5983aed71a28915b46afdd3818b7	0	0	0	0	0	0	0	0	0	0	0	0	0	9	Bacteria	Proteobacteria	Gammaproteobacteria	Legionellales	Legionellaceae	Legionella	uncultured_bacterium
cb607328c082872acd8229509d697634	0	0	0	0	0	0	0	0	0	0	0	7	0	0	Bacteria	Verrucomicrobiota	Omnitrophia	Omnitrophales	Omnitrophales	Omnitrophales	uncultured_planctomycete
a786653504e6925973388b7a059bf08e	0	0	0	0	0	0	0	0	0	0	0	47	0	0	Bacteria	Planctomycetota	Planctomycetes	Planctomycetales	uncultured	uncultured	uncultured_Crater
1cabaca7103e14f91e20de403c3e7c2a	0	0	0	0	0	0	0	0	0	43	0	0	0	0	Bacteria	Patescibacteria	ABY1	Candidatus_Kerfeldbacteria	Candidatus_Kerfeldbacteria	Candidatus_Kerfeldbacteria	uncultured_bacterium
fa5d9b03040fa9555af7783208364fcd	0	0	8	0	0	0	0	0	0	0	0	0	0	0	Bacteria	Patescibacteria	Microgenomatia	Microgenomatia	Microgenomatia	Microgenomatia	uncultured_bacterium
127ecc168f9f63f758114f54303efec9	0	0	0	0	123	0	0	185	0	0	0	0	0	16	Bacteria	Bacteroidota	Kapabacteria	Kapabacteriales	Kapabacteriales	Kapabacteriales	uncultured_bacterium
b75c29e929553517ecaa96f70cfd8fd9	0	0	0	0	0	0	0	0	18	0	0	0	0	0	Bacteria	Patescibacteria	Parcubacteria	Parcubacteria	Parcubacteria	Parcubacteria	uncultured_bacterium
18d8d2e63a123d2ffe55b51552eb76ef	0	0	0	0	0	0	0	0	0	0	0	17	0	0	Bacteria	Firmicutes	unclassified	unclassified	unclassified	unclassified	unclassified
aa8876dce4b491cf54de7708a0dcc67e	0	0	0	0	0	0	0	0	9	0	0	0	0	0	Bacteria	Patescibacteria	Parcubacteria	Candidatus_Doudnabacteria	Candidatus_Doudnabacteria	Candidatus_Doudnabacteria	uncultured_bacterium
31deb73cc63b7d61961d71bf1f19d8d2	0	0	0	0	0	0	0	0	0	61	0	0	0	0	Bacteria	Patescibacteria	Microgenomatia	Candidatus_Woesebacteria	Candidatus_Woesebacteria	Candidatus_Woesebacteria	groundwater_metagenome
efbd9e73cfaeda21c36535f04d8cc853	0	0	20	0	0	16	0	0	0	0	0	0	0	0	Bacteria	Patescibacteria	Parcubacteria	Candidatus_Yanofskybacteria	Candidatus_Yanofskybacteria	Candidatus_Yanofskybacteria	unclassified
12605794f100171032dc0d93e24ec000	0	0	0	0	0	0	0	0	0	23	0	0	0	0	Bacteria	Patescibacteria	Microgenomatia	Candidatus_Gottesmanbacteria	Candidatus_Gottesmanbacteria	Candidatus_Gottesmanbacteria	uncultured_bacterium
0c9f2d927a5c0e1ff320991e3701a189	0	0	0	0	0	0	0	0	0	17	0	0	0	0	Bacteria	Bacteroidota	Bacteroidia	Cytophagales	Cytophagaceae	Siphonobacter	Siphonobacter_aquaeclarae
7f60125e443dc3783babb83abb84f099	0	6	0	0	0	0	0	0	0	0	0	0	0	0	Bacteria	Bacteroidota	Bacteroidia	Flavobacteriales	Cryomorphaceae	uncultured	uncultured_bacterium
0afbee53cce0c5586fc9c10c6d3fa813	0	0	0	0	0	0	0	0	0	0	0	0	30	0	Bacteria	Verrucomicrobiota	Verrucomicrobiae	Pedosphaerales	Pedosphaeraceae	Ellin516	unclassified
e6c51b16e847ca37914f2c660d1c678b	0	0	9	0	0	0	0	0	0	0	0	0	0	0	Bacteria	Patescibacteria	Parcubacteria	Parcubacteria	Parcubacteria	Parcubacteria	uncultured_bacterium
e6b40a1a8e5d3ed8cce62591d968f4bd	0	0	0	0	0	0	15	0	0	0	0	0	0	0	Bacteria	Patescibacteria	Microgenomatia	Candidatus_Woykebacteria	Candidatus_Woykebacteria	Candidatus_Woykebacteria	uncultured_bacterium
83b7d69a1b687ee5e40c684593228b62	0	0	0	0	0	0	0	0	0	0	0	0	0	11	Bacteria	RCP2-54	RCP2-54	RCP2-54	RCP2-54	RCP2-54	uncultured_bacterium
2ee43b31ea8633000bb5e566c66cf634	0	0	0	0	0	0	0	0	0	0	0	0	0	18	Bacteria	Patescibacteria	Microgenomatia	Candidatus_Woykebacteria	Candidatus_Woykebacteria	Candidatus_Woykebacteria	uncultured_bacterium
0b4b72369193efa0a1e9375fe3e0e8e8	0	0	6	0	0	7	0	0	0	0	0	0	0	0	Bacteria	Patescibacteria	Gracilibacteria	Candidatus_Peregrinibacteria	Candidatus_Peregrinibacteria	Candidatus_Peregrinibacteria	uncultured_bacterium
81c968967823aeb140168d7c6e266db9	0	0	0	0	11	0	0	0	0	0	0	0	0	0	Bacteria	Proteobacteria	Gammaproteobacteria	Nitrosococcales	Nitrosococcaceae	AqS1	unclassified
0bca520d70e966aa72a3236d99eda138	0	0	0	0	0	0	0	0	14	22	51	0	0	0	Bacteria	Proteobacteria	Alphaproteobacteria	Azospirillales	Azospirillaceae	Niveispirillum	unclassified
4e2e2f1e9ec009dabcde75f1126db1d2	0	0	0	0	0	0	0	0	0	0	0	0	32	0	Bacteria	Proteobacteria	unclassified	unclassified	unclassified	unclassified	unclassified
e872764079de7ba271bc0bebac2d5f35	0	0	0	0	0	0	0	0	0	0	0	0	0	9	Bacteria	Armatimonadota	Armatimonadia	Armatimonadales	Armatimonadales	Armatimonadales	uncultured_bacterium
496d39da1d6415291b67e1395cbd2f5e	0	5	0	0	0	0	0	0	0	0	0	0	0	0	Bacteria	Planctomycetota	Planctomycetes	Planctomycetales	uncultured	uncultured	uncultured_bacterium
f2c18753e2168feaa0eea33e57cc29e1	0	0	0	0	0	0	0	0	3	0	0	0	0	0	Bacteria	Proteobacteria	Alphaproteobacteria	Rickettsiales	unclassified	unclassified	unclassified
24e6e36c5693c397da79c76b9c938c7b	0	0	0	0	0	0	0	0	0	0	0	16	0	0	Bacteria	Chloroflexi	SHA-26	SHA-26	SHA-26	SHA-26	uncultured_bacterium
f79664ca81da640b8fa61ed063efa768	0	0	0	0	0	0	0	0	75	0	0	0	0	0	Bacteria	Verrucomicrobiota	Omnitrophia	Omnitrophales	Omnitrophales	Omnitrophales	uncultured_bacterium
db1f1819d3bc1428dbeff21173c02019	0	8	0	0	0	0	0	0	0	0	0	0	0	0	Bacteria	Bacteroidota	Bacteroidia	Flavobacteriales	Flavobacteriaceae	unclassified	unclassified
17cf9efaa9b111d4568f17af70c1d657	0	0	0	0	0	0	0	0	0	0	0	0	12	0	Bacteria	Proteobacteria	Alphaproteobacteria	Rhizobiales	Beijerinckiaceae	uncultured	Salinarimonas_sp.
78dda0dc38282250209d6244ad804316	5	43	10	0	278	0	0	220	9	0	16	11	0	105	Bacteria	Proteobacteria	Gammaproteobacteria	Xanthomonadales	Rhodanobacteraceae	Rhodanobacter	unclassified
9100f6211ef3df59b1c88151fa00472e	0	0	0	0	0	0	0	0	16	0	0	0	0	0	Bacteria	Verrucomicrobiota	Omnitrophia	Omnitrophales	unclassified	unclassified	unclassified
2a4282b75cab594b04fa92ada1a8632c	0	0	11	0	0	8	0	0	0	0	0	0	0	0	Bacteria	Verrucomicrobiota	Omnitrophia	Omnitrophales	Omnitrophaceae	Candidatus_Omnitrophus	uncultured_bacterium
3a2099f4ae268a3155908dc492b23889	0	0	5	0	0	0	0	0	0	0	0	0	0	0	Bacteria	Patescibacteria	Parcubacteria	UBA9983	UBA9983	UBA9983	unclassified
21ed83f94f4c194f6b5eae94bf54e1ba	0	0	0	0	0	0	0	0	0	0	0	0	9	0	Bacteria	Proteobacteria	Alphaproteobacteria	Rhizobiales	Xanthobacteraceae	uncultured	unclassified
fdc4ae02ba285e64c4cca8b005c87e74	0	0	0	0	0	0	0	0	0	0	0	71	52	0	Bacteria	Planctomycetota	Pla4_lineage	Pla4_lineage	Pla4_lineage	Pla4_lineage	uncultured_bacterium
2644c9116779c6baccc3993ac9f4278b	2	0	0	0	0	0	0	0	0	0	0	0	0	0	Bacteria	Bacteroidota	Rhodothermia	Rhodothermales	Rhodothermaceae	uncultured	uncultured_marine
d00332b077051f136cf5412002376d81	0	0	0	0	0	0	0	0	0	0	0	9	0	0	Bacteria	Acidobacteriota	Acidobacteriae	Subgroup_12	Subgroup_12	Subgroup_12	uncultured_bacterium
2b15a30ad3e53201717a3428caf3f6e8	0	0	0	0	0	0	0	0	0	0	14	0	0	0	Bacteria	Bacteroidota	Kapabacteria	Kapabacteriales	Kapabacteriales	Kapabacteriales	uncultured_bacterium
aae4a2806d6dcea6e7b452174e072c95	0	0	0	0	0	0	0	0	0	0	0	0	0	24	Bacteria	Bacteroidota	Bacteroidia	Bacteroidales	Tannerellaceae	unclassified	unclassified
e84472fd11aeec66c5691a51b0064d5a	0	0	0	0	0	15	0	0	0	0	0	0	0	0	Bacteria	Desulfobacterota	Desulfobulbia	Desulfobulbales	Desulfurivibrionaceae	Desulfurivibrio	uncultured_bacterium
56f0389acffeb4d7c8e5cc1a98e15fbb	0	0	7	0	0	5	0	0	0	0	0	0	0	0	Bacteria	Patescibacteria	Microgenomatia	Candidatus_Daviesbacteria	Candidatus_Daviesbacteria	Candidatus_Daviesbacteria	uncultured_bacterium
9e501ec468462eda6ada2c7bbc9de94f	455	0	0	0	0	0	0	0	0	27	0	0	0	16	Bacteria	Proteobacteria	Alphaproteobacteria	Rhodobacterales	Rhodobacteraceae	HIMB11	uncultured_bacterium
613f7e848aeae994188f53b9bbe16b5f	1334	19	0	0	0	0	0	0	0	61	27	0	0	0	Bacteria	Cyanobacteria	Cyanobacteriia	Synechococcales	Cyanobiaceae	Synechococcus_CC9902	unclassified
7688f87665d108e551c76c754e5eb461	0	23	0	0	0	0	0	0	0	0	0	0	0	0	Bacteria	Proteobacteria	Alphaproteobacteria	Rickettsiales	AB1	AB1	unclassified
3255e10173480a5c24721a0cfd11a080	0	0	0	0	0	0	0	0	0	12	0	0	0	0	Bacteria	Verrucomicrobiota	Chlamydiae	Chlamydiales	Parachlamydiaceae	Candidatus_Protochlamydia	metagenome
1fc801fda8d1259bbab7f824b32c2913	0	0	0	0	0	0	0	0	0	15	0	0	0	0	Bacteria	Proteobacteria	Gammaproteobacteria	Burkholderiales	Gallionellaceae	unclassified	unclassified
7e90bfec964592591c8cb2455390eae0	0	0	0	0	0	0	0	12	0	0	34	0	0	0	Bacteria	Proteobacteria	Gammaproteobacteria	Gammaproteobacteria_Incertae_Sedis	Unknown_Family	Acidibacter	uncultured_gamma
67b5e1a3333dd9b1c24ee473663d2780	0	28	0	0	0	0	0	0	0	0	0	0	0	0	Bacteria	Myxococcota	Myxococcia	Myxococcales	Myxococcaceae	P3OB-42	unclassified
3034202aa0e4be4bed39cf22aa856b51	0	0	0	0	0	11	0	0	0	0	0	0	0	0	Bacteria	Proteobacteria	Gammaproteobacteria	Burkholderiales	Comamonadaceae	unclassified	unclassified
2199e0fbca9919fe3200396535f06474	0	0	0	9	141	0	0	95	0	0	0	0	0	51	Bacteria	Proteobacteria	Gammaproteobacteria	Burkholderiales	Comamonadaceae	unclassified	unclassified
93ebe1385d7d846e61dc6a06c005d969	0	0	0	0	0	0	0	0	0	0	0	0	0	39	Bacteria	Proteobacteria	Gammaproteobacteria	Burkholderiales	Comamonadaceae	unclassified	unclassified
0062347e0da7232adb98b68ae4c7930c	0	0	15	0	0	0	0	0	0	0	0	0	0	0	Bacteria	Verrucomicrobiota	Omnitrophia	Omnitrophales	Omnitrophaceae	Candidatus_Omnitrophus	uncultured_bacterium
5d63dca5ad56f059c567638fac73a8e6	0	0	45	0	0	60	0	0	0	0	0	0	0	0	Bacteria	Patescibacteria	ABY1	Candidatus_Kerfeldbacteria	Candidatus_Kerfeldbacteria	Candidatus_Kerfeldbacteria	uncultured_bacterium
f71ad4d5848aa4fa3e024158fa563639	0	0	0	0	0	3	0	0	0	0	0	0	0	0	Bacteria	TA06	TA06	TA06	TA06	TA06	uncultured_soil
04c6bad203ccbc764cceb668d2f3b4ad	0	10	0	0	0	0	0	0	13	0	0	0	0	0	Bacteria	Methylomirabilota	Methylomirabilia	Rokubacteriales	Rokubacteriales	Rokubacteriales	uncultured_bacterium
098c3bbd8234f4ac198297ac0bde957d	0	0	0	5	0	0	66	0	0	0	0	0	0	0	Bacteria	Bacteroidota	Bacteroidia	Bacteroidales	Prevotellaceae	Prevotella	metagenome
ff5795cbb89cbd58695340223c7643ae	0	0	0	0	0	0	0	0	0	808	0	0	0	0	Bacteria	Proteobacteria	Alphaproteobacteria	Rhizobiales	Xanthobacteraceae	Pseudolabrys	unclassified
0d55e7363006163ea3546f7b30a0c24b	0	19	0	0	0	0	0	0	0	0	0	0	0	0	Bacteria	Proteobacteria	Gammaproteobacteria	Salinisphaerales	Solimonadaceae	Nevskia	unclassified
20a7f16442e2a80434e0cb1a6420a683	0	0	0	0	0	0	0	0	42	0	0	0	0	0	Bacteria	Chloroflexi	Dehalococcoidia	661239	661239	661239	unclassified
971f7e6dabaa4d2fd13b5fbf85719018	0	0	0	0	0	0	0	0	0	0	8	0	0	0	Bacteria	Proteobacteria	Gammaproteobacteria	Coxiellales	Coxiellaceae	Coxiella	uncultured_bacterium
567b1b262a50aaee9d3e22fb1dbf0dc4	0	0	0	0	0	0	0	0	0	0	0	19	0	0	Bacteria	Proteobacteria	Gammaproteobacteria	Burkholderiales	Nitrosomonadaceae	MND1	unclassified
86bf15d4ba5ae1bd3615db6b3ccbe2c1	0	0	21	0	0	44	0	0	0	0	0	0	0	0	Bacteria	Proteobacteria	Gammaproteobacteria	Burkholderiales	Gallionellaceae	unclassified	unclassified
d9bf7eb939d75411980e053ca6f19783	0	30	43	1999	51	41	3764	33	54	32	40	130	79	55	Bacteria	Proteobacteria	Gammaproteobacteria	Burkholderiales	Comamonadaceae	Hydrogenophaga	unclassified
086882c059537e19deda6a74fd405c16	0	0	0	0	0	0	0	0	0	0	16	0	0	0	Bacteria	Acidobacteriota	Acidobacteriae	Acidobacteriales	uncultured	uncultured	unclassified
cd18a7cbdf1f9e2301ca89bf0790c63a	0	0	0	0	38	0	0	0	0	0	0	0	0	0	Bacteria	Proteobacteria	Alphaproteobacteria	Rhizobiales	Xanthobacteraceae	Pseudolabrys	uncultured_bacterium
e61a739eb0bc2937f955bea9dd9767a7	0	0	0	0	0	0	0	0	0	0	0	0	10	0	Bacteria	Firmicutes	Clostridia	Peptostreptococcales-Tissierellales	Peptostreptococcales-Tissierellales	Peptoniphilus	unclassified
2e3682349a06d14b4311acabae012ec3	0	0	0	0	0	0	0	0	0	16	0	0	0	0	Bacteria	Chloroflexi	JG30-KF-CM66	JG30-KF-CM66	JG30-KF-CM66	JG30-KF-CM66	unclassified
7f7463b43f54eeca33612b025968e340	0	43	0	0	0	0	0	0	10	22	45	0	0	0	Bacteria	Proteobacteria	Gammaproteobacteria	Oceanospirillales	Halomonadaceae	Halomonas	unclassified
32f25e2b169cf31a2e9513ecca419974	0	0	0	0	0	0	0	0	9	0	0	0	0	0	Bacteria	Patescibacteria	Microgenomatia	Candidatus_Gottesmanbacteria	Candidatus_Gottesmanbacteria	Candidatus_Gottesmanbacteria	uncultured_bacterium
c9f147e88ed46a768e5f36f1a96ee561	0	4	0	0	0	0	0	0	0	0	0	0	0	0	Bacteria	Chloroflexi	Anaerolineae	SBR1031	A4b	A4b	unclassified
2c6b633cb04e2c873f209c1122cc3b4c	0	0	0	0	0	0	0	0	0	0	0	48	0	0	Bacteria	Planctomycetota	Pla4_lineage	Pla4_lineage	Pla4_lineage	Pla4_lineage	uncultured_bacterium
5f4486f871a736c97e5a7b71f07c9339	0	0	0	0	0	0	0	0	8	0	0	0	0	0	Bacteria	Proteobacteria	Alphaproteobacteria	Rhodospirillales	Magnetospirillaceae	Magnetospirillaceae	uncultured_bacterium
49d3a2dc102cd90096f5efd9fd04e504	0	0	0	0	0	0	0	0	0	0	0	36	0	0	Bacteria	Proteobacteria	Alphaproteobacteria	Sphingomonadales	Sphingomonadaceae	Novosphingobium	unclassified
ed75031b6548d8341207daf4b9df735a	4	0	0	0	0	0	0	0	0	0	0	0	0	0	Bacteria	Myxococcota	Polyangia	Polyangiales	Sandaracinaceae	uncultured	unclassified
60c7872678ee0f2496827784fefbac60	0	0	0	0	0	0	0	0	0	95	146	10	69	27	Bacteria	Proteobacteria	Gammaproteobacteria	Burkholderiales	Rhodocyclaceae	Dechlorosoma	Rhodocyclaceae_bacterium
943f76751c3e367e12719abc84dda102	0	0	0	0	0	0	0	0	0	54	0	0	0	0	Bacteria	Patescibacteria	Parcubacteria	Candidatus_Nomurabacteria	Candidatus_Nomurabacteria	Candidatus_Nomurabacteria	unclassified
cff42e0899fbd4034ad53f24e8899f55	0	0	0	0	0	0	0	0	0	0	0	25	0	0	Bacteria	Elusimicrobiota	Elusimicrobia	Lineage_IV	Lineage_IV	Lineage_IV	uncultured_bacterium
5a7b2a5424ff559f20006aff91e2305b	0	0	0	0	0	0	0	0	0	0	0	10	0	0	Bacteria	Acidobacteriota	Holophagae	Subgroup_7	Subgroup_7	Subgroup_7	unclassified
c2ac29db84abccc8e121d2959fe76455	0	0	0	0	0	0	0	0	6	17	0	0	0	0	Bacteria	Patescibacteria	ABY1	Candidatus_Uhrbacteria	Candidatus_Uhrbacteria	Candidatus_Uhrbacteria	uncultured_Crater
b7ca693991589aa0aeab348e5faaf92c	0	150	0	0	0	0	0	0	0	0	336	0	0	0	Bacteria	Proteobacteria	Gammaproteobacteria	Burkholderiales	Comamonadaceae	unclassified	unclassified
50148dbfd40aa3fb92a7f3b2c6711d7f	0	0	0	0	0	0	0	0	0	367	0	0	0	0	Bacteria	Bacteroidota	Bacteroidia	Chitinophagales	Chitinophagaceae	Ferruginibacter	unclassified
79106eea3997e5c87c33c1de42a482ad	0	0	0	0	0	0	0	0	0	0	0	0	0	18	Bacteria	Elusimicrobiota	Elusimicrobia	Lineage_IV	Lineage_IV	Lineage_IV	uncultured_bacterium
9290ee57ce0d002193c9f325bcdc6386	0	0	143	0	0	129	0	0	0	0	0	0	0	0	Bacteria	Verrucomicrobiota	Omnitrophia	Omnitrophales	Omnitrophaceae	Candidatus_Omnitrophus	uncultured_bacterium
90df27465c6b1d4c263ab2c8c110d5a3	0	0	0	0	0	0	0	0	8	48	0	0	0	0	Bacteria	Verrucomicrobiota	Omnitrophia	Omnitrophales	Omnitrophaceae	Candidatus_Omnitrophus	uncultured_bacterium
52a10f3b22941614e030a8bdebe84b5c	0	4	0	0	0	0	0	0	0	0	0	0	0	0	Bacteria	Verrucomicrobiota	Kiritimatiellae	Kiritimatiellales	Kiritimatiellaceae	R76-B128	uncultured_Verrucomicrobia
47f001180ec32b9ffc3d61dc11fa263e	0	0	219	0	0	55	0	0	0	0	0	82	0	0	Bacteria	Proteobacteria	Gammaproteobacteria	Burkholderiales	Methylophilaceae	MM2	uncultured_bacterium
d5f0c67bd501f5168464ff3342bd3f2f	0	232	0	0	0	0	0	0	0	0	0	0	0	0	Bacteria	Proteobacteria	Gammaproteobacteria	Burkholderiales	Comamonadaceae	Aquabacterium	unclassified
5804a828b871b4e26de01c1a4981b501	0	0	0	0	5	0	0	0	0	0	0	0	0	0	Bacteria	Proteobacteria	Alphaproteobacteria	Rhizobiales	Xanthobacteraceae	unclassified	unclassified
a4d3d80346b75ddd89249912bb99c6a0	40	0	0	0	0	0	0	0	0	0	0	0	0	0	Bacteria	Proteobacteria	Gammaproteobacteria	Burkholderiales	Methylophilaceae	OM43_clade	unclassified
39bef97574f039deab893037fb71e49d	0	0	0	0	0	0	0	0	30	0	0	0	0	0	Bacteria	Verrucomicrobiota	Omnitrophia	Omnitrophales	Omnitrophaceae	Candidatus_Omnitrophus	uncultured_bacterium
ff6f97ce50ea01298f8e58b53b97d489	0	0	0	0	0	0	0	0	24	74	0	132	57	49	Bacteria	Proteobacteria	Gammaproteobacteria	Pseudomonadales	Moraxellaceae	Acinetobacter	unclassified
d19ecc8f1a4a52d4924be487c36676b2	0	0	0	0	0	0	0	0	0	95	0	0	0	0	Bacteria	Spirochaetota	Spirochaetia	Spirochaetales	Spirochaetaceae	uncultured	Rectinema_cohabitans
49b420f45a504d11fb4f4270796314a1	52	0	0	0	0	0	0	0	0	0	0	0	0	0	Bacteria	Cyanobacteria	Cyanobacteriia	Synechococcales	Cyanobiaceae	Cyanobium_PCC-6307	unclassified
484a2c43f04544e983ca039b425c2f45	0	0	0	0	0	0	0	0	0	0	0	0	2	0	Bacteria	Proteobacteria	Alphaproteobacteria	Rhizobiales	Xanthobacteraceae	unclassified	unclassified
142034c18a6cd6fb3ff8dfeddefb2a33	0	0	0	0	16	0	0	17	0	0	0	0	0	21	Bacteria	Actinobacteriota	Actinobacteria	Corynebacteriales	Nocardiaceae	Gordonia	Gordonia_kroppenstedtii
5fb27a7a7d9d5ad01c1ac3a81bc3c207	0	9	0	0	0	0	0	0	0	0	0	0	0	0	Bacteria	Cyanobacteria	Cyanobacteriia	Oxyphotobacteria_Incertae_Sedis	Unknown_Family	uncultured	uncultured_bacterium
ac15927ac88fcb80f4f829ce41f49435	0	0	0	0	0	0	0	0	0	54	0	0	0	0	Bacteria	Bacteroidota	Ignavibacteria	Ignavibacteriales	SR-FBR-L83	SR-FBR-L83	uncultured_bacterium
24dc52add6e39784a3eaa7c0761046b3	0	0	0	0	0	0	0	5	0	0	0	0	0	0	Bacteria	Campilobacterota	Campylobacteria	Campylobacterales	Sulfurimonadaceae	Sulfurimonas	uncultured_Epsilonproteobacteria
af2a46c85fed9d95be5f3c45d7af2844	0	0	0	0	0	0	0	0	0	0	0	0	12	0	Bacteria	Chloroflexi	Chloroflexia	Chloroflexales	Chloroflexaceae	Chloronema	Scytonema_tolypothrichoides
074073c29a7f4832e7f26a888a8b29ca	0	0	0	0	0	0	0	0	0	0	0	0	0	5	Bacteria	Elusimicrobiota	Elusimicrobia	Lineage_IV	Lineage_IV	Lineage_IV	uncultured_bacterium
1dc5ce07d731c9420a245c6a366e53de	0	0	0	0	0	0	0	0	0	0	0	0	19	0	Bacteria	Elusimicrobiota	Elusimicrobia	Lineage_IV	Lineage_IV	Lineage_IV	uncultured_bacterium
abe8db9be65a597ae4f7253e761c4c5c	0	10	0	0	0	0	0	0	0	0	0	0	0	0	Bacteria	Spirochaetota	Spirochaetia	Spirochaetales	Spirochaetaceae	unclassified	unclassified
3abe7b903dd88bcbded7a0569811b25b	257	0	0	0	0	0	0	0	0	0	0	0	0	0	Bacteria	Proteobacteria	Alphaproteobacteria	SAR11_clade	Clade_I	Clade_Ib	unclassified
bd8d35b58f4bdf2ab8a9a3073204ebfe	0	0	0	0	0	0	0	0	16	0	9	0	0	0	Bacteria	Patescibacteria	ABY1	Candidatus_Kerfeldbacteria	Candidatus_Kerfeldbacteria	Candidatus_Kerfeldbacteria	uncultured_bacterium
f578e46cacf83796b04280cc85abf5ee	0	0	0	0	0	0	0	0	0	0	0	13	0	0	Bacteria	Hydrogenedentes	Hydrogenedentia	Hydrogenedentiales	Hydrogenedensaceae	Hydrogenedensaceae	Candidatus_Hydrogenedentes
2bbd02ef1118f13f7274a8150435c6ef	0	0	0	0	0	0	0	10	0	0	0	0	0	0	Bacteria	Planctomycetota	Planctomycetes	Isosphaerales	Isosphaeraceae	Aquisphaera	unclassified
74b53e396c3fa32181af3f7ec1ca1432	0	0	0	0	0	0	0	0	0	0	0	0	0	27	Bacteria	Proteobacteria	Alphaproteobacteria	Rhizobiales	Xanthobacteraceae	uncultured	uncultured_forest
b6b7f861678434bc72ad2b0eb39eb713	0	0	0	0	0	0	0	0	99	0	0	0	0	0	Bacteria	Methylomirabilota	Methylomirabilia	Methylomirabilales	Methylomirabilaceae	Sh765B-TzT-35	uncultured_bacterium
43f773b607a7f0d7c79306d16daee3b6	0	10	0	0	0	0	0	0	0	0	0	0	0	0	Bacteria	Proteobacteria	Gammaproteobacteria	Francisellales	Francisellaceae	[Caedibacter]_taeniospiralis_group	Cysteiniphilum_litorale
23947e8c158462171d50f267f7c9ef4d	0	0	0	0	0	0	0	0	17	0	0	0	0	0	Bacteria	Cyanobacteria	Sericytochromatia	Sericytochromatia	Sericytochromatia	Sericytochromatia	uncultured_bacterium
7fbbdb85e40709c3e6a66aac3d5b476e	0	0	0	0	0	0	0	0	0	0	0	0	0	36	Bacteria	Acidobacteriota	Acidobacteriae	Bryobacterales	Bryobacteraceae	Bryobacter	uncultured_bacterium
2048773aca539855735606ff61db4bed	0	0	0	0	0	0	0	0	0	0	12	0	0	0	Bacteria	Bacteroidota	Bacteroidia	Sphingobacteriales	Sphingobacteriaceae	Mucilaginibacter	unclassified
971c82cd7bd4fd32da510129706f5b5b	0	0	0	0	0	0	0	0	4	0	0	0	0	0	Bacteria	Chloroflexi	Dehalococcoidia	FW22	FW22	FW22	uncultured_bacterium
bc794a8df80afbc3c469b5293b74c7f6	0	3	0	0	0	0	0	0	0	0	0	0	0	0	Bacteria	Cyanobacteria	Cyanobacteriia	Chloroplast	Chloroplast	Chloroplast	unclassified
ef547a034de354a847500f03010dec35	0	0	0	0	0	0	0	0	0	0	0	37	0	0	Bacteria	Acidobacteriota	Holophagae	Holophagales	Holophagaceae	Geothrix	uncultured_bacterium
a05c78b37c3b72cba043a880b1e4e0f6	0	0	0	0	0	0	0	0	9	0	0	0	0	0	Bacteria	Verrucomicrobiota	Omnitrophia	Omnitrophales	unclassified	unclassified	unclassified
65e3a85ada12850969931b3b9323fc4d	0	0	0	0	0	0	0	0	0	0	0	45	184	0	Bacteria	Proteobacteria	Gammaproteobacteria	Enterobacterales	Enterobacteriaceae	unclassified	unclassified
2204ac96116f9cca0ccd5ccbf46be39d	0	0	0	0	62	0	0	75	0	0	0	0	0	0	Bacteria	Bacteroidota	Bacteroidia	Chitinophagales	Chitinophagaceae	uncultured	uncultured_bacterium
41b368baa85d3d0780abfb3c0ba060bd	0	0	0	0	18	0	0	0	0	0	0	0	0	0	Bacteria	Nitrospirota	Nitrospiria	Nitrospirales	Nitrospiraceae	Nitrospira	uncultured_Nitrospirales
0e8b0f3df1363ab7a536833f7b64d377	0	27	0	0	0	27	0	0	0	373	0	0	5	0	Bacteria	Proteobacteria	Alphaproteobacteria	Rhodospirillales	Magnetospirillaceae	Magnetospirillum	unclassified
132d90ecb28501f84a777df5bca0c9e9	0	28	0	0	0	0	0	0	0	0	0	0	0	0	Bacteria	Patescibacteria	Parcubacteria	Parcubacteria	Parcubacteria	Parcubacteria	uncultured_Parcubacteria
7de768ecb5dd297242d990dd948b8ad0	0	0	0	0	0	0	0	0	0	0	0	0	20	82	Bacteria	Proteobacteria	Gammaproteobacteria	Diplorickettsiales	Diplorickettsiaceae	uncultured	uncultured_bacterium
f5d00c842d51c51be410eac03aad1d71	0	0	84	0	0	63	0	0	0	0	0	0	0	0	Bacteria	Verrucomicrobiota	Omnitrophia	Omnitrophales	Omnitrophaceae	Candidatus_Omnitrophus	uncultured_bacterium
68fb0f82234aa86f77f4f12239029f0a	0	0	0	0	0	0	0	0	0	111	0	4	0	0	Bacteria	Verrucomicrobiota	Omnitrophia	Omnitrophales	Omnitrophaceae	Candidatus_Omnitrophus	Omnitrophica_WOR_2
418db0eeeaa9cecb779ff14d974591cd	0	0	0	0	0	0	39	0	0	0	0	33	25	0	Bacteria	Proteobacteria	Gammaproteobacteria	Burkholderiales	Comamonadaceae	Ideonella	unclassified
d5105328d135b445bba60ce8112bd7da	0	0	0	0	0	0	0	0	47	0	0	0	0	0	Bacteria	Planctomycetota	Pla4_lineage	Pla4_lineage	Pla4_lineage	Pla4_lineage	uncultured_bacterium
8b48955057257759a8198266b7e59bc6	0	0	0	0	0	15	0	0	0	0	0	0	0	0	Bacteria	Verrucomicrobiota	Omnitrophia	Omnitrophales	Omnitrophaceae	Candidatus_Omnitrophus	uncultured_bacterium
4ac00e94d4acf8699789006a142bf821	0	0	0	0	0	0	0	0	0	0	0	8	0	0	Bacteria	Actinobacteriota	unclassified	unclassified	unclassified	unclassified	unclassified
38b25797be6b0c9ea8b25df87aea011d	0	0	0	0	0	0	0	0	0	0	0	0	25	0	Bacteria	Myxococcota	Polyangia	Polyangiales	Polyangiaceae	Pajaroellobacter	unclassified
f1771e751aa2b30e374dafd3d5407919	0	0	0	0	162	0	0	0	0	0	0	0	0	0	Bacteria	Proteobacteria	Alphaproteobacteria	unclassified	unclassified	unclassified	unclassified
b7b8a87fc7720bf279b4e167979d26e8	0	0	0	0	0	0	0	0	9	0	0	0	0	0	Bacteria	Chloroflexi	Anaerolineae	RBG-13-54-9	RBG-13-54-9	RBG-13-54-9	unclassified
7ed5577844eedb48745295df992df907	0	0	0	0	0	10	0	0	0	0	0	0	0	0	Bacteria	Verrucomicrobiota	Omnitrophia	Omnitrophales	Omnitrophaceae	Candidatus_Omnitrophus	uncultured_bacterium
f58a3e1e6c23c36b15796b43193ea9f1	0	0	0	0	9	0	0	0	0	0	6	0	0	0	Bacteria	Proteobacteria	Alphaproteobacteria	Micropepsales	Micropepsaceae	Rhizomicrobium	unclassified
b9029fc2506027cb0b7c1076703d3cef	0	0	0	0	0	0	0	0	0	26	0	0	0	0	Bacteria	Proteobacteria	Gammaproteobacteria	Enterobacterales	Morganellaceae	Buchnera	Buchnera_aphidicola
6b1fa21887af8edae2ac14908bdab166	0	9	0	0	0	0	0	0	0	0	0	0	0	0	Bacteria	Patescibacteria	WWE3	WWE3	WWE3	WWE3	bacterium_enrichment
a7f3f2f83eb2f2abb0c22f870a8fcfdf	0	0	2	0	0	0	0	0	0	0	0	0	0	0	Bacteria	Verrucomicrobiota	Omnitrophia	Omnitrophales	Omnitrophaceae	Candidatus_Omnitrophus	uncultured_bacterium
31cddee6b7dcefdb7564423bcdc61366	0	0	0	0	0	0	0	0	0	0	0	80	0	0	Bacteria	Methylomirabilota	Methylomirabilia	Rokubacteriales	Rokubacteriales	Rokubacteriales	uncultured_bacterium
08b4e19c83d8f7ccab329140bbc1b72f	0	0	0	0	0	0	0	0	4	0	0	0	0	0	Bacteria	Patescibacteria	Parcubacteria	Candidatus_Nomurabacteria	Candidatus_Nomurabacteria	Candidatus_Nomurabacteria	uncultured_bacterium
648d04252ef45d485ad241a41733b188	0	0	0	0	0	9	0	0	0	0	0	0	0	0	Bacteria	Proteobacteria	Gammaproteobacteria	Burkholderiales	Comamonadaceae	unclassified	unclassified
78c603895fee2a08fdee3f6b9b13b8bf	0	26	0	0	0	0	0	0	0	0	0	0	0	0	Bacteria	Proteobacteria	Alphaproteobacteria	Rhodobacterales	Rhodobacteraceae	Yoonia-Loktanella	Loktanella_sp.
49fdc9a53483bb9b53bfc0b00675a723	0	0	0	0	0	0	0	0	0	0	0	0	17	0	Bacteria	Proteobacteria	Gammaproteobacteria	Burkholderiales	Chitinimonadaceae	Chitinimonas	uncultured_bacterium
42f52dfc8bd0cc170b5b5029960a13ba	0	0	0	0	0	0	0	0	5	0	0	0	0	0	Bacteria	Firmicutes	Negativicutes	Veillonellales-Selenomonadales	Sporomusaceae	Sporomusa	unclassified
0d9602154b1dd6de1e91d80529b2da54	0	0	0	43	0	3	74	0	8	0	0	7	0	0	Bacteria	Armatimonadota	Fimbriimonadia	Fimbriimonadales	Fimbriimonadaceae	Fimbriimonadaceae	uncultured_bacterium
9e1f5d043ed8048922d499ebc916769c	0	0	0	0	0	0	0	0	0	0	0	0	0	9	Bacteria	WPS-2	WPS-2	WPS-2	WPS-2	WPS-2	uncultured_bacterium
a139c4aa6dab387842a53eac47d79250	44	0	0	0	0	0	0	0	0	0	0	0	0	0	Bacteria	Cyanobacteria	Cyanobacteriia	Chloroplast	Chloroplast	Chloroplast	unclassified
a0d4c2ea196a8cc8b5187b57167d82be	0	0	0	0	0	0	0	0	3	0	0	0	0	0	Bacteria	Dependentiae	Babeliae	Babeliales	Babeliales	Babeliales	uncultured_bacterium
741d395f08b684766085cdacb7b8c4dd	0	0	0	0	0	0	0	0	0	0	8	0	0	0	Bacteria	unclassified	unclassified	unclassified	unclassified	unclassified	unclassified
7a42de6f7a028a52b4ebf38e23483d85	0	72	0	0	0	0	0	0	19	0	36	0	75	0	Bacteria	Proteobacteria	Alphaproteobacteria	Sphingomonadales	Sphingomonadaceae	unclassified	unclassified
e61bdea289a9ca468d2935f028964ffc	0	0	0	0	0	0	0	0	4	0	0	0	0	0	Bacteria	Chloroflexi	Dehalococcoidia	SAR202_clade	SAR202_clade	SAR202_clade	uncultured_bacterium
4de8a0d5f2c6591dfddac9a2d29dec69	0	0	0	0	0	2	0	0	0	0	0	0	0	0	Bacteria	Patescibacteria	Parcubacteria	Candidatus_Staskawiczbacteria	Candidatus_Staskawiczbacteria	Candidatus_Staskawiczbacteria	uncultured_bacterium
7f451b1ae15ad9c2a7fbfe175547f2ea	0	0	0	0	0	0	0	0	9	0	0	0	0	0	Bacteria	Chloroflexi	unclassified	unclassified	unclassified	unclassified	unclassified
14547636846cd5326a6e902e6b157b31	0	0	0	0	0	0	0	0	0	0	0	3	0	20	Bacteria	Actinobacteriota	Thermoleophilia	Gaiellales	uncultured	uncultured	unclassified
5fc169422861240e9bb23b9143745aa4	0	0	0	0	0	0	0	0	0	0	56	0	0	0	Bacteria	Acidobacteriota	Holophagae	Holophagales	Holophagaceae	Geothrix	unclassified
0bdac9abaaa9d7d6dd8026c5ee5fe2b0	0	0	0	0	0	0	0	0	21	0	0	0	0	0	Bacteria	Verrucomicrobiota	Omnitrophia	Omnitrophales	Omnitrophaceae	Candidatus_Omnitrophus	unclassified
04b7bce078fcab016c9f4061018d48ac	0	0	0	2	0	0	2	0	6	0	0	0	0	16	Bacteria	Proteobacteria	Gammaproteobacteria	Burkholderiales	Comamonadaceae	Ramlibacter	unclassified
e6292ebab7fb21d9a64cdd7e048d3c0c	0	0	0	0	0	0	0	0	0	0	47	0	0	0	Bacteria	Proteobacteria	Alphaproteobacteria	Micropepsales	Micropepsaceae	uncultured	uncultured_bacterium
2d7f8877a29a5575834404827633c6bd	0	0	0	0	0	0	0	0	0	0	0	0	24	0	Bacteria	Proteobacteria	Gammaproteobacteria	Burkholderiales	Chromobacteriaceae	Aquitalea	unclassified
d0689dee734cf3423fba7223cd78c89f	0	16	0	0	0	0	0	0	0	0	0	0	0	0	Bacteria	Cyanobacteria	Vampirivibrionia	Vampirovibrionales	Vampirovibrionales	Vampirovibrionales	uncultured_cyanobacterium
6dc5ba5c6b5bf8e11bd14f96907d667c	0	0	0	276	0	0	211	0	0	0	66	19	0	0	Bacteria	Proteobacteria	Gammaproteobacteria	Burkholderiales	Comamonadaceae	Ramlibacter	Ramlibacter_sp.
619635c82d63bcc7c1fd78ec4985106e	0	0	0	0	0	0	0	0	0	73	0	0	0	0	Bacteria	Elusimicrobiota	Elusimicrobia	Lineage_IV	Lineage_IV	Lineage_IV	uncultured_Termite
154972b312b748fc83b02e1479a223fd	0	0	2	0	0	0	0	0	0	0	0	0	0	0	Bacteria	Chloroflexi	Anaerolineae	Anaerolineales	Anaerolineaceae	uncultured	unclassified
69698c72c076cbaa9a636087626b2523	0	0	0	0	0	0	0	0	0	36	0	0	0	0	Bacteria	Planctomycetota	Brocadiae	Brocadiales	GWA2-50-13	GWA2-50-13	Planctomycetes_bacterium
5316c7a6e8ed07abbf09cd080ecb50d9	0	0	0	0	0	0	0	0	0	0	0	9	0	0	Bacteria	Myxococcota	Polyangia	Haliangiales	Haliangiaceae	Haliangium	uncultured_bacterium
0ed41b3a920b4da54a3bfcb50547fb3e	0	0	0	0	0	0	0	0	0	0	0	0	0	7	Bacteria	Proteobacteria	Gammaproteobacteria	Legionellales	Legionellaceae	uncultured	Legionella_sp.
66b5f5b95fa8a758638f8c1e086af52f	0	0	0	0	0	0	0	0	0	0	0	0	32	0	Bacteria	Bacteroidota	Bacteroidia	Sphingobacteriales	Sphingobacteriaceae	Mucilaginibacter	unclassified
403569db56865e32a4bd2c18ba85b53a	0	0	0	0	0	0	0	0	96	38	0	0	0	0	Bacteria	Verrucomicrobiota	Omnitrophia	Omnitrophales	Omnitrophaceae	Candidatus_Omnitrophus	Omnitrophica_WOR_2
8c2e6194698d1baafabd12578d19d9db	0	0	0	0	0	0	0	0	0	0	11	0	0	0	Bacteria	Verrucomicrobiota	Chlamydiae	Chlamydiales	unclassified	unclassified	unclassified
19952c19420393c89be62f24d7fe4c9c	0	4	0	0	0	0	0	0	0	0	0	0	0	0	Bacteria	Patescibacteria	Parcubacteria	Candidatus_Lloydbacteria	Candidatus_Lloydbacteria	Candidatus_Lloydbacteria	Candidatus_Lloydbacteria
c6fa37dbe42abc06621ac792b12e9a7e	0	0	0	117	0	0	97	0	0	208	0	43	115	0	Bacteria	Proteobacteria	Gammaproteobacteria	Burkholderiales	Comamonadaceae	Mitsuaria	unclassified
73f1eba0d4c310d6e4e99aab022d5c02	0	0	0	0	0	0	0	0	43	0	0	0	0	0	Bacteria	Chloroflexi	Dehalococcoidia	SAR202_clade	SAR202_clade	SAR202_clade	uncultured_bacterium
00aaa25167ef2b248990140dd7cf6e1b	0	0	0	0	0	5	0	0	0	0	0	0	0	0	Bacteria	Chloroflexi	Anaerolineae	Anaerolineales	Anaerolineaceae	Anaerolinea	metagenome
[truncated: 1,328 more rows]

## Sheet: Table S2
Supplementary Table 2. Abundance of archaeal ASVs in each sample and its taxonomic annotation
ASV Id	SW	ZLV-CI-L	G1-UC-H	G1-CI-H	G1-CII-H	G1-UC-L	G1-CI-L	G1-CII-L	G2-UC-H	G2-CI-H	G2-CII-H	G3-UC-H	G3-CI-H	G3-CII-H	Kingdom	Phylum	Class	Order	Family	Genus	Species
002209b7689233e6cb721ef0076cba41	0	0	8	0	0	0	0	0	0	0	0	0	0	0	Archaea	Nanoarchaeota	Nanoarchaeia	Woesearchaeales	unclassified	unclassified	unclassified
0050669683cd0e9129097b8ae8082f9d	0	304	0	0	0	0	0	0	0	0	0	0	0	0	Archaea	Crenarchaeota	Nitrososphaeria	Marine_Benthic_Group_A	Marine_Benthic_Group_A	Marine_Benthic_Group_A	uncultured_archaeon
007d502c7ac6260606b403aef284b4d5	0	0	0	0	0	0	0	0	0	0	0	0	0	133	Archaea	Crenarchaeota	Nitrososphaeria	Nitrosotaleales	Nitrosotaleaceae	Nitrosotaleaceae	uncultured_archaeon
0082c94e9f148b1382ce8ea495ae62ea	0	8	0	0	0	0	0	0	0	0	0	0	0	0	Archaea	Crenarchaeota	Nitrososphaeria	Group_1.1c	Group_1.1c	Group_1.1c	uncultured_archaeon
00ef3708440addf49ff485d8a919c53d	91	0	0	0	0	0	0	0	0	0	0	0	0	0	Archaea	Crenarchaeota	Bathyarchaeia	Bathyarchaeia	Bathyarchaeia	Bathyarchaeia	unclassified
00fd745d36e64bb08f988dcd8b58ca63	0	0	0	0	0	0	11	0	0	0	0	0	0	0	Archaea	Halobacterota	Methanosarcinia	Methanosarciniales	Methanoperedenaceae	Candidatus_Methanoperedens	uncultured_archaeon
0123a3b3283379f1b7c635e8fd141306	0	0	26	0	0	30	0	0	0	0	0	0	0	0	Archaea	Crenarchaeota	Bathyarchaeia	Bathyarchaeia	Bathyarchaeia	Bathyarchaeia	unclassified
014d01cc13ab08b5ca52d11cc7d33dfe	0	0	0	0	0	0	0	0	9	0	0	0	0	0	Archaea	Nanoarchaeota	Nanoarchaeia	Woesearchaeales	SCGC_AAA011-D5	SCGC_AAA011-D5	uncultured_archaeon
01a92500f1ff57ec014952c90141f69c	0	0	14	0	0	9	0	0	0	0	0	0	0	0	Archaea	Nanoarchaeota	Nanoarchaeia	Woesearchaeales	unclassified	unclassified	unclassified
01b5ddd6df421bd84bf1e8c742b9cd96	0	0	0	0	0	0	0	0	39	0	0	0	0	0	Archaea	Nanoarchaeota	Nanoarchaeia	Woesearchaeales	Woesearchaeales	Woesearchaeales	uncultured_archaeon
01d63cb87a967b913fe485cf8e4367ec	0	0	0	0	0	0	0	0	0	0	21	0	0	0	Archaea	Crenarchaeota	Nitrososphaeria	Group_1.1c	Group_1.1c	Group_1.1c	uncultured_archaeon
01f59c862131fadd1abd8ecabb30d79b	0	0	0	0	0	0	0	0	8	0	0	0	0	0	Archaea	Nanoarchaeota	Nanoarchaeia	Woesearchaeales	Woesearchaeales	Woesearchaeales	uncultured_bacterium
020359d9217abb9658ce55104e094555	0	0	0	0	0	0	0	0	0	0	145	54	238	279	Archaea	Crenarchaeota	Nitrososphaeria	Nitrosotaleales	Nitrosotaleaceae	Candidatus_Nitrosotalea	uncultured_archaeon
025a562b806039bcc12dc4f682b239c5	0	0	0	0	0	0	0	0	12	0	0	0	0	0	Archaea	Nanoarchaeota	Nanoarchaeia	Woesearchaeales	CG1-02-57-44	CG1-02-57-44	uncultured_euryarchaeote
027df26379477f013f316d1368ad7a1d	0	0	0	0	0	20	0	0	0	0	0	0	0	0	Archaea	Nanoarchaeota	Nanoarchaeia	Woesearchaeales	unclassified	unclassified	unclassified
02b15a162b394059e43a795b317ed8d9	0	0	0	0	0	0	173	0	0	0	0	0	0	0	Archaea	Crenarchaeota	Nitrososphaeria	Nitrosotaleales	Nitrosotaleaceae	Candidatus_Nitrosotalea	uncultured_archaeon
02b74d62d95b0f078b7ea8ae79b47569	0	23	0	0	0	0	0	0	0	0	0	0	0	0	Archaea	Nanoarchaeota	Nanoarchaeia	Woesearchaeales	Woesearchaeales	Woesearchaeales	uncultured_euryarchaeote
02b7d6a2c037b6b0d1221143e4b5c72a	0	0	0	0	0	0	8	0	0	0	0	0	0	0	Archaea	Crenarchaeota	Nitrososphaeria	Nitrosotaleales	Nitrosotaleaceae	Candidatus_Nitrosotalea	uncultured_crenarchaeote
02d4606cbd1e8a97d692c350a8ccefc9	0	5	0	0	0	0	0	0	0	0	0	0	0	0	Archaea	Crenarchaeota	Nitrososphaeria	Group_1.1c	Group_1.1c	Group_1.1c	uncultured_archaeon
02d746e9261a74c7ebf3dd206cacc594	0	0	0	0	0	0	0	0	5	0	0	0	0	0	Archaea	Nanoarchaeota	Nanoarchaeia	Woesearchaeales	Woesearchaeales	Woesearchaeales	uncultured_archaeon
02e1b45cfae4e32d0db86951020e2dde	0	3	0	0	0	0	0	0	0	0	0	0	0	0	Archaea	Nanoarchaeota	Nanoarchaeia	Woesearchaeales	Woesearchaeales	Woesearchaeales	unclassified
02e658a29c79ed7e7cf710d71ddd7024	126	0	0	0	0	0	0	0	0	0	0	0	0	0	Archaea	Crenarchaeota	Nitrososphaeria	Nitrosopumilales	Nitrosopumilaceae	Candidatus_Nitrosopumilus	uncultured_archaeon
030e572503837095180bf2b92ad19e98	0	0	0	0	0	0	0	0	0	142	0	0	0	0	Archaea	Crenarchaeota	Bathyarchaeia	Bathyarchaeia	Bathyarchaeia	Bathyarchaeia	uncultured_methanogenic
032a16bc6e6f97861f220cfe747b89f1	0	4	0	0	0	0	0	0	0	0	0	0	0	0	Archaea	Crenarchaeota	Nitrososphaeria	unclassified	unclassified	unclassified	unclassified
0369f5c6633d332d3b5686c935b87330	0	0	84	0	0	109	0	0	0	0	0	0	0	0	Archaea	Nanoarchaeota	Nanoarchaeia	Woesearchaeales	SCGC_AAA011-D5	SCGC_AAA011-D5	uncultured_archaeon
03982ff84267c5de9bba4e76fe401283	0	0	0	0	0	0	0	0	24	0	0	0	0	0	Archaea	Nanoarchaeota	Nanoarchaeia	Woesearchaeales	SCGC_AAA011-D5	SCGC_AAA011-D5	Candidatus_Pacearchaeota
03ac476054c352dfda1fdd5674d2b2cd	0	0	0	0	0	0	0	0	0	0	0	14	0	0	Archaea	Crenarchaeota	Nitrososphaeria	Nitrosotaleales	Nitrosotaleaceae	Nitrosotaleaceae	uncultured_archaeon
04006a6d89f9ede10bcf595d710b7837	0	0	37	0	0	47	0	0	0	0	2	0	0	0	Archaea	Crenarchaeota	Bathyarchaeia	Bathyarchaeia	Bathyarchaeia	Bathyarchaeia	unclassified
043c4879c5a2a6dd194fd0b64c8f6098	0	0	0	0	0	0	0	0	0	0	0	0	0	2	Archaea	Crenarchaeota	Nitrososphaeria	Nitrosotaleales	Nitrosotaleaceae	Candidatus_Nitrosotalea	unclassified
0441cb192eb253ec005472da9c7e9a74	0	0	0	2	0	0	0	0	0	0	0	0	0	0	Archaea	Hadarchaeota	Hadarchaeia	Hadarchaeia	Hadarchaeales	Hadarchaeales	uncultured_archaeon
0446ba4aa06841b8ce1d615edf7b51a7	0	0	0	0	0	0	0	0	0	0	0	2	0	0	Archaea	Crenarchaeota	Nitrososphaeria	Group_1.1c	Group_1.1c	Group_1.1c	uncultured_archaeon
0453d7ba7baf4288bb80eb29c7e2a1eb	0	0	11	0	0	8	0	0	0	0	0	0	0	0	Archaea	Nanoarchaeota	Nanoarchaeia	Woesearchaeales	SCGC_AAA011-D5	SCGC_AAA011-D5	unclassified
04b0eced75e812a1e44c4454abcd24fe	0	0	25	0	0	0	0	0	0	0	0	0	0	0	Archaea	Crenarchaeota	Bathyarchaeia	Bathyarchaeia	Bathyarchaeia	Bathyarchaeia	uncultured_euryarchaeote
04c745b2f99555bfad57620418b4d631	0	0	0	0	0	0	5	0	0	0	0	0	0	0	Archaea	Halobacterota	Halobacteria	Halobacterales	Halococcaceae	Halococcus	Halobacterium_sp.
04cd8efb609c4a0063d17e07b8a7577a	0	0	0	0	0	10	0	0	0	0	0	0	0	0	Archaea	unclassified	unclassified	unclassified	unclassified	unclassified	unclassified
04d10177277380767e5406458b1e4693	0	0	0	0	0	5	0	0	0	0	0	0	0	0	Archaea	Nanoarchaeota	Nanoarchaeia	Woesearchaeales	unclassified	unclassified	unclassified
05225dea54d16808ab6e4e6beb7de019	0	0	0	0	0	0	0	0	0	0	0	0	181	0	Archaea	Crenarchaeota	Nitrososphaeria	Nitrosotaleales	Nitrosotaleaceae	Nitrosotaleaceae	uncultured_archaeon
05429ba7c006d87cb34f3dc8fb1baa0c	13	0	0	0	0	0	0	0	0	0	0	0	0	0	Archaea	Nanoarchaeota	Nanoarchaeia	Woesearchaeales	Woesearchaeales	Woesearchaeales	uncultured_euryarchaeote
054ab068765cf0261072c1fb97c48bbb	0	0	0	0	0	0	0	0	29	0	0	0	0	0	Archaea	Nanoarchaeota	Nanoarchaeia	Woesearchaeales	GW2011_GWC1_47_15	GW2011_GWC1_47_15	uncultured_archaeon
05eb2add42dc0bdc5528eb79923f9590	0	0	0	0	0	0	0	0	72	0	0	0	0	0	Archaea	Nanoarchaeota	Nanoarchaeia	Woesearchaeales	GW2011_GWC1_47_15	GW2011_GWC1_47_15	uncultured_archaeon
0644d4977fab2c5ce6d6a2d0e1fdafa9	0	0	0	0	156	0	0	168	0	0	0	0	0	0	Archaea	Crenarchaeota	Nitrososphaeria	Nitrosotaleales	Nitrosotaleaceae	Nitrosotaleaceae	uncultured_archaeon
06920fb646477b85dcf85c73ea4f177a	0	0	44	0	0	77	0	0	0	0	0	12	0	0	Archaea	Euryarchaeota	Thermococci	Methanofastidiosales	uncultured	uncultured	uncultured_archaeon
073b33bb74f959ee0934d371a78e1e58	0	0	0	0	0	0	0	0	29	0	0	0	0	0	Archaea	Nanoarchaeota	Nanoarchaeia	Woesearchaeales	Woesearchaeales	Woesearchaeales	uncultured_archaeon
074baadb96fcdd8533abb3bc34fff422	0	0	2	0	0	0	0	0	0	0	0	0	0	0	Archaea	Aenigmarchaeota	Deep_Sea_Euryarchaeotic_Group(DSEG)	Deep_Sea_Euryarchaeotic_Group(DSEG)	Deep_Sea_Euryarchaeotic_Group(DSEG)	Deep_Sea_Euryarchaeotic_Group(DSEG)	uncultured_archaeon
07b478d681355a7eceda38f4e0970740	0	0	7	0	0	14	0	0	0	0	0	0	0	0	Archaea	Nanoarchaeota	Nanoarchaeia	Woesearchaeales	unclassified	unclassified	unclassified
07c2470a6d36832fb8867be95c05fb89	0	0	70	0	0	75	5	0	0	0	0	0	0	0	Archaea	Nanoarchaeota	Nanoarchaeia	Woesearchaeales	Woesearchaeales	Woesearchaeales	uncultured_archaeon
07c37c638821eff0bf93176862c2453a	0	0	0	0	0	0	0	0	13	0	0	0	0	0	Archaea	Crenarchaeota	Bathyarchaeia	Bathyarchaeia	Bathyarchaeia	Bathyarchaeia	archaeon_RBG_16_50_20
07c60f9944385c2e6181d1dd7c1a03e8	0	0	0	0	0	0	0	0	40	0	0	0	0	0	Archaea	Micrarchaeota	Micrarchaeia	Micrarchaeales	CG1-02-32-21	CG1-02-32-21	uncultured_euryarchaeote
07e3742a8e44d51cc8b85f4254bfb94b	0	0	0	0	0	0	0	0	8	0	0	0	0	0	Archaea	Nanoarchaeota	Nanoarchaeia	Woesearchaeales	Woesearchaeales	Woesearchaeales	unclassified
085c247a453cd6c17ddde16ebacf4bb9	0	0	0	0	0	0	0	0	8	0	0	0	0	0	Archaea	Nanoarchaeota	Nanoarchaeia	Woesearchaeales	SCGC_AAA011-D5	SCGC_AAA011-D5	Candidatus_Pacearchaeota
08695c680374c04ede887ace46ba1c40	0	0	65	0	0	81	0	0	0	0	0	0	0	0	Archaea	Nanoarchaeota	Nanoarchaeia	Woesearchaeales	SCGC_AAA011-D5	SCGC_AAA011-D5	Nanoarchaeota_archaeon
08a9efaffb9a058a4908b9e19daf1a75	0	372	0	0	0	0	0	0	0	0	0	0	0	0	Archaea	Crenarchaeota	Nitrososphaeria	Nitrosotaleales	Nitrosotaleaceae	Candidatus_Nitrosotalea	uncultured_archaeon
090f705b9bced96bf06960e85f8c7d4b	0	0	0	0	0	0	0	0	28	0	0	0	0	0	Archaea	Nanoarchaeota	Nanoarchaeia	Woesearchaeales	SCGC_AAA011-D5	SCGC_AAA011-D5	Nanoarchaeota_archaeon
092d7c2cb25647bbcf3e565c00a05ee6	0	36	0	0	0	0	0	0	0	0	0	0	0	0	Archaea	Nanoarchaeota	Nanoarchaeia	Woesearchaeales	SCGC_AAA011-D5	SCGC_AAA011-D5	uncultured_euryarchaeote
09b5aa0f857fda258c410051cb7308c7	0	0	5	0	0	0	0	0	0	0	0	0	0	0	Archaea	Nanoarchaeota	Nanoarchaeia	Woesearchaeales	Woesearchaeales	Woesearchaeales	uncultured_euryarchaeote
09cd8533cad822adbf7638bc8536a9fc	14	0	0	0	0	0	0	0	0	0	0	0	0	0	Archaea	Thermoplasmatota	Thermoplasmata	Marine_Group_II	Marine_Group_II	Marine_Group_II	uncultured_bacterium
09df6d53839d8343e2bf5fdbb517b31d	0	0	0	0	0	13	0	0	0	0	0	0	0	0	Archaea	Aenigmarchaeota	Aenigmarchaeia	Aenigmarchaeales	Aenigmarchaeales	Aenigmarchaeales	uncultured_euryarchaeote
09ff474b144347a9f4d19ffa9fbe84a9	0	0	0	0	118	0	0	141	0	0	0	0	0	19	Archaea	Crenarchaeota	Nitrososphaeria	Group_1.1c	Group_1.1c	Group_1.1c	uncultured_archaeon
0a4a39e98d1e380bb37ba67be20342cb	0	0	9	0	0	18	0	0	0	0	0	0	0	0	Archaea	Nanoarchaeota	Nanoarchaeia	Woesearchaeales	GW2011_GWC1_47_15	GW2011_GWC1_47_15	uncultured_archaeon
0b55e42010dac4d636fdb10ebf380494	0	5	0	8	0	0	0	0	0	0	0	0	0	0	Archaea	Crenarchaeota	Bathyarchaeia	Bathyarchaeia	Bathyarchaeia	Bathyarchaeia	unclassified
0b59d646f54667fe5c1ba310318803c8	0	5	0	0	0	0	0	0	0	0	0	0	0	0	Archaea	Nanoarchaeota	Nanoarchaeia	Woesearchaeales	unclassified	unclassified	unclassified
0b8b965aaaba9797455d3c4547777960	0	0	0	0	0	0	0	0	129	0	0	0	0	0	Archaea	Nanoarchaeota	Nanoarchaeia	Woesearchaeales	GW2011_GWC1_47_15	GW2011_GWC1_47_15	uncultured_archaeon
0ba02afef793411d4bdbbef7a4be3d4e	0	24	0	0	0	0	0	0	0	0	0	0	0	0	Archaea	Crenarchaeota	Nitrososphaeria	Group_1.1c	Group_1.1c	Group_1.1c	uncultured_archaeon
0bb966420013fa2641693e4db99b6711	0	0	8	0	0	0	7	0	0	0	0	0	0	0	Archaea	Nanoarchaeota	Nanoarchaeia	Woesearchaeales	SCGC_AAA011-D5	SCGC_AAA011-D5	Candidatus_Pacearchaeota
0c0a90848551e58393e8c891288dfeea	230	21	0	0	0	0	0	0	0	0	0	0	0	0	Archaea	Crenarchaeota	Nitrososphaeria	Nitrosopumilales	Nitrosopumilaceae	Candidatus_Nitrosopumilus	unclassified
0cb534becbe2b688a93259a49708bfa6	0	0	40	0	0	23	0	0	0	0	0	0	0	0	Archaea	Nanoarchaeota	Nanoarchaeia	Woesearchaeales	SCGC_AAA011-D5	SCGC_AAA011-D5	unclassified
0cca7af2743d8daa8505a5189211c151	0	0	0	0	0	0	21	0	0	0	0	0	0	0	Archaea	Crenarchaeota	Nitrososphaeria	Nitrosotaleales	Nitrosotaleaceae	Candidatus_Nitrosotalea	uncultured_crenarchaeote
0ce13fd1ced9d76559da81ed742ce575	0	0	0	0	0	0	0	0	0	0	4	0	0	0	Archaea	Iainarchaeota	Iainarchaeia	Iainarchaeales	Iainarchaeales	Candidatus_Iainarchaeum	uncultured_archaeon
0d1cff37b0b435bb5df6c2b5953286d9	0	0	9	0	0	11	0	0	0	0	0	0	0	0	Archaea	Micrarchaeota	Micrarchaeia	Micrarchaeales	Micrarchaeales	Micrarchaeales	unclassified
0d39bf27657f96aa7e229905f30ade6e	0	36	0	0	0	0	0	0	0	0	0	0	0	0	Archaea	Nanoarchaeota	Nanoarchaeia	Woesearchaeales	Woesearchaeales	Woesearchaeales	unclassified
0d971756c253c6dfeaa479146e895875	0	3	0	0	0	0	0	0	0	0	0	0	0	0	Archaea	Nanoarchaeota	Nanoarchaeia	Woesearchaeales	Woesearchaeales	Woesearchaeales	uncultured_archaeon
0dc9057b811f318e3e0fc8405c386aa1	0	55	0	0	0	0	0	0	15	0	0	0	0	0	Archaea	Crenarchaeota	Nitrososphaeria	Nitrosopumilales	Nitrosopumilaceae	unclassified	unclassified
0e0dfdcea35c30571f371eafd59669d4	0	3	0	0	0	0	0	0	0	0	0	0	0	0	Archaea	Asgardarchaeota	Lokiarchaeia	Lokiarchaeia	Lokiarchaeia	Lokiarchaeia	uncultured_archaeon
0e2e4bc547a18f1febc71d259d7acdcc	0	0	0	0	0	0	0	0	40	109	0	0	0	0	Archaea	Nanoarchaeota	Nanoarchaeia	Woesearchaeales	Woesearchaeales	Woesearchaeales	unclassified
0e317370195252864b3d8961f44ac199	0	0	0	0	0	0	0	0	18	0	0	0	0	0	Archaea	Nanoarchaeota	Nanoarchaeia	Woesearchaeales	unclassified	unclassified	unclassified
0e4c1a42300a45687dc1f8ce985c1149	0	0	0	0	0	0	0	0	0	0	0	0	99	0	Archaea	Crenarchaeota	Nitrososphaeria	Nitrosotaleales	Nitrosotaleaceae	Candidatus_Nitrosotalea	uncultured_archaeon
0e4fad7ed7e7fb14164bf97421305995	0	7	0	0	0	0	0	0	0	0	0	0	0	0	Archaea	Nanoarchaeota	Nanoarchaeia	Woesearchaeales	SCGC_AAA011-D5	SCGC_AAA011-D5	uncultured_archaeon
0e93fe11a709aeed687bd8d9ac226dfb	0	0	0	0	0	0	0	0	0	0	0	44	0	0	Archaea	Thermoplasmatota	Thermoplasmata	Marine_Group_II	Marine_Group_II	Marine_Group_II	uncultured_haloarchaeon
0ec73733498541e19496b509765ba826	0	0	13	0	0	0	0	0	0	0	0	0	0	0	Archaea	Nanoarchaeota	Nanoarchaeia	Woesearchaeales	Woesearchaeales	Woesearchaeales	unclassified
0ef84458873528e67c55dc537b3440e9	0	0	0	0	0	0	0	0	44	0	0	0	0	0	Archaea	Nanoarchaeota	Nanoarchaeia	Woesearchaeales	Woesearchaeales	Woesearchaeales	uncultured_archaeon
0f0f46a6ba5bcf7a018dd7f062ed2d47	0	0	0	0	0	3	0	0	0	0	0	0	0	0	Archaea	Nanoarchaeota	Nanoarchaeia	Woesearchaeales	Woesearchaeales	Woesearchaeales	uncultured_euryarchaeote
0f21a665a1b7f27e94a92cc456641e68	0	0	0	0	0	9	0	0	0	0	0	0	0	0	Archaea	Nanoarchaeota	Nanoarchaeia	Woesearchaeales	SCGC_AAA011-D5	SCGC_AAA011-D5	unclassified
0f2e4dc8a9b931106dbc1686f6f9c1af	0	0	0	0	0	0	0	0	24	0	0	0	0	0	Archaea	Micrarchaeota	Micrarchaeia	Micrarchaeales	Micrarchaeales	Micrarchaeales	uncultured_euryarchaeote
0f52c92a4632e30a96d3998e06e96b96	0	14	0	0	0	0	0	0	0	0	0	0	0	0	Archaea	Nanoarchaeota	Nanoarchaeia	Woesearchaeales	SCGC_AAA011-D5	SCGC_AAA011-D5	uncultured_archaeon
0f56b8e0ea8ed888646c0099985e7965	0	0	0	2	0	0	0	0	0	0	0	0	0	0	Archaea	Crenarchaeota	Nitrososphaeria	Nitrosotaleales	Nitrosotaleaceae	Candidatus_Nitrosotalea	unclassified
0f5df0bf36aba1bf4e3dd2d5479bb399	0	0	5	0	0	3	0	0	0	0	0	0	0	0	Archaea	Nanoarchaeota	Nanoarchaeia	Woesearchaeales	Woesearchaeales	Woesearchaeales	unclassified
0f870a2e6329546d2ba1b5f25b6e41c0	0	0	0	0	31	0	0	28	0	0	0	0	0	0	Archaea	Crenarchaeota	Nitrososphaeria	Group_1.1c	Group_1.1c	Group_1.1c	unclassified
101b73ecef512dab758205a0684f2a28	0	0	12	0	0	9	0	0	0	0	0	0	0	0	Archaea	Nanoarchaeota	Nanoarchaeia	Woesearchaeales	SCGC_AAA011-D5	SCGC_AAA011-D5	uncultured_euryarchaeote
102b31e417ecc925568f4cd032bded0c	0	0	0	0	0	0	0	0	38	0	5	0	0	0	Archaea	Nanoarchaeota	Nanoarchaeia	Woesearchaeales	GW2011_GWC1_47_15	GW2011_GWC1_47_15	uncultured_archaeon
106095d6d7d75476112aa24a5e3db640	120	0	0	0	0	0	0	0	0	0	0	0	0	0	Archaea	Thermoplasmatota	Thermoplasmata	Marine_Group_II	Marine_Group_II	Marine_Group_II	Marine_group
1086aba1b54b0a41c10c30ab403c2847	0	0	0	0	0	18	0	0	0	0	0	0	0	0	Archaea	Nanoarchaeota	Nanoarchaeia	Woesearchaeales	GW2011_GWC1_47_15	GW2011_GWC1_47_15	uncultured_archaeon
1090d2a2b277b538f0bb8cbe40f2a200	0	0	54	0	0	106	0	0	0	0	0	0	0	0	Archaea	Thermoplasmatota	Thermoplasmata	Marine_Benthic_Group_D_and_DHVEG-1	Marine_Benthic_Group_D_and_DHVEG-1	Marine_Benthic_Group_D_and_DHVEG-1	unclassified
10c4db5263f3fc9a573debd8540bab0d	0	0	0	0	0	0	0	0	0	0	0	5	0	0	Archaea	Micrarchaeota	Micrarchaeia	Micrarchaeales	CG1-02-32-21	CG1-02-32-21	uncultured_euryarchaeote
10fac9f96fc8a201717824b49dc9b7e7	0	0	0	0	0	35	0	0	0	0	0	0	0	0	Archaea	Nanoarchaeota	Nanoarchaeia	Woesearchaeales	SCGC_AAA011-D5	SCGC_AAA011-D5	Candidatus_Pacearchaeota
114fc2a1913cd4e0009eaf6087d65da8	0	0	0	0	0	0	0	0	0	0	0	5	0	0	Archaea	Crenarchaeota	Nitrososphaeria	Group_1.1c	Group_1.1c	Group_1.1c	uncultured_archaeon
1160ccb0bc493aaf3891f0548143987a	0	0	4	0	0	5	0	0	0	0	0	0	0	0	Archaea	unclassified	unclassified	unclassified	unclassified	unclassified	unclassified
116c9d5ceac6a3864940fa76fcd6fee0	0	0	0	0	0	6	0	0	0	0	0	0	0	0	Archaea	Nanoarchaeota	Nanoarchaeia	Woesearchaeales	Woesearchaeales	Woesearchaeales	unclassified
118f24272384e058477505e33fcfd7ec	0	3028	0	4	0	0	0	0	0	0	579	234	359	0	Archaea	Crenarchaeota	Nitrososphaeria	Group_1.1c	Group_1.1c	Group_1.1c	uncultured_archaeon
11e857f0ba02e3f309c00cfa53ff28a3	0	0	11	0	0	26	0	0	0	0	0	0	0	0	Archaea	Nanoarchaeota	Nanoarchaeia	Woesearchaeales	Woesearchaeales	Woesearchaeales	uncultured_archaeon
11f0d315f52ac3fa80645df36ca5a78a	0	0	0	0	0	0	9	0	0	0	0	0	0	0	Archaea	Crenarchaeota	Nitrososphaeria	Nitrosotaleales	Nitrosotaleaceae	Candidatus_Nitrosotalea	unclassified
122b4d34549c7f7db1d1fe79f9ea3423	0	0	14	0	0	0	0	0	0	0	0	0	0	0	Archaea	Crenarchaeota	Bathyarchaeia	Bathyarchaeia	Bathyarchaeia	Bathyarchaeia	unclassified
122d520a6134c9d5d30246255f6fca1a	34	0	0	0	0	0	0	0	0	0	0	0	0	0	Archaea	Crenarchaeota	Bathyarchaeia	Bathyarchaeia	Bathyarchaeia	Bathyarchaeia	uncultured_crenarchaeote
125e70740c06cf8be6052980c5390163	0	0	0	0	0	0	0	0	31	0	0	0	0	0	Archaea	Nanoarchaeota	Nanoarchaeia	Woesearchaeales	Woesearchaeales	Woesearchaeales	uncultured_archaeon
1275f6cfe5df200f3ed8270fc4e89b46	0	0	0	0	0	0	0	0	0	22	0	0	0	0	Archaea	Crenarchaeota	Nitrososphaeria	Group_1.1c	Group_1.1c	Group_1.1c	uncultured_archaeon
12a6bc589d51d3bcb9f8e5b685d0170a	0	0	0	0	0	0	0	0	11	0	0	0	0	0	Archaea	Nanoarchaeota	Nanoarchaeia	Woesearchaeales	GW2011_GWC1_47_15	GW2011_GWC1_47_15	uncultured_archaeon
1331900d1ede6b68458b35fd9e1cdef2	0	0	0	0	0	0	0	0	61	0	0	0	0	0	Archaea	Nanoarchaeota	Nanoarchaeia	Woesearchaeales	SCGC_AAA011-D5	SCGC_AAA011-D5	Candidatus_Pacearchaeota
13383f90aaedc5711f8f9527650bb684	0	0	0	0	0	0	0	0	44	0	0	0	0	0	Archaea	Nanoarchaeota	Nanoarchaeia	Woesearchaeales	GW2011_GWC1_47_15	GW2011_GWC1_47_15	uncultured_archaeon
137c7a83bfaf8db11c5dfd597489e302	0	33	0	0	0	0	0	0	0	0	0	0	0	0	Archaea	Nanoarchaeota	Nanoarchaeia	Woesearchaeales	SCGC_AAA011-D5	SCGC_AAA011-D5	Candidatus_Diapherotrites
1396a2546af265c1e1b33fdab52d59be	0	0	0	0	0	0	0	0	3	0	0	0	0	0	Archaea	Nanoarchaeota	Nanoarchaeia	Woesearchaeales	Woesearchaeales	Woesearchaeales	uncultured_euryarchaeote
13e2f60370d784889404fca3cbc41c11	0	0	0	0	0	0	0	0	2	0	0	0	0	0	Archaea	Nanoarchaeota	Nanoarchaeia	Woesearchaeales	SCGC_AAA011-D5	SCGC_AAA011-D5	Candidatus_Levybacteria
142dcfe8249b8d437b486d9fc25606b0	0	4	0	0	0	0	0	0	0	0	0	0	0	0	Archaea	Crenarchaeota	Nitrososphaeria	Group_1.1c	Group_1.1c	Group_1.1c	uncultured_archaeon
144d03877926cf53dc472087ef59a029	0	0	0	0	0	0	0	0	0	0	0	17	0	0	Archaea	Nanoarchaeota	Nanoarchaeia	Woesearchaeales	SCGC_AAA011-D5	SCGC_AAA011-D5	Nanoarchaeota_archaeon
14a54269bd3af7cb25bdba3e3bb25c89	0	53	0	0	0	0	0	0	0	0	0	0	0	0	Archaea	Crenarchaeota	Nitrososphaeria	Nitrosotaleales	Nitrosotaleaceae	Nitrosotaleaceae	unclassified
14e64e8e9b968d14776fbf774616e3e2	3	0	0	0	0	0	0	0	0	0	0	0	0	0	Archaea	Crenarchaeota	Nitrososphaeria	Nitrosopumilales	Nitrosopumilaceae	unclassified	unclassified
14f1b51ca69816538b7d0e2c605acc5a	0	0	0	0	0	4	0	0	0	0	0	0	0	0	Archaea	Nanoarchaeota	Nanoarchaeia	Woesearchaeales	Woesearchaeales	Woesearchaeales	unclassified
155180c9120bbff5aa843190a42ae84d	0	0	0	0	0	13	0	0	0	0	0	0	0	0	Archaea	Iainarchaeota	Iainarchaeia	Iainarchaeales	Iainarchaeales	Iainarchaeales	uncultured_archaeon
15eb5c8047faee04c989c15ebdc74841	0	0	0	0	0	22	0	0	0	0	0	0	0	0	Archaea	Crenarchaeota	Bathyarchaeia	Bathyarchaeia	Bathyarchaeia	Bathyarchaeia	uncultured_crenarchaeote
161524054f2e68af814b6db326703c9c	2582	0	0	0	0	0	0	0	0	0	0	0	0	0	Archaea	Crenarchaeota	Nitrososphaeria	Nitrosopumilales	Nitrosopumilaceae	Candidatus_Nitrosopumilus	uncultured_archaeon
161bd035ff7ed93fe82f0098056fa0b4	23	0	0	0	0	0	0	0	0	0	0	0	0	0	Archaea	Nanoarchaeota	Nanoarchaeia	Woesearchaeales	Woesearchaeales	Woesearchaeales	unclassified
16546af4d03ad742f067015852d3f008	0	0	0	0	0	0	6	0	0	0	0	0	0	0	Archaea	Crenarchaeota	Nitrososphaeria	Nitrososphaerales	Nitrososphaeraceae	Nitrososphaeraceae	uncultured_euryarchaeote
165e873a099e97462130ed3744312aa9	0	0	0	0	11	0	0	0	0	0	0	0	0	0	Archaea	Crenarchaeota	Nitrososphaeria	Nitrosotaleales	Nitrosotaleaceae	Candidatus_Nitrosotalea	unclassified
166865dd668ffe71871c2fad914ca763	31	0	0	0	0	0	0	0	0	0	0	0	0	0	Archaea	Crenarchaeota	Bathyarchaeia	Bathyarchaeia	Bathyarchaeia	Bathyarchaeia	unclassified
166eed6eba979740b8cd01ec98a498bc	0	0	87	0	0	189	0	0	0	0	0	0	0	0	Archaea	Crenarchaeota	Bathyarchaeia	Bathyarchaeia	Bathyarchaeia	Bathyarchaeia	uncultured_euryarchaeote
16a79096b907402a10ef640d2a62c989	0	0	0	0	0	0	0	0	68	0	0	0	0	0	Archaea	Micrarchaeota	Micrarchaeia	Micrarchaeales	Micrarchaeales	Micrarchaeales	uncultured_archaeon
16c595a655ab7776bd20692d47fad8ee	0	0	7	0	0	10	0	0	0	0	0	0	0	0	Archaea	Nanoarchaeota	Nanoarchaeia	Woesearchaeales	GW2011_GWC1_47_15	GW2011_GWC1_47_15	uncultured_archaeon
170e624805611a2e317f089e3988847e	0	0	0	0	0	0	0	0	7	0	0	0	0	0	Archaea	Altiarchaeota	Altiarchaeia	Altiarchaeales	Altiarchaeaceae	Candidatus_Altiarchaeum	uncultured_archaeon
174a7d741c31a376ae2510c83daaf08c	18	0	0	0	0	0	0	0	0	0	0	0	0	0	Archaea	Nanoarchaeota	Nanoarchaeia	Woesearchaeales	Woesearchaeales	Woesearchaeales	unclassified
1751b0aff520a2a1c8a564d177bbbd06	0	0	0	0	0	0	0	0	0	0	8	0	0	0	Archaea	Crenarchaeota	Nitrososphaeria	Group_1.1c	Group_1.1c	Group_1.1c	uncultured_archaeon
175b657ca1b32d8016ca4b6cd69b3183	0	0	0	0	0	0	0	0	34	0	0	0	0	0	Archaea	Nanoarchaeota	Nanoarchaeia	Woesearchaeales	Woesearchaeales	Woesearchaeales	uncultured_euryarchaeote
176f720632e045917361c8eacc2629fc	0	0	0	0	0	0	9	0	0	0	0	0	0	0	Archaea	Crenarchaeota	Nitrososphaeria	Nitrosotaleales	Nitrosotaleaceae	Candidatus_Nitrosotalea	uncultured_crenarchaeote
17b5d43e203be5b6cdf91836fbc99c75	0	0	0	0	0	0	0	0	14	0	0	0	0	0	Archaea	Nanoarchaeota	Nanoarchaeia	Woesearchaeales	GW2011_GWC1_47_15	GW2011_GWC1_47_15	uncultured_archaeon
17d9b7da0482e4e2bdaa793a90f6167a	0	0	0	0	0	0	0	0	10	0	0	0	0	0	Archaea	Crenarchaeota	Bathyarchaeia	Bathyarchaeia	Bathyarchaeia	Bathyarchaeia	archaeon_RBG_16_50_20
17ec6e257f71b8e2b91b65860f079e54	0	0	0	0	0	0	0	0	165	0	0	0	0	0	Archaea	Crenarchaeota	Nitrososphaeria	Nitrosopumilales	Nitrosopumilaceae	Candidatus_Nitrosotenuis	uncultured_archaeon
181dff659d2afbcbe0b4a2385eb18b73	0	77	0	0	0	0	0	0	0	0	0	0	0	0	Archaea	Crenarchaeota	Nitrososphaeria	Group_1.1c	Group_1.1c	Group_1.1c	unclassified
1909329fe9834fa287ec120818fafd3d	0	0	0	0	0	0	0	0	13	0	0	0	0	0	Archaea	Nanoarchaeota	Nanoarchaeia	Woesearchaeales	GW2011_GWC1_47_15	GW2011_GWC1_47_15	uncultured_archaeon
191ebef86248a46c333d4fdbe522739c	0	0	0	0	0	0	0	0	0	0	0	11	0	0	Archaea	Nanoarchaeota	Nanoarchaeia	Woesearchaeales	Woesearchaeales	Woesearchaeales	unclassified
19a22a76181e6c107adc4457703aa6e3	0	0	0	0	0	7	0	0	0	0	0	0	0	0	Archaea	Nanoarchaeota	Nanoarchaeia	Woesearchaeales	SCGC_AAA011-D5	SCGC_AAA011-D5	unclassified
19fbc1dd73fdee9a547dcbc3d724f546	0	0	0	0	0	0	0	0	9	0	0	0	0	0	Archaea	Nanoarchaeota	Nanoarchaeia	Woesearchaeales	Woesearchaeales	Woesearchaeales	uncultured_archaeon
19fd5377a7bbf88b9a8172778a92dee7	0	0	0	0	0	0	0	0	28	0	0	0	0	0	Archaea	Nanoarchaeota	Nanoarchaeia	Woesearchaeales	SCGC_AAA011-D5	SCGC_AAA011-D5	uncultured_archaeon
1a35aecfa4baadaff742dd2f0d0eb1cb	0	0	0	0	0	0	21	0	0	0	0	0	0	0	Archaea	Crenarchaeota	Nitrososphaeria	Nitrosotaleales	Nitrosotaleaceae	Nitrosotaleaceae	unclassified
1a413d97df207e6995018b80c147eb77	0	0	0	0	0	0	0	0	19	0	0	0	0	0	Archaea	Nanoarchaeota	Nanoarchaeia	Woesearchaeales	Woesearchaeales	Woesearchaeales	uncultured_archaeon
1a99d23d04b2517f2aec85e36286afe6	0	0	0	0	0	0	0	0	20	0	0	0	0	0	Archaea	Micrarchaeota	Micrarchaeia	Micrarchaeales	CG1-02-32-21	CG1-02-32-21	uncultured_archaeon
1ab77500b1fe261d2447a7efc5d1d8ab	0	0	0	0	0	12	0	0	0	0	0	0	0	0	Archaea	Crenarchaeota	Nitrososphaeria	Group_1.1c	Group_1.1c	Group_1.1c	uncultured_archaeon
1adc1bc4591f18df502fbff9a6e3fa68	0	0	0	0	0	0	0	0	90	0	10	0	0	0	Archaea	Crenarchaeota	Bathyarchaeia	Bathyarchaeia	Bathyarchaeia	Bathyarchaeia	archaeon_RBG_16_50_20
1aec4bbee1b86db47729d363e66a9117	0	6	0	0	0	0	0	0	0	0	0	0	0	0	Archaea	Crenarchaeota	Nitrososphaeria	Group_1.1c	Group_1.1c	Group_1.1c	unclassified
1b0d21d4bca03950c2ec79d6c15eed4e	0	0	11	0	0	10	0	0	0	0	0	0	0	0	Archaea	Nanoarchaeota	Nanoarchaeia	Woesearchaeales	GW2011_GWC1_47_15	GW2011_GWC1_47_15	uncultured_archaeon
1b3b707f2fc61407c68572f4d667901e	0	0	0	26	0	0	0	0	0	0	0	0	0	0	Archaea	Crenarchaeota	Bathyarchaeia	Bathyarchaeia	Bathyarchaeia	Bathyarchaeia	unclassified
1b46b15cb0ec60ad5483d3729b97afc2	0	0	0	0	0	7	0	0	0	0	0	0	0	0	Archaea	Iainarchaeota	Iainarchaeia	Iainarchaeales	Iainarchaeales	Iainarchaeales	uncultured_archaeon
1b77c858c55126d9d91a01f84e1332f3	0	34	0	0	0	0	0	0	0	0	0	0	0	0	Archaea	Nanoarchaeota	Nanoarchaeia	Woesearchaeales	Woesearchaeales	Woesearchaeales	unclassified
1bbb3ef1a71a5686479372a21cf736ee	0	116	0	0	0	0	0	0	0	0	0	0	0	0	Archaea	Crenarchaeota	Bathyarchaeia	Bathyarchaeia	Bathyarchaeia	Bathyarchaeia	uncultured_archaeon
1bed3e8288369b5d78a7695f9fae7c66	0	0	7	0	0	6	0	0	0	0	0	0	0	0	Archaea	Crenarchaeota	Bathyarchaeia	Bathyarchaeia	Bathyarchaeia	Bathyarchaeia	uncultured_archaeon
1bf585a1b099c2ed662491173b8d058e	0	0	9	0	0	0	0	0	0	0	0	0	0	0	Archaea	Nanoarchaeota	Nanoarchaeia	Woesearchaeales	SCGC_AAA011-D5	SCGC_AAA011-D5	unclassified
1c2e511768d0934c95c8ddd43f197525	0	0	0	0	9	0	0	6	0	0	0	0	0	0	Archaea	Crenarchaeota	Nitrososphaeria	Nitrosotaleales	Nitrosotaleaceae	Nitrosotaleaceae	uncultured_thaumarchaeote
1c310a57104bcbff8dee328e3f1f533a	0	0	0	0	0	0	0	0	61	0	0	0	0	0	Archaea	Nanoarchaeota	Nanoarchaeia	Woesearchaeales	Woesearchaeales	Woesearchaeales	uncultured_euryarchaeote
1c86666d1e3c12bf3ddc810a87788106	0	0	31	0	0	42	0	0	0	0	0	0	0	0	Archaea	Nanoarchaeota	Nanoarchaeia	Woesearchaeales	SCGC_AAA011-D5	SCGC_AAA011-D5	Candidatus_Pacearchaeota
1c99866b3a7d92ea27fe4ccd7e8b7b83	0	0	0	0	0	0	6	0	0	0	0	0	0	0	Archaea	Crenarchaeota	Nitrososphaeria	Nitrosotaleales	Nitrosotaleaceae	Candidatus_Nitrosotalea	unclassified
1d167b717d0ae9df3f4a5dad2aeac7ff	0	0	0	0	0	15	0	0	0	0	0	0	0	0	Archaea	Nanoarchaeota	Nanoarchaeia	Woesearchaeales	unclassified	unclassified	unclassified
1d1b157656fd3393fe4c0be4e4c0b80d	0	0	26	57	40	31	131	33	20	2383	389	197	551	647	Archaea	Crenarchaeota	Nitrososphaeria	Nitrosotaleales	Nitrosotaleaceae	Candidatus_Nitrosotalea	uncultured_archaeon
1d63c25948c03261a4f073c005689c8b	0	0	0	0	0	4	0	0	0	0	0	0	0	0	Archaea	Nanoarchaeota	Nanoarchaeia	Woesearchaeales	Woesearchaeales	Woesearchaeales	uncultured_archaeon
1d73202fd55302b1827220f9f006515c	0	0	0	0	0	0	0	0	26	0	0	0	0	0	Archaea	Aenigmarchaeota	Aenigmarchaeia	Aenigmarchaeales	Aenigmarchaeales	Aenigmarchaeales	uncultured_archaeon
1ddcc5fd30a8918cb9dfb5c80ad8becc	0	0	0	0	0	0	0	0	0	0	0	39	0	0	Archaea	Crenarchaeota	Bathyarchaeia	Bathyarchaeia	Bathyarchaeia	Bathyarchaeia	archaeon_RBG_16_50_20
1e5821660ae05381a06fba6598bab36c	0	0	8	0	0	14	0	0	0	0	0	0	0	0	Archaea	Nanoarchaeota	Nanoarchaeia	Woesearchaeales	CG1-02-57-44	CG1-02-57-44	uncultured_euryarchaeote
1f488627f097ef1bb253c55b6440501f	0	20	0	0	0	0	0	0	0	0	0	0	0	0	Archaea	Nanoarchaeota	Nanoarchaeia	Woesearchaeales	SCGC_AAA011-D5	SCGC_AAA011-D5	uncultured_euryarchaeote
1f518ac361978fd5cb6d644930cfd1e5	0	0	51	0	0	65	0	0	0	0	0	0	0	0	Archaea	Nanoarchaeota	Nanoarchaeia	Woesearchaeales	Woesearchaeales	Woesearchaeales	unclassified
1f8540b418742fbcd1a37ab33052b13b	73	0	0	0	0	0	0	0	0	0	0	0	0	0	Archaea	Thermoplasmatota	Thermoplasmata	Thermoplasmata	Thermoplasmata	Marine_Group_III	marine_metagenome
1f9ffcdaca36243acf32821f819f6dba	0	0	0	0	0	0	0	0	90	0	0	0	0	0	Archaea	Nanoarchaeota	Nanoarchaeia	Woesearchaeales	GW2011_GWC1_47_15	GW2011_GWC1_47_15	uncultured_archaeon
1fb5cab11208c1d6bb60dcde08ca148b	0	0	0	0	0	23	0	0	0	0	0	0	0	0	Archaea	Nanoarchaeota	Nanoarchaeia	Woesearchaeales	SCGC_AAA011-D5	SCGC_AAA011-D5	uncultured_archaeon
1fec275a3ba5512a3eadffbf4cb755ea	0	0	0	0	0	15	0	0	0	0	0	0	0	0	Archaea	Crenarchaeota	Bathyarchaeia	Bathyarchaeia	Bathyarchaeia	Bathyarchaeia	uncultured_Bathyarchaeota
20216756d3821248ead125cd0a83c8e1	0	0	0	0	0	9	0	0	0	0	0	0	0	0	Archaea	Nanoarchaeota	Nanoarchaeia	Woesearchaeales	SCGC_AAA011-D5	SCGC_AAA011-D5	uncultured_archaeon
20334a1d0fc1db8b0b5460c3de730bcd	0	0	0	0	0	0	7	0	0	0	0	0	0	0	Archaea	Micrarchaeota	Micrarchaeia	Micrarchaeales	Micrarchaeales	Micrarchaeales	uncultured_archaeon
203dc5284ca7204ea1fa3b6630b00ff4	0	0	0	0	0	0	0	0	13	0	0	0	0	0	Archaea	Nanoarchaeota	Nanoarchaeia	Woesearchaeales	Woesearchaeales	Woesearchaeales	uncultured_archaeon
206e016f0ca7ac737090c58a1feac03a	0	0	0	0	0	0	0	0	7	0	0	0	0	0	Archaea	Nanoarchaeota	Nanoarchaeia	Woesearchaeales	Woesearchaeales	Woesearchaeales	unclassified
2090546d50fdc668ba824040a9d47a4c	0	0	0	0	0	2	0	0	0	0	0	0	0	0	Archaea	Nanoarchaeota	Nanoarchaeia	Woesearchaeales	Woesearchaeales	Woesearchaeales	uncultured_archaeon
2093779038fa78bf6cae99df2e215141	0	0	0	0	0	0	0	0	42	0	0	0	0	0	Archaea	Crenarchaeota	Nitrososphaeria	Group_1.1c	Group_1.1c	Group_1.1c	uncultured_archaeon
2095ee457a2e3c5f8aaa9d1b56de2ae8	0	0	10	0	0	17	0	0	0	0	0	0	0	0	Archaea	Nanoarchaeota	Nanoarchaeia	Woesearchaeales	Woesearchaeales	Woesearchaeales	uncultured_archaeon
20a3e1591f3996645e51d1308d0b8652	483	0	0	0	0	0	0	0	0	0	0	0	0	0	Archaea	Crenarchaeota	Nitrososphaeria	Nitrosopumilales	Nitrosopumilaceae	Candidatus_Nitrosopumilus	uncultured_archaeon
20bba1f2d3077a08209cd6a562788a93	0	44	0	0	0	0	0	0	0	0	0	0	0	0	Archaea	Nanoarchaeota	Nanoarchaeia	Woesearchaeales	Woesearchaeales	Woesearchaeales	metagenome
20e594bc3be0c8be9e6b9408eb554ccc	0	0	0	0	0	0	0	0	40	0	0	0	0	0	Archaea	Micrarchaeota	Micrarchaeia	Micrarchaeales	CG1-02-32-21	CG1-02-32-21	uncultured_archaeon
20e786e22378c55fcd5b1139207d4a0d	0	0	66	0	0	78	0	0	0	0	0	0	0	0	Archaea	Nanoarchaeota	Nanoarchaeia	Woesearchaeales	SCGC_AAA011-D5	SCGC_AAA011-D5	uncultured_archaeon
2112f6b97246299438841ac6be780e3c	0	0	24	0	0	37	0	0	0	0	0	0	0	0	Archaea	Nanoarchaeota	Nanoarchaeia	Woesearchaeales	unclassified	unclassified	unclassified
212377785ab9b228311438cef866a7aa	0	14	0	0	0	0	0	0	0	0	0	0	0	0	Archaea	Altiarchaeota	Altiarchaeia	Altiarchaeales	Altiarchaeaceae	Candidatus_Altiarchaeum	uncultured_euryarchaeote
2124b636df07233d569e4d1a59bb26d0	0	48	0	0	0	0	0	0	0	0	0	0	0	0	Archaea	Nanoarchaeota	Nanoarchaeia	Woesearchaeales	Woesearchaeales	Woesearchaeales	unclassified
218e597f3615c38689f3c6106ab65071	0	0	0	0	0	0	0	0	26	0	0	0	0	0	Archaea	Crenarchaeota	Bathyarchaeia	Bathyarchaeia	Bathyarchaeia	Bathyarchaeia	uncultured_archaeon
21ec64d1c868706865b2ce9daad43f33	0	0	0	0	0	4	0	0	0	0	0	0	0	0	Archaea	Nanoarchaeota	Nanoarchaeia	Woesearchaeales	Woesearchaeales	Woesearchaeales	uncultured_archaeon
220ff00ef9e7a0971bc98fad9d520510	0	0	0	0	0	22	0	0	0	0	0	0	0	0	Archaea	Nanoarchaeota	Nanoarchaeia	Woesearchaeales	SCGC_AAA011-D5	SCGC_AAA011-D5	uncultured_euryarchaeote
225147103b14d159f3357284b56949df	0	22	0	35	0	0	0	0	0	0	0	0	0	0	Archaea	Hadarchaeota	Hadarchaeia	Hadarchaeia	Hadarchaeales	Hadarchaeales	uncultured_archaeon
22571cf6f9f5a394c35982f10e486332	0	0	24	0	0	28	6	0	0	0	0	0	0	0	Archaea	Nanoarchaeota	Nanoarchaeia	Woesearchaeales	Woesearchaeales	Woesearchaeales	uncultured_archaeon
225be0888e9a25dd1000d45dea856961	0	0	0	0	0	0	8	0	0	0	0	0	0	0	Archaea	Crenarchaeota	Nitrososphaeria	Nitrosotaleales	Nitrosotaleaceae	Candidatus_Nitrosotalea	uncultured_crenarchaeote
22914578a9d94de5bfc4dd38979e6354	0	0	0	0	0	0	0	0	0	0	0	49	0	0	Archaea	Crenarchaeota	Nitrososphaeria	Group_1.1c	Group_1.1c	Group_1.1c	uncultured_archaeon
22e8555740020eb9be1e1ec29c33e8f1	0	71	0	0	0	0	0	0	0	0	0	0	0	0	Archaea	Crenarchaeota	Nitrososphaeria	Marine_Benthic_Group_A	Marine_Benthic_Group_A	Marine_Benthic_Group_A	uncultured_bacterium
2332aec01ea65eded35823154c80430a	0	0	0	0	0	0	0	0	30	0	0	0	0	0	Archaea	Nanoarchaeota	Nanoarchaeia	Woesearchaeales	unclassified	unclassified	unclassified
233ca000edbbaa1feee7ba9a916afd39	104	0	0	0	0	0	0	0	0	0	0	0	0	0	Archaea	Thermoplasmatota	Thermoplasmata	Marine_Group_II	Marine_Group_II	Marine_Group_II	unclassified
234da92c99f00d3cd3693fa22d23b652	0	25	0	22	0	0	0	0	0	0	0	0	0	0	Archaea	Crenarchaeota	Bathyarchaeia	Bathyarchaeia	Bathyarchaeia	Bathyarchaeia	uncultured_archaeon
235ad86c3235af2b4cf62f7d3b0caeb4	0	0	25	0	0	34	0	0	0	0	0	4	0	0	Archaea	Nanoarchaeota	Nanoarchaeia	Woesearchaeales	SCGC_AAA011-D5	SCGC_AAA011-D5	Candidatus_Pacearchaeota
2376785b65b69a95e456d61da4c65177	0	0	0	0	0	0	0	0	34	0	0	0	0	0	Archaea	Nanoarchaeota	Nanoarchaeia	Woesearchaeales	Woesearchaeales	Woesearchaeales	uncultured_archaeon
23a13f1c863ec65002b0728db0e1554c	0	0	763	0	8	905	0	0	30	9	0	10	0	0	Archaea	Nanoarchaeota	Nanoarchaeia	Woesearchaeales	unclassified	unclassified	unclassified
23b7e031b75fbc9b0830767692ca4222	0	0	0	0	0	0	0	0	0	0	0	10	0	0	Archaea	Thermoplasmatota	Thermoplasmata	Marine_Group_II	Marine_Group_II	Marine_Group_II	unclassified
23c0859fa7d1bebc915dd89e3dd1b968	0	3	0	0	0	0	0	0	0	0	0	0	0	0	Archaea	Crenarchaeota	Nitrososphaeria	Group_1.1c	Group_1.1c	Group_1.1c	uncultured_archaeon
23d195b17945cfc6dc1cd806ce1c39fa	84	0	0	0	0	0	0	0	0	0	0	0	0	0	Archaea	Crenarchaeota	Nitrososphaeria	Nitrosopumilales	Nitrosopumilaceae	Nitrosopumilaceae	unclassified
244b4df275e4ae79a7b6c983bd63ceb7	0	16	0	0	0	0	0	0	0	0	0	0	0	0	Archaea	Crenarchaeota	Bathyarchaeia	Bathyarchaeia	Bathyarchaeia	Bathyarchaeia	marine_metagenome
2475e5efda835475e1d80c746baed4ce	169	0	0	0	0	0	0	0	0	0	0	0	0	0	Archaea	Thermoplasmatota	Thermoplasmata	Marine_Group_II	Marine_Group_II	Marine_Group_II	unclassified
24a95c0f419eab7689fc7870f7658d0c	0	0	11	0	0	21	0	0	0	0	0	0	0	0	Archaea	Iainarchaeota	Iainarchaeia	Iainarchaeales	Iainarchaeales	Iainarchaeales	uncultured_archaeon
254bf066ecf5ac6b4bd3cc5780f21f32	0	0	66	0	0	60	0	0	0	0	0	0	0	0	Archaea	Nanoarchaeota	Nanoarchaeia	Woesearchaeales	SCGC_AAA011-D5	SCGC_AAA011-D5	uncultured_archaeon
259b763fa96a7216182523510db809e0	0	62	0	0	0	0	0	0	0	0	0	0	0	0	Archaea	Crenarchaeota	Nitrososphaeria	Group_1.1c	Group_1.1c	Group_1.1c	unclassified
25c8c2067c11a450cd240f93160ca798	0	0	14	0	0	16	0	0	0	0	0	0	0	0	Archaea	Nanoarchaeota	Nanoarchaeia	Woesearchaeales	GW2011_GWC1_47_15	GW2011_GWC1_47_15	uncultured_archaeon
25e8df569e8ad78354e6b1e370b7925b	0	0	0	0	0	0	0	0	11	0	0	0	0	0	Archaea	Nanoarchaeota	Nanoarchaeia	Woesearchaeales	Woesearchaeales	Woesearchaeales	uncultured_euryarchaeote
25ff0420dd587effc37e0e8945f35d68	10	0	0	0	0	0	0	0	0	0	0	0	0	0	Archaea	Euryarchaeota	Thermococci	Methanofastidiosales	uncultured	uncultured	uncultured_archaeon
262653144b5bcb0a116dfe8c3f4cdd72	0	0	0	0	0	0	0	0	11	0	0	0	0	0	Archaea	Micrarchaeota	Micrarchaeia	Micrarchaeales	Micrarchaeales	Micrarchaeales	uncultured_archaeon
2661a21871df88b666388f6dca65cb44	0	0	5	0	0	0	0	0	0	0	0	0	0	0	Archaea	Nanoarchaeota	Nanoarchaeia	Woesearchaeales	SCGC_AAA011-D5	SCGC_AAA011-D5	unclassified
2669674af1a24a0e71eb2c59e4dd3b60	0	46	0	0	0	0	0	0	0	0	0	0	0	0	Archaea	Nanoarchaeota	Nanoarchaeia	Woesearchaeales	Woesearchaeales	Woesearchaeales	uncultured_archaeon
269f9bcd35b12c638f9ab8b2da6e1357	54	0	0	0	0	0	0	0	0	0	0	0	0	0	Archaea	Thermoplasmatota	Thermoplasmata	Marine_Group_II	Marine_Group_II	Marine_Group_II	unclassified
273447f1e83d7932b94452eed701de4c	0	0	436	0	7	601	0	0	10	6	10	0	9	0	Archaea	Aenigmarchaeota	Deep_Sea_Euryarchaeotic_Group(DSEG)	Deep_Sea_Euryarchaeotic_Group(DSEG)	Deep_Sea_Euryarchaeotic_Group(DSEG)	Deep_Sea_Euryarchaeotic_Group(DSEG)	uncultured_archaeon
273d1923d3bc12dacb287befd8a38001	0	0	0	0	0	7	0	0	0	0	0	0	0	0	Archaea	Aenigmarchaeota	Deep_Sea_Euryarchaeotic_Group(DSEG)	Deep_Sea_Euryarchaeotic_Group(DSEG)	Deep_Sea_Euryarchaeotic_Group(DSEG)	Deep_Sea_Euryarchaeotic_Group(DSEG)	uncultured_archaeon
276bd7e1406937affca48615316d0abd	0	0	91	0	8927	97	0	8598	106	157	146	203	331	2614	Archaea	Crenarchaeota	Nitrososphaeria	Nitrosotaleales	Nitrosotaleaceae	Nitrosotaleaceae	uncultured_archaeon
27d6aaf26e18b8c5cb8a8f435b685fd9	0	0	0	0	0	0	0	0	0	0	16	0	0	0	Archaea	Crenarchaeota	Nitrososphaeria	Nitrosopumilales	Nitrosopumilaceae	Nitrosopumilaceae	uncultured_archaeon
27ea3f9caa60d21fe6d9ee2a4b4f4153	0	0	0	0	0	0	3	0	0	0	0	0	0	0	Archaea	Crenarchaeota	Nitrososphaeria	Nitrosotaleales	Nitrosotaleaceae	Candidatus_Nitrosotalea	uncultured_archaeon
2839bafcfe5e30bb8a9c4a4bdf5726db	0	0	40	0	0	0	0	0	0	0	0	0	0	0	Archaea	Nanoarchaeota	Nanoarchaeia	Woesearchaeales	SCGC_AAA011-D5	SCGC_AAA011-D5	Candidatus_Pacearchaeota
284316195a86689024e58132a96f018e	0	0	0	0	72	0	0	83	0	0	0	0	0	0	Archaea	Crenarchaeota	Nitrososphaeria	Group_1.1c	Group_1.1c	Group_1.1c	uncultured_archaeon
288e84e801b20620ceb45d2fbce37155	0	0	94	0	0	52	0	0	0	0	0	0	0	0	Archaea	Nanoarchaeota	Nanoarchaeia	Woesearchaeales	SCGC_AAA011-D5	SCGC_AAA011-D5	uncultured_archaeon
28a98accdf126e0c7d27658444d0ec6d	0	0	7	0	0	0	0	0	0	0	0	0	0	0	Archaea	unclassified	unclassified	unclassified	unclassified	unclassified	unclassified
28b6cfc86078e05a52660f1ed714058e	3	0	0	0	0	0	0	0	0	0	0	0	0	0	Archaea	Crenarchaeota	Nitrososphaeria	Nitrososphaerales	Nitrososphaeraceae	Candidatus_Nitrocosmicus	uncultured_archaeon
290a76800a16d55256cac7a2a9461e96	0	0	9	0	0	0	0	0	0	0	0	0	0	0	Archaea	Crenarchaeota	Bathyarchaeia	Bathyarchaeia	Bathyarchaeia	Bathyarchaeia	unclassified
29513a29b3c474bc8028399f288af7ea	0	0	0	0	0	0	0	12	0	0	0	0	98	0	Archaea	Crenarchaeota	Bathyarchaeia	Bathyarchaeia	Bathyarchaeia	Bathyarchaeia	unclassified
295f17e74d86aa4681e0093d83f9439c	0	0	0	0	0	0	0	0	16	0	0	0	0	0	Archaea	Nanoarchaeota	Nanoarchaeia	Woesearchaeales	Woesearchaeales	Woesearchaeales	uncultured_archaeon
299ad787d9671af0b0e5846134523510	0	0	14	0	0	11	0	0	0	0	0	0	0	0	Archaea	Nanoarchaeota	Nanoarchaeia	Woesearchaeales	Woesearchaeales	Woesearchaeales	uncultured_crenarchaeote
29b96b23ffe3c626fa32fb028ddd9733	0	0	0	0	0	18	0	0	0	0	0	0	0	0	Archaea	Crenarchaeota	Bathyarchaeia	Bathyarchaeia	Bathyarchaeia	Bathyarchaeia	archaeon_RBG_16_50_20
29d2f5e8f0a80c131f105932ef1f39da	68	0	0	0	0	0	0	0	0	0	0	0	0	0	Archaea	Nanoarchaeota	Nanoarchaeia	Woesearchaeales	Woesearchaeales	Woesearchaeales	unclassified
2a7b645afca719f47d5a7f604179af16	0	0	0	0	0	7	0	0	0	0	0	0	0	0	Archaea	Nanoarchaeota	Nanoarchaeia	Woesearchaeales	GW2011	AR20	uncultured_archaeon
2abb2047934bc3f00ad3b337b82bcf73	0	0	0	0	0	0	0	0	5	0	0	0	0	0	Archaea	Nanoarchaeota	Nanoarchaeia	Woesearchaeales	Woesearchaeales	Woesearchaeales	uncultured_archaeon
2b009cf82d59fcc0968148c5b7f37280	0	0	0	0	0	0	0	0	0	0	0	0	0	291	Archaea	Crenarchaeota	Nitrososphaeria	Nitrosotaleales	Nitrosotaleaceae	Nitrosotaleaceae	unclassified
2b0a75671bec811d4c8486029d0e2c27	0	22	0	0	0	0	0	0	0	0	0	0	0	0	Archaea	Nanoarchaeota	Nanoarchaeia	Woesearchaeales	Woesearchaeales	Woesearchaeales	unclassified
2b56802879a0709f8e9d609909810ac5	0	0	2	0	0	0	0	0	0	0	0	0	0	0	Archaea	Altiarchaeota	Altiarchaeia	Altiarchaeales	Altiarchaeaceae	Candidatus_Altiarchaeum	uncultured_euryarchaeote
2b699cc8f92db0bc762fbadf976780e4	0	0	65	0	0	100	0	0	0	0	0	0	4	0	Archaea	Thermoplasmatota	Thermoplasmata	Marine_Benthic_Group_D_and_DHVEG-1	Marine_Benthic_Group_D_and_DHVEG-1	Marine_Benthic_Group_D_and_DHVEG-1	uncultured_Thermoplasmata
2b7211d630e14f130047dbcfd259f749	0	0	0	0	0	5	0	0	0	0	0	0	0	0	Archaea	Nanoarchaeota	Nanoarchaeia	Woesearchaeales	SCGC_AAA011-D5	SCGC_AAA011-D5	unclassified
2b7cfad1f61d7304b7a63b3313a0da7a	0	21	0	0	0	0	0	0	0	0	0	0	0	0	Archaea	Crenarchaeota	Nitrososphaeria	Nitrosopumilales	Nitrosopumilaceae	Candidatus_Nitrosopumilus	uncultured_archaeon
2b8d60da55e0611be36008f46f47cdfb	0	0	177	0	0	217	0	0	5	0	0	6	0	0	Archaea	Nanoarchaeota	Nanoarchaeia	Woesearchaeales	Woesearchaeales	Woesearchaeales	uncultured_archaeon
2ba53c652d5c11fa6a554115ba45b7e3	0	36	0	0	0	0	0	0	0	0	0	0	0	0	Archaea	Crenarchaeota	Nitrososphaeria	Group_1.1c	Group_1.1c	Group_1.1c	uncultured_archaeon
2bb69f390ff15718af056dcea96aab82	0	0	0	0	0	0	0	0	26	0	0	0	0	0	Archaea	Nanoarchaeota	Nanoarchaeia	Woesearchaeales	Woesearchaeales	Woesearchaeales	unclassified
2bf07dd70a47b7a9e7bdccd6ae662391	0	0	0	0	8	0	0	0	0	0	0	0	0	0	Archaea	Crenarchaeota	Nitrososphaeria	Group_1.1c	Group_1.1c	Group_1.1c	uncultured_archaeon
2c9bd4321b3689d30e7944cd10286280	0	51	0	0	0	0	0	0	0	0	0	0	0	0	Archaea	Nanoarchaeota	Nanoarchaeia	Woesearchaeales	Woesearchaeales	Woesearchaeales	uncultured_archaeon
2caeb2eb4481d19b255bae81fc8abedc	0	3	0	0	0	0	0	0	0	0	0	0	0	0	Archaea	Crenarchaeota	Nitrososphaeria	uncultured	uncultured	uncultured	uncultured_archaeon
2cb156c23912b32b0061579c0b1b9fce	0	2	0	0	0	0	0	0	0	0	0	0	0	0	Archaea	Nanoarchaeota	Nanoarchaeia	Woesearchaeales	Woesearchaeales	Woesearchaeales	uncultured_euryarchaeote
2cbf6b0fe4c0261599503c6dedba4c1d	0	3	0	0	0	0	0	0	0	0	0	0	0	0	Archaea	Nanoarchaeota	Nanoarchaeia	Woesearchaeales	GW2011_GWC1_47_15	GW2011_GWC1_47_15	uncultured_archaeon
2cfb253b3c37014eda31046a3449cc37	0	0	0	0	0	0	0	0	51	0	0	0	0	0	Archaea	Nanoarchaeota	Nanoarchaeia	Woesearchaeales	Woesearchaeales	Woesearchaeales	uncultured_archaeon
2d16491c37674a48adc1050b1a123a22	37	0	0	0	0	0	0	0	0	0	0	0	0	0	Archaea	Nanoarchaeota	Nanoarchaeia	Woesearchaeales	Woesearchaeales	Woesearchaeales	uncultured_euryarchaeote
2d312b6318a43b382aa791346737d350	0	0	0	0	0	0	0	0	14	0	0	0	0	0	Archaea	Micrarchaeota	Micrarchaeia	Micrarchaeales	Micrarchaeales	Micrarchaeales	uncultured_archaeon
2d4656a92c763a67cba2369d309b73e2	0	0	14	0	0	16	0	0	0	0	0	0	0	0	Archaea	Nanoarchaeota	Nanoarchaeia	Woesearchaeales	SCGC_AAA011-D5	SCGC_AAA011-D5	uncultured_archaeon
2da86699037737dae1994e25947fe44e	0	0	10	0	0	16	0	0	0	0	0	5	0	0	Archaea	Nanoarchaeota	Nanoarchaeia	Woesearchaeales	Woesearchaeales	Woesearchaeales	unclassified
2db49c531bd7a134d336d0c291bccb34	0	0	0	0	0	0	0	0	5	0	0	0	0	0	Archaea	Nanoarchaeota	Nanoarchaeia	Woesearchaeales	Woesearchaeales	Woesearchaeales	uncultured_archaeon
2e20207c69e69274b37d127c4b4fd2ee	0	41	0	0	0	0	0	0	0	0	0	0	0	0	Archaea	Crenarchaeota	Bathyarchaeia	Bathyarchaeia	Bathyarchaeia	Bathyarchaeia	archaeon_RBG_16_50_20
2e48d5073147098937fe7f896ea61c45	97	0	0	0	0	0	0	0	0	0	0	0	0	0	Archaea	Crenarchaeota	Nitrososphaeria	Nitrosopumilales	Nitrosopumilaceae	Candidatus_Nitrosopumilus	unclassified
2e544394b2f39c7258118d6aaa1191ba	0	0	0	0	0	2	0	0	0	0	0	0	0	0	Archaea	unclassified	unclassified	unclassified	unclassified	unclassified	unclassified
2e7268490335c609c71772d52edfcbd3	0	0	0	0	0	0	0	0	71	0	0	0	0	0	Archaea	Iainarchaeota	Iainarchaeia	Iainarchaeales	Iainarchaeales	Candidatus_Iainarchaeum	Candidatus_Iainarchaeum
2e8fd35445a88d58145cca82c1743c68	0	0	0	0	0	0	0	0	0	168	0	0	0	0	Archaea	Micrarchaeota	Micrarchaeia	Micrarchaeales	CG1-02-32-21	CG1-02-32-21	uncultured_euryarchaeote
2ee2850432eedf35031d7843b10b5f95	0	0	0	3	0	0	0	0	0	0	0	0	0	0	Archaea	Micrarchaeota	Micrarchaeia	Micrarchaeales	CG1-02-32-21	CG1-02-32-21	Candidatus_Micrarchaeota
2ee51c0ce217d854bf7fa9623f6a3b0e	0	20	0	0	0	0	0	0	0	0	0	0	0	0	Archaea	Crenarchaeota	Nitrososphaeria	Group_1.1c	Group_1.1c	Group_1.1c	unclassified
2eeda25311b4e19ac2ff4a8b3631fb36	0	0	7	0	0	0	0	0	0	0	0	0	0	0	Archaea	Nanoarchaeota	Nanoarchaeia	Woesearchaeales	SCGC_AAA011-D5	SCGC_AAA011-D5	unclassified
2f05241658667789041abf84cb8e4853	0	0	0	0	0	0	0	0	7	0	0	0	0	0	Archaea	Nanoarchaeota	Nanoarchaeia	Woesearchaeales	GW2011_GWC1_47_15	GW2011_GWC1_47_15	uncultured_archaeon
2f0efca8523d4ad097a40d36e25824f4	0	0	0	0	0	7	0	0	0	0	0	0	0	0	Archaea	Nanoarchaeota	Nanoarchaeia	Woesearchaeales	Woesearchaeales	Woesearchaeales	uncultured_bacterium
2f152eb58e395aad0e011103e9d7f609	0	132	0	0	0	0	0	0	0	0	0	0	0	0	Archaea	Nanoarchaeota	Nanoarchaeia	Woesearchaeales	GW2011_GWC1_47_15	GW2011_GWC1_47_15	uncultured_archaeon
2f3f4fa0f77310268edf38bfeaab547b	0	0	0	0	104	0	0	90	0	0	0	0	0	0	Archaea	Crenarchaeota	Nitrososphaeria	Nitrosotaleales	Nitrosotaleaceae	Candidatus_Nitrosotalea	uncultured_crenarchaeote
2f422268f3f41e65c4efc7fd2c5a9e0a	0	0	5	0	0	0	0	0	0	0	0	0	0	0	Archaea	Nanoarchaeota	Nanoarchaeia	Woesearchaeales	Woesearchaeales	Woesearchaeales	uncultured_archaeon
2f5893b06e54db3770e85e3343c64679	0	0	29	0	0	16	0	0	0	0	0	0	0	0	Archaea	Nanoarchaeota	Nanoarchaeia	Woesearchaeales	SCGC_AAA011-D5	SCGC_AAA011-D5	Nanoarchaeota_archaeon
2f86efa3f4f91b2b2c540f8a66790ebb	0	0	0	0	0	0	22	0	0	0	0	0	0	0	Archaea	Crenarchaeota	Nitrososphaeria	Nitrosotaleales	Nitrosotaleaceae	Candidatus_Nitrosotalea	uncultured_crenarchaeote
2faae20a574536320d213a41fca92c43	0	0	0	0	0	0	0	0	124	0	0	0	0	0	Archaea	Nanoarchaeota	Nanoarchaeia	Woesearchaeales	Woesearchaeales	Woesearchaeales	uncultured_bacterium
2ff0b39f90fb8c5989d1fe7d8bd5aa99	4	0	0	0	0	0	0	0	0	0	0	0	0	0	Archaea	Nanoarchaeota	Nanoarchaeia	Woesearchaeales	Woesearchaeales	Woesearchaeales	unclassified
30678b0086b6b27a8d5477e588ffe172	0	0	0	0	0	0	0	0	103	0	0	0	0	0	Archaea	Crenarchaeota	Nitrososphaeria	Group_1.1c	Group_1.1c	Group_1.1c	uncultured_archaeon
3068656561f864f1a3f8c5448ee9a24e	0	196	0	0	0	0	0	0	0	0	0	0	0	0	Archaea	Nanoarchaeota	Nanoarchaeia	Woesearchaeales	Woesearchaeales	Woesearchaeales	uncultured_euryarchaeote
30ad8bae1345750a1d6dfb7378615de2	0	0	0	0	0	63	0	0	0	0	0	0	0	0	Archaea	Crenarchaeota	Bathyarchaeia	Bathyarchaeia	Bathyarchaeia	Bathyarchaeia	uncultured_euryarchaeote
30b2607552b6b12c6fc2e5d3311bbf19	0	0	0	0	0	0	0	0	0	0	0	34	0	0	Archaea	Thermoplasmatota	Thermoplasmata	Marine_Group_II	Marine_Group_II	Marine_Group_II	unclassified
3103bfeb5e904ab5da2a224954c362f3	0	0	4	0	0	0	0	0	0	0	0	0	0	0	Archaea	Nanoarchaeota	Nanoarchaeia	Woesearchaeales	unclassified	unclassified	unclassified
31413f3347182b21a447fd9655cd2525	0	0	8	0	0	4	0	0	0	0	0	0	0	0	Archaea	Crenarchaeota	Bathyarchaeia	Bathyarchaeia	Bathyarchaeia	Bathyarchaeia	uncultured_crenarchaeote
3185f1a70844a643509346921c3b2a2b	0	0	0	3	0	0	0	0	0	0	0	0	0	0	Archaea	Crenarchaeota	Bathyarchaeia	Bathyarchaeia	Bathyarchaeia	Bathyarchaeia	uncultured_euryarchaeote
3197044973a0dddc0881a037ec4ecb48	0	0	0	0	0	0	0	0	11	0	0	0	0	0	Archaea	Nanoarchaeota	Nanoarchaeia	Woesearchaeales	unclassified	unclassified	unclassified
3197bf0a937c82d6e3b05faf86e15950	17	0	0	0	0	0	0	0	0	0	0	0	0	0	Archaea	Thermoplasmatota	Thermoplasmata	uncultured	uncultured	uncultured	unclassified
31a392f9f43b50c5146b95bf270ed387	0	0	0	0	0	0	2	0	0	0	0	0	0	0	Archaea	Crenarchaeota	Nitrososphaeria	Nitrosotaleales	Nitrosotaleaceae	Candidatus_Nitrosotalea	uncultured_crenarchaeote
31bac898bcb14f7faef106ffa09fe55a	0	0	0	0	0	0	39	0	0	0	0	0	0	0	Archaea	Crenarchaeota	Nitrososphaeria	Nitrosotaleales	Nitrosotaleaceae	Candidatus_Nitrosotalea	uncultured_crenarchaeote
31c20f84643220183d3f80cb16b28954	0	0	36	0	0	26	0	1	0	0	0	0	0	0	Archaea	Nanoarchaeota	Nanoarchaeia	Woesearchaeales	Woesearchaeales	Woesearchaeales	unclassified
322b5b26f2496ae46fb10dede1540cf7	0	0	10	0	0	0	0	0	0	0	0	0	0	0	Archaea	Nanoarchaeota	Nanoarchaeia	Woesearchaeales	CG1-02-57-44	CG1-02-57-44	uncultured_euryarchaeote
326cfaa4b6feb8a27c60089ca17675a7	0	0	0	0	0	0	0	0	19	0	0	0	0	0	Archaea	Nanoarchaeota	Nanoarchaeia	Woesearchaeales	Woesearchaeales	Woesearchaeales	uncultured_archaeon
32751b096f2b4e200ea06ca4afb95d1b	0	0	0	0	0	0	0	0	10	0	0	0	0	0	Archaea	Nanoarchaeota	Nanoarchaeia	Woesearchaeales	Woesearchaeales	Woesearchaeales	unclassified
335f2a4a3b7a87bab19cc3f38e1a7874	0	2	0	0	0	0	0	0	0	0	0	0	0	0	Archaea	Nanoarchaeota	Nanoarchaeia	Woesearchaeales	Woesearchaeales	Woesearchaeales	uncultured_archaeon
33c43e4b8457408b0a7b6dafc33c9d67	0	0	3	0	0	4	0	0	0	0	0	0	0	0	Archaea	Aenigmarchaeota	Aenigmarchaeia	Aenigmarchaeales	Aenigmarchaeales	Aenigmarchaeales	uncultured_archaeon
33c8042f8d75db6289f328f5a28340ff	0	0	0	0	0	0	0	0	11	0	0	0	0	0	Archaea	Nanoarchaeota	Nanoarchaeia	Woesearchaeales	GW2011_GWC1_47_15	GW2011_GWC1_47_15	uncultured_archaeon
33ce6d11f6863cbe1677d2807ef4c14e	0	0	0	0	0	4	0	0	0	0	0	0	0	0	Archaea	unclassified	unclassified	unclassified	unclassified	unclassified	unclassified
33ef12e8803518ee9e405085ed2a6c57	18	0	0	0	0	0	0	0	0	0	0	0	0	0	Archaea	Thermoplasmatota	Thermoplasmata	Thermoplasmata	Thermoplasmata	Marine_Group_III	unclassified
33fae8fbdf4ef07df692f86ef2581b3a	0	37	0	0	0	0	0	0	0	0	0	0	0	0	Archaea	Nanoarchaeota	Nanoarchaeia	Woesearchaeales	Woesearchaeales	Woesearchaeales	unclassified
343016d36ced9f946a3383c1dc1c403d	0	0	34	0	0	49	0	0	0	0	0	0	0	0	Archaea	Nanoarchaeota	Nanoarchaeia	Woesearchaeales	Woesearchaeales	Woesearchaeales	unclassified
344fb899f8e013777860808bd76a6514	0	0	0	0	0	0	0	0	36	0	0	0	0	0	Archaea	Crenarchaeota	Bathyarchaeia	Bathyarchaeia	Bathyarchaeia	Bathyarchaeia	archaeon_RBG_16_50_20
3460fa8628d968481e840881842e66d9	0	0	0	0	0	0	0	0	37	0	0	0	0	0	Archaea	Thermoplasmatota	Thermoplasmata	Marine_Group_II	Marine_Group_II	Marine_Group_II	unclassified
34bc1c43ef84683a871bbe34f437cf8c	0	0	0	0	0	0	0	0	37	0	0	0	0	0	Archaea	Nanoarchaeota	Nanoarchaeia	Woesearchaeales	Woesearchaeales	Woesearchaeales	uncultured_archaeon
34f1dfe44e4405ca7ed9ae588ca433e3	0	19	0	0	0	0	0	0	0	0	0	0	0	0	Archaea	Nanoarchaeota	Nanoarchaeia	Woesearchaeales	Woesearchaeales	Woesearchaeales	uncultured_bacterium
350df18a40e01592cd9a3cf97d9f9f5a	0	10	0	0	0	0	0	0	0	0	0	0	0	0	Archaea	Crenarchaeota	Bathyarchaeia	Bathyarchaeia	Bathyarchaeia	Bathyarchaeia	uncultured_archaeon
351f5b25831d56d369473239f6cab7cf	0	0	0	0	0	0	0	0	0	0	0	3	0	0	Archaea	Nanoarchaeota	Nanoarchaeia	Woesearchaeales	SCGC_AAA011-D5	SCGC_AAA011-D5	uncultured_archaeon
3521d7ce4536a72faf73dd7f3391eb8c	0	0	0	0	0	0	0	0	0	168	186	100	95	413	Archaea	Crenarchaeota	Nitrososphaeria	Nitrosotaleales	Nitrosotaleaceae	Nitrosotaleaceae	uncultured_archaeon
352a7237be770bb35abc4970d32de624	639	0	0	0	0	0	0	0	0	0	0	0	0	0	Archaea	Thermoplasmatota	Thermoplasmata	Marine_Group_II	Marine_Group_II	Marine_Group_II	marine_metagenome
3547a9105e0a3183cd64991258b525d4	0	0	172	0	0	115	0	0	0	0	0	0	0	4	Archaea	Nanoarchaeota	Nanoarchaeia	Woesearchaeales	Woesearchaeales	Woesearchaeales	unclassified
357eb505406bb5782df8418a4f44c487	22	0	0	0	0	0	0	0	0	0	0	0	0	0	Archaea	Thermoplasmatota	Thermoplasmata	Marine_Group_II	Marine_Group_II	Marine_Group_II	uncultured_bacterium
358210e44f0e141a789bc58ca733c1ff	0	0	7	0	0	17	0	0	0	0	0	0	0	0	Archaea	Nanoarchaeota	Nanoarchaeia	Woesearchaeales	Woesearchaeales	Woesearchaeales	unclassified
358e1a690bcbf447039acebb4025a018	0	25	0	0	0	0	0	0	0	0	0	0	0	0	Archaea	Nanoarchaeota	Nanoarchaeia	Woesearchaeales	Woesearchaeales	Woesearchaeales	uncultured_euryarchaeote
35aafb9db5d55aa50ccfebdf5a19443d	0	0	0	0	0	0	17	0	0	0	0	0	0	0	Archaea	Crenarchaeota	Nitrososphaeria	Nitrosotaleales	Nitrosotaleaceae	Nitrosotaleaceae	uncultured_archaeon
35d55d0c6ab5b1ae850f921cc13944da	0	0	21	0	0	0	0	0	0	0	0	0	0	0	Archaea	Aenigmarchaeota	Deep_Sea_Euryarchaeotic_Group(DSEG)	Deep_Sea_Euryarchaeotic_Group(DSEG)	Deep_Sea_Euryarchaeotic_Group(DSEG)	Deep_Sea_Euryarchaeotic_Group(DSEG)	uncultured_archaeon
35f3cff75f8b43435e38fbf9d53736a6	0	0	0	0	52	35	0	59	29	905	207	368	1802	3620	Archaea	Crenarchaeota	Nitrososphaeria	Nitrosotaleales	Nitrosotaleaceae	Candidatus_Nitrosotalea	uncultured_archaeon
36082b2d8d4f1f372fd1a196e5332242	0	0	6	0	0	0	0	0	0	0	0	0	0	0	Archaea	Aenigmarchaeota	Aenigmarchaeia	Aenigmarchaeales	Aenigmarchaeales	Aenigmarchaeales	uncultured_archaeon
362491363e4233d1467f27d60aec5768	0	0	0	0	0	0	0	0	72	0	0	0	0	0	Archaea	Nanoarchaeota	Nanoarchaeia	Woesearchaeales	GW2011_GWC1_47_15	GW2011_GWC1_47_15	uncultured_archaeon
3670bc6c6ecfab89540afda45d4c7783	0	0	0	0	0	0	0	0	5	0	0	0	0	0	Archaea	Nanoarchaeota	Nanoarchaeia	Woesearchaeales	SCGC_AAA011-D5	SCGC_AAA011-D5	unclassified
371d0fc36770d68df87bab61f7a94bc7	4	0	0	0	0	0	0	0	0	0	0	0	0	0	Archaea	Nanoarchaeota	Nanoarchaeia	Woesearchaeales	Woesearchaeales	Woesearchaeales	unclassified
372e15a85f10ee8f34cd956ff6b51e27	0	0	12	0	0	14	0	0	0	0	0	0	0	0	Archaea	Nanoarchaeota	Nanoarchaeia	Woesearchaeales	Woesearchaeales	Woesearchaeales	uncultured_bacterium
3736db1a1a6355726e265b12cec26cfa	58	0	0	0	0	0	0	0	0	0	0	0	0	0	Archaea	Crenarchaeota	Bathyarchaeia	Bathyarchaeia	Bathyarchaeia	Bathyarchaeia	uncultured_archaeon
3738c8e2f1db4b6999e8a3569fe7384e	0	0	0	0	0	10	0	0	0	0	0	0	0	0	Archaea	Nanoarchaeota	Nanoarchaeia	Woesearchaeales	SCGC_AAA011-D5	SCGC_AAA011-D5	unclassified
377243f7de87b204158b95d1d9bc1f11	0	10	0	0	0	0	0	0	0	0	0	0	0	0	Archaea	Crenarchaeota	Nitrososphaeria	Group_1.1c	Group_1.1c	Group_1.1c	uncultured_archaeon
37a6863044bccd9eee95923e200d8555	0	0	0	0	0	0	0	0	13	0	0	0	0	0	Archaea	Crenarchaeota	Bathyarchaeia	Bathyarchaeia	Bathyarchaeia	Bathyarchaeia	uncultured_methanogenic
37bda7ed96eb47518a2211b5f28175e7	0	0	0	0	0	0	0	0	288	0	0	0	0	5	Archaea	Micrarchaeota	Micrarchaeia	Micrarchaeales	CG1-02-32-21	CG1-02-32-21	unclassified
3811081e422630d6a997529f15e2681b	0	31	0	0	0	0	0	0	0	0	0	0	0	0	Archaea	Nanoarchaeota	Nanoarchaeia	Woesearchaeales	Woesearchaeales	Woesearchaeales	metagenome
3846332e1f3f2388efeaaca6c430a46e	0	7	0	0	0	0	0	0	0	0	0	0	0	0	Archaea	Nanoarchaeota	Nanoarchaeia	Woesearchaeales	Woesearchaeales	Woesearchaeales	unclassified
38986cda29cbec1c531643ade8574b21	0	0	34	0	0	32	0	0	0	0	0	0	0	0	Archaea	Nanoarchaeota	Nanoarchaeia	Woesearchaeales	SCGC_AAA011-D5	SCGC_AAA011-D5	Candidatus_Pacearchaeota
38a4db01756729402c3f16c00df6a356	0	0	0	0	0	0	0	0	16	0	0	0	0	0	Archaea	Nanoarchaeota	Nanoarchaeia	Woesearchaeales	GW2011_GWC1_47_15	GW2011_GWC1_47_15	Candidatus_Pacearchaeota
38ae546ca307011ebdd4e4cafb401342	0	0	0	0	0	7	0	0	0	0	0	0	0	0	Archaea	Nanoarchaeota	Nanoarchaeia	Woesearchaeales	SCGC_AAA011-D5	SCGC_AAA011-D5	uncultured_archaeon
38e2b606cc8f6bf762e2dcef7784e979	0	0	0	0	0	0	0	0	0	0	0	70	0	0	Archaea	Thermoplasmatota	Thermoplasmata	uncultured	uncultured	uncultured	uncultured_archaeon
3908af06592701e35ef3ef4bd73476ce	14	0	0	0	0	0	0	0	0	0	0	0	0	0	Archaea	Thermoplasmatota	Thermoplasmata	Marine_Group_II	Marine_Group_II	Marine_Group_II	metagenome
39771a1e55cf990664bf974ca9e8fbc3	0	44	0	0	0	0	0	0	0	0	0	0	0	0	Archaea	Crenarchaeota	Nitrososphaeria	Marine_Benthic_Group_A	Marine_Benthic_Group_A	Marine_Benthic_Group_A	uncultured_archaeon
3990e0a702b1c2db2f48ac23438466bb	0	14	0	0	0	0	0	0	0	0	0	0	0	0	Archaea	Thermoplasmatota	Thermoplasmata	Marine_Benthic_Group_D_and_DHVEG-1	Marine_Benthic_Group_D_and_DHVEG-1	Marine_Benthic_Group_D_and_DHVEG-1	unclassified
39951b12a8fbc9c07e5a305331da139e	0	3	0	0	0	0	0	0	0	0	0	0	0	0	Archaea	Nanoarchaeota	Nanoarchaeia	Woesearchaeales	SCGC_AAA011-D5	SCGC_AAA011-D5	uncultured_euryarchaeote
39bec66767a987cc4309ff864523ee07	0	0	0	0	0	0	0	0	17	0	0	0	0	0	Archaea	Micrarchaeota	Micrarchaeia	Micrarchaeales	CG1-02-32-21	CG1-02-32-21	uncultured_archaeon
3a17eb66e6b61bf955a875ade81a699a	0	0	0	0	0	0	0	0	112	0	18	0	0	0	Archaea	Nanoarchaeota	Nanoarchaeia	Woesearchaeales	Woesearchaeales	Woesearchaeales	uncultured_archaeon
3a703ae15873f25309d33ea2d7bde3c3	0	0	0	0	0	0	0	0	65	0	0	0	0	0	Archaea	Nanoarchaeota	Nanoarchaeia	Woesearchaeales	Woesearchaeales	Woesearchaeales	uncultured_euryarchaeote
3a75e4bfdf5cbbdd078ed3a01e585914	0	0	25	0	0	0	0	0	0	0	0	0	0	0	Archaea	Crenarchaeota	Nitrososphaeria	Group_1.1c	Group_1.1c	Group_1.1c	uncultured_archaeon
3abfd4fb269b5907ba05ea0bf54e1625	0	59	0	0	0	0	0	0	0	0	0	0	0	0	Archaea	Nanoarchaeota	Nanoarchaeia	Woesearchaeales	Woesearchaeales	Woesearchaeales	uncultured_euryarchaeote
3ae8b079f80131342b10af5b9d53daf9	0	0	0	0	0	0	8	0	0	0	0	0	0	0	Archaea	Crenarchaeota	Nitrososphaeria	Nitrosotaleales	Nitrosotaleaceae	Candidatus_Nitrosotalea	uncultured_crenarchaeote
3b3c61b3de16d9cc8a473ba87fd5abbb	419	0	0	0	0	0	0	0	0	0	0	0	0	0	Archaea	Thermoplasmatota	Thermoplasmata	Marine_Group_II	Marine_Group_II	Marine_Group_II	marine_metagenome
3bb9b4fc3b7e98b674b64458bddf21c7	0	0	0	0	0	0	20	0	0	0	0	0	0	0	Archaea	Crenarchaeota	Nitrososphaeria	Nitrosotaleales	Nitrosotaleaceae	Candidatus_Nitrosotalea	uncultured_crenarchaeote
3be87c365e9aa5faaf8a1c8ba49442cf	0	0	0	0	0	5	0	0	0	0	0	0	0	0	Archaea	Aenigmarchaeota	Aenigmarchaeia	Aenigmarchaeales	Aenigmarchaeales	Aenigmarchaeales	uncultured_euryarchaeote
3bf60ae751665e405759fdc25da30a73	0	0	11	0	0	0	0	0	0	0	0	0	0	0	Archaea	Nanoarchaeota	Nanoarchaeia	Woesearchaeales	GW2011_GWC1_47_15	GW2011_GWC1_47_15	uncultured_archaeon
3bfa8160da64d67c81bb83ec86120d6e	0	0	66	0	0	48	0	0	0	0	0	7	0	0	Archaea	Nanoarchaeota	Nanoarchaeia	Woesearchaeales	SCGC_AAA011-D5	SCGC_AAA011-D5	uncultured_archaeon
3c0c5cb77e14896a72074b67dc5d9d2e	0	0	94	0	0	71	0	0	0	0	0	13	0	0	Archaea	Nanoarchaeota	Nanoarchaeia	Woesearchaeales	unclassified	unclassified	unclassified
3c0f0656d0047797821a610b47ba2f98	0	0	0	0	0	0	0	0	77	0	4	0	0	0	Archaea	Nanoarchaeota	Nanoarchaeia	Woesearchaeales	Woesearchaeales	Woesearchaeales	uncultured_archaeon
3c45353c6fc6a257f3652dfe30878fc2	0	30	0	0	0	0	0	0	0	0	0	0	0	0	Archaea	Nanoarchaeota	Nanoarchaeia	Woesearchaeales	Woesearchaeales	Woesearchaeales	unclassified
3c80eb6a3770b715a33d2b41ef5e176c	0	0	0	0	0	0	0	0	0	0	0	35	0	0	Archaea	Thermoplasmatota	Thermoplasmata	Marine_Group_II	Marine_Group_II	Marine_Group_II	uncultured_euryarchaeote
3c8c8ab6c85d25ea43421b83cfb8aa7e	0	0	22	0	0	33	0	0	0	0	0	0	0	0	Archaea	Crenarchaeota	Bathyarchaeia	Bathyarchaeia	Bathyarchaeia	Bathyarchaeia	uncultured_Thermoprotei
3c9e060f6e34ded610e607c940d2d948	0	0	0	0	0	0	0	0	0	0	0	11	39	32	Archaea	Crenarchaeota	Nitrososphaeria	Group_1.1c	Group_1.1c	Group_1.1c	uncultured_archaeon
3cbc95a62b736b17ca46c518a0bb4a5a	0	0	0	0	0	0	0	0	5	0	0	0	0	0	Archaea	Nanoarchaeota	Nanoarchaeia	Woesearchaeales	Woesearchaeales	Woesearchaeales	unclassified
3d24eda656ba6d89b5820716a40fd51a	0	0	0	0	0	5	0	0	0	0	0	0	0	0	Archaea	Altiarchaeota	Altiarchaeia	Altiarchaeales	Altiarchaeaceae	Candidatus_Altiarchaeum	uncultured_archaeon
3dbe02023ee029b513b8f998bd0b17f8	0	0	0	0	0	0	0	0	0	0	0	0	0	254	Archaea	Micrarchaeota	Micrarchaeia	Micrarchaeales	CG1-02-32-21	CG1-02-32-21	uncultured_euryarchaeote
3e0135838c17dd71174dfd13abc75850	0	0	8	0	0	0	0	0	323	0	0	0	0	0	Archaea	Nanoarchaeota	Nanoarchaeia	Woesearchaeales	GW2011_GWC1_47_15	GW2011_GWC1_47_15	uncultured_archaeon
3e0a4904002d64c4d6c848f876ea6075	0	0	16	0	0	19	0	0	0	0	0	0	0	0	Archaea	Asgardarchaeota	Odinarchaeia	Odinarchaeia	Odinarchaeia	Odinarchaeia	uncultured_archaeon
3e0e8d0ca74547fcd0b72b79a081565c	0	0	0	0	0	0	0	0	28	0	0	0	0	0	Archaea	Nanoarchaeota	Nanoarchaeia	Woesearchaeales	Woesearchaeales	Woesearchaeales	unclassified
3e8bca75d1bd26e81af0f642745d1f71	0	32	0	0	0	0	0	0	0	0	0	0	0	0	Archaea	Nanoarchaeota	Nanoarchaeia	Woesearchaeales	Woesearchaeales	Woesearchaeales	unclassified
3ee398f4692ec335c5d72510f826f350	0	0	0	0	0	0	0	0	31	0	0	0	0	0	Archaea	Nanoarchaeota	Nanoarchaeia	Woesearchaeales	GW2011_GWC1_47_15	GW2011_GWC1_47_15	uncultured_archaeon
3fe87a7f76d879c15206a27450965af1	0	0	0	0	0	0	0	0	43	0	0	0	0	0	Archaea	Nanoarchaeota	Nanoarchaeia	Woesearchaeales	GW2011_GWC1_47_15	GW2011_GWC1_47_15	uncultured_archaeon
3feb09174a25a30bfd460e79615c62cd	26	0	0	0	0	0	0	0	0	0	0	0	0	0	Archaea	Crenarchaeota	Nitrososphaeria	Nitrosopumilales	Nitrosopumilaceae	unclassified	unclassified
402e478ff15a7a081fbb3c9ea7f8b4a5	0	0	39	0	0	56	0	0	0	0	0	5	0	0	Archaea	Nanoarchaeota	Nanoarchaeia	Woesearchaeales	SCGC_AAA011-D5	SCGC_AAA011-D5	unclassified
402f6d63f8836b287ef7d3bc1a1b1128	0	0	2857	0	18	3079	0	17	76	24	16	23	15	25	Archaea	Nanoarchaeota	Nanoarchaeia	Woesearchaeales	SCGC_AAA011-D5	SCGC_AAA011-D5	Candidatus_Pacearchaeota
4058fa8007ac93eee8abf07e2c5fadd5	0	0	24	0	0	0	0	0	0	0	0	0	0	0	Archaea	Nanoarchaeota	Nanoarchaeia	Woesearchaeales	GW2011_GWC1_47_15	GW2011_GWC1_47_15	uncultured_archaeon
4098fa473a3134164cd8db15612d95b4	0	0	17	0	0	20	0	0	0	0	0	0	0	0	Archaea	Nanoarchaeota	Nanoarchaeia	Woesearchaeales	SCGC_AAA011-D5	SCGC_AAA011-D5	uncultured_archaeon
409eb4b21e43f9f94d7d8449bae92077	0	0	7	0	0	0	0	0	0	0	0	0	0	0	Archaea	Nanoarchaeota	Nanoarchaeia	Woesearchaeales	Woesearchaeales	Woesearchaeales	uncultured_archaeon
41538bc12408c62fd434f6b1e5b80a71	5	0	0	0	0	0	0	0	0	0	0	0	0	0	Archaea	Thermoplasmatota	Thermoplasmata	Marine_Group_II	Marine_Group_II	Marine_Group_II	marine_metagenome
416ee40f94700b3bdc6c6443ff483373	0	0	0	0	0	0	0	0	10	0	0	0	0	0	Archaea	Nanoarchaeota	Nanoarchaeia	Woesearchaeales	SCGC_AAA011-D5	SCGC_AAA011-D5	unclassified
41daa3e65e72b034b39a768a61f8f055	0	35	0	0	0	0	0	0	0	0	0	0	0	0	Archaea	Nanoarchaeota	Nanoarchaeia	Woesearchaeales	Woesearchaeales	Woesearchaeales	uncultured_bacterium
41ebe94d52474a3c5b5d0658b3083902	0	5	0	0	0	0	0	0	0	0	0	0	0	0	Archaea	Nanoarchaeota	Nanoarchaeia	Woesearchaeales	GW2011_GWC1_47_15	GW2011_GWC1_47_15	uncultured_archaeon
42042519394c72252bd4ff7cb6048d90	0	0	0	0	0	8	0	0	0	0	0	0	0	0	Archaea	unclassified	unclassified	unclassified	unclassified	unclassified	unclassified
421367bf8fa136323e74e85dfba75fdf	0	0	11	0	0	12	0	0	0	0	0	0	0	0	Archaea	Nanoarchaeota	Nanoarchaeia	Woesearchaeales	Woesearchaeales	Woesearchaeales	Nanoarchaeota_archaeon
422384065bff5155fc9696416e3f1d1d	0	0	0	0	0	0	0	0	8	0	0	0	0	0	Archaea	Nanoarchaeota	Nanoarchaeia	Woesearchaeales	unclassified	unclassified	unclassified
42a8eefe77cd8577e124f661d8dcb190	0	0	0	0	0	0	0	0	22	0	0	0	0	0	Archaea	Micrarchaeota	Micrarchaeia	Micrarchaeales	Micrarchaeales	Micrarchaeales	uncultured_archaeon
42d0f36339df67c8ff0eada208102d68	0	0	0	0	0	0	12	0	0	0	0	0	0	0	Archaea	Crenarchaeota	Nitrososphaeria	Nitrosotaleales	Nitrosotaleaceae	Candidatus_Nitrosotalea	uncultured_crenarchaeote
42d451d3412a7a51d3bc14a41e42db03	0	0	19	0	0	23	0	0	0	0	0	0	0	0	Archaea	Nanoarchaeota	Nanoarchaeia	Woesearchaeales	Woesearchaeales	Woesearchaeales	uncultured_bacterium
42e91ff4e954e7690b4f58033baf0407	0	0	72	0	0	66	0	0	0	0	0	0	0	0	Archaea	Nanoarchaeota	Nanoarchaeia	Woesearchaeales	SCGC_AAA011-D5	SCGC_AAA011-D5	Candidatus_Pacearchaeota
42ed7113758e8cb7cc6495d4138dbda6	0	0	13	0	0	9	0	0	0	0	0	0	0	0	Archaea	Crenarchaeota	Bathyarchaeia	Bathyarchaeia	Bathyarchaeia	Bathyarchaeia	unclassified
4302e6d50fb02b8f6339deab92fdd42b	0	0	6	0	0	0	0	0	0	0	0	0	0	0	Archaea	Iainarchaeota	Iainarchaeia	Iainarchaeales	Iainarchaeales	Iainarchaeales	uncultured_archaeon
434dfb3b279174aa3ad3063d4d3a3cee	0	0	28	0	0	28	0	0	0	0	0	0	0	0	Archaea	Nanoarchaeota	Nanoarchaeia	Woesearchaeales	GW2011_GWC1_47_15	GW2011_GWC1_47_15	uncultured_archaeon
435ea0bcc5a78879593fc187c8353b81	0	0	0	0	0	15	0	0	0	0	0	0	0	0	Archaea	Aenigmarchaeota	Aenigmarchaeia	Aenigmarchaeales	Aenigmarchaeales	Aenigmarchaeales	uncultured_archaeon
43ae5b8cbd5cda498bb2f38ac735cd18	0	0	0	0	0	0	0	0	27	0	0	0	0	0	Archaea	Micrarchaeota	Micrarchaeia	Micrarchaeales	CG1-02-32-21	CG1-02-32-21	uncultured_archaeon
43f672feed557e8156bb5cfac3769ec7	5	0	0	0	0	0	0	0	0	0	0	0	0	0	Archaea	Aenigmarchaeota	Aenigmarchaeia	Aenigmarchaeales	Aenigmarchaeales	Aenigmarchaeales	uncultured_archaeon
440ab294446b67c6a376ac3227493b24	0	14	0	0	0	0	0	0	0	0	0	0	0	0	Archaea	Crenarchaeota	Nitrososphaeria	Group_1.1c	Group_1.1c	Group_1.1c	uncultured_archaeon
44148591ff1c968907c4a1ef3a0362ed	0	0	0	0	0	0	0	0	0	0	0	68	0	0	Archaea	Thermoplasmatota	Thermoplasmata	Marine_Group_II	Marine_Group_II	Marine_Group_II	uncultured_euryarchaeote
442e049e83ce75add133ec5d38783700	0	0	0	0	0	0	0	0	23	19	0	0	0	0	Archaea	Euryarchaeota	Thermococci	Methanofastidiosales	uncultured	uncultured	uncultured_archaeon
4507a6311de6d9e09f13869188ec3722	0	0	0	0	0	11	0	0	0	0	0	0	0	0	Archaea	Crenarchaeota	Bathyarchaeia	Bathyarchaeia	Bathyarchaeia	Bathyarchaeia	uncultured_archaeon
4550e48427f782e2de9a61c11b3b1613	88	0	0	0	0	0	0	0	0	0	0	0	0	0	Archaea	Crenarchaeota	Bathyarchaeia	Bathyarchaeia	Bathyarchaeia	Bathyarchaeia	marine_metagenome
457b34aca7e00384c12a2be60e221421	0	0	0	0	0	0	0	0	50	0	0	0	0	0	Archaea	Nanoarchaeota	Nanoarchaeia	Woesearchaeales	Woesearchaeales	Woesearchaeales	uncultured_bacterium
45f15e410e95c3f118676565af0385a2	0	0	26	0	0	28	0	0	0	0	0	0	0	0	Archaea	Nanoarchaeota	Nanoarchaeia	Woesearchaeales	GW2011_GWC1_47_15	GW2011_GWC1_47_15	uncultured_archaeon
46382537aa51781e35e84b97b2fbf114	0	0	0	0	0	0	0	0	0	0	0	2	0	0	Archaea	Crenarchaeota	Nitrososphaeria	Group_1.1c	Group_1.1c	Group_1.1c	uncultured_archaeon
464b5a544fb53e81ac176689643f393d	0	114	0	0	0	0	0	0	0	0	0	0	0	0	Archaea	Nanoarchaeota	Nanoarchaeia	Woesearchaeales	Woesearchaeales	Woesearchaeales	uncultured_archaeon
46d960ec833da60f6e082556a17fcd5a	0	0	0	0	0	0	0	0	36	0	0	0	0	0	Archaea	Nanoarchaeota	Nanoarchaeia	Woesearchaeales	GW2011_GWC1_47_15	GW2011_GWC1_47_15	uncultured_archaeon
46dab9e0982169d30688eed3fb954eb5	0	0	0	0	0	0	0	0	0	217	0	0	8	0	Archaea	Aenigmarchaeota	Aenigmarchaeia	Aenigmarchaeales	Aenigmarchaeales	Aenigmarchaeales	uncultured_archaeon
46f21dc1630b73421903751d8c9f6e45	0	0	17	0	0	0	0	0	0	0	0	0	0	0	Archaea	Nanoarchaeota	Nanoarchaeia	Woesearchaeales	SCGC_AAA011-D5	SCGC_AAA011-D5	uncultured_archaeon
4717f64160e9a0d8138159b85d1efc91	0	0	27	0	0	0	0	0	0	0	0	0	0	0	Archaea	Nanoarchaeota	Nanoarchaeia	Woesearchaeales	SCGC_AAA011-D5	SCGC_AAA011-D5	uncultured_archaeon
4792d069b197eae682841afb989b1bf1	13	0	0	0	0	0	0	0	0	0	0	0	0	0	Archaea	Crenarchaeota	Bathyarchaeia	Bathyarchaeia	Bathyarchaeia	Bathyarchaeia	unclassified
47b53a175d132700454c9d19cd1292a2	0	367	0	0	0	0	0	0	0	0	0	0	0	0	Archaea	Nanoarchaeota	Nanoarchaeia	Woesearchaeales	Woesearchaeales	Woesearchaeales	uncultured_euryarchaeote
481b7bfc5523ca4475e85c548bbaef9a	20	0	0	0	0	0	0	0	0	0	0	0	0	0	Archaea	Crenarchaeota	Bathyarchaeia	Bathyarchaeia	Bathyarchaeia	Bathyarchaeia	unclassified
483caa4b378d9311b61162d6920ca831	0	0	5	0	0	7	0	0	0	0	0	0	0	0	Archaea	Nanoarchaeota	Nanoarchaeia	Woesearchaeales	SCGC_AAA011-D5	SCGC_AAA011-D5	uncultured_euryarchaeote
484f6c3ec69855d184eeee6217b4c1e5	0	0	6	0	0	8	0	0	0	0	0	0	0	0	Archaea	Nanoarchaeota	Nanoarchaeia	Woesearchaeales	SCGC_AAA011-D5	SCGC_AAA011-D5	Nanoarchaeota_archaeon
488bdb6a443e78c89db12f05e76db01a	0	0	0	0	0	0	132	0	0	0	0	0	0	0	Archaea	Crenarchaeota	Nitrososphaeria	Nitrosotaleales	Nitrosotaleaceae	Candidatus_Nitrosotalea	uncultured_archaeon
48d72aa88b3008091a7e20df755588e1	0	0	0	0	0	0	0	0	31	0	0	0	0	0	Archaea	Nanoarchaeota	Nanoarchaeia	Woesearchaeales	Woesearchaeales	Woesearchaeales	uncultured_bacterium
48eb4ac39a6279d97debffd11cf3c84c	0	0	8	0	0	5	0	0	0	0	0	0	0	0	Archaea	Iainarchaeota	Iainarchaeia	Iainarchaeales	Iainarchaeales	Candidatus_Iainarchaeum	uncultured_archaeon
492ecc687aa76214fcb61d2917b9faa8	0	18	0	0	0	0	0	0	0	0	0	13	0	0	Archaea	Nanoarchaeota	Nanoarchaeia	Woesearchaeales	Woesearchaeales	Woesearchaeales	uncultured_euryarchaeote
4969164001458d9d3faf10443188486b	0	0	44	0	0	89	0	0	0	0	0	0	0	0	Archaea	Nanoarchaeota	Nanoarchaeia	Woesearchaeales	SCGC_AAA011-D5	SCGC_AAA011-D5	uncultured_archaeon
4976efb1e01a4f37f5d02de0ef5d065d	0	0	0	0	0	5	0	0	0	0	0	0	0	0	Archaea	Nanoarchaeota	Nanoarchaeia	Woesearchaeales	SCGC_AAA011-D5	SCGC_AAA011-D5	Nanoarchaeota_archaeon
49903aeafe1e20606fcd53b41ac26e40	0	0	0	0	0	0	34	0	0	0	0	0	0	0	Archaea	Crenarchaeota	Nitrososphaeria	unclassified	unclassified	unclassified	unclassified
49da21abb111c2e83e554b070733d4b8	0	0	0	0	0	18	0	0	0	0	0	0	0	0	Archaea	Nanoarchaeota	Nanoarchaeia	Woesearchaeales	SCGC_AAA011-D5	SCGC_AAA011-D5	uncultured_euryarchaeote
49ff86da3952d4bc8f5c13903c68e504	0	0	0	0	0	40	0	0	0	0	0	0	0	0	Archaea	Crenarchaeota	Bathyarchaeia	Bathyarchaeia	Bathyarchaeia	Bathyarchaeia	uncultured_crenarchaeote
4a3cd89706fc0c68ae54512f55e5073c	0	0	0	0	0	0	17	0	0	0	0	0	0	0	Archaea	Crenarchaeota	Nitrososphaeria	Nitrosotaleales	Nitrosotaleaceae	Candidatus_Nitrosotalea	uncultured_crenarchaeote
[truncated: 979 more rows]

## Sheet: Table S6
Supplementary Table 6. The results of SIMPER analysis between the different groups based on the bacterial and archaeal NMDS analysis. Only ASVs with a contribution greater than 0.5% are listed in the table.
[truncated: 100 more rows]

[truncated: 4 more sheets: Table S7, Table S8, Table S9, Table S10]
